# Supplementary material for: A systematic analysis of the skeletal muscle miRNA transcriptome of chicken varieties with divergent skeletal muscle growth identifies novel miRNAs and differentially expressed miRNAs
Source: BMC Genomics. 2011 Apr 13;12:186. doi: 10.1186/1471-2164-12-186 (PMC3107184; doi:10.1186/1471-2164-12-186)
Supplement: Additional file 1 — Table S1: Reads number and sequences of the 231 chicken miRNAs and 29 chicken miRNA*s which were obtained in the sequencing data by perfect matches. [file 1471-2164-12-186-S1.XLS]

## Sheet: gga-miRNA
miRNA ID	Length	L	B	sequence
gga-miR-1551	23(bp)	6	11	CTAGCAGCAAAAAGAACTTCAGA
gga-miR-34b	23(bp)	1	0	CAGGCAGTGTAGTTAGCTGATTG
gga-miR-18a	22(bp)	7	35	TAAGGTGCATCTAGTGCAGATA
gga-miR-1800	21(bp)	1	0	ACTACGTGATGCGATCTGATG
gga-miR-3529	21(bp)	12	6	AGGCAGACTGTGACTTGTTGT
gga-miR-1306	23(bp)	1	1	TGGACGTTGGCTCTGGTGGTGAT
gga-miR-1559	22(bp)	29	27	TTCGATGCTTGTATGCTACTCC
gga-miR-1801	22(bp)	7	0	CCCGGCATGCTGCACTGTCCTG
gga-miR-1653	22(bp)	6	2	CAGGAGCTGTGCTGCATGCAGG
gga-miR-215	21(bp)	2	27	ATGACCTATGAATTGACAGAC
gga-miR-211	22(bp)	6	5	TTCCCTTTGTCATCCTATGCCT
gga-miR-29b	23(bp)	0	2	TAGCACCATTTGAAATCAGTGTT
gga-miR-1456	23(bp)	2	0	GAAAGGACGGAGGCGGCCCGCGC
gga-miR-1663	21(bp)	1	3	TGGCATCCAGAACAGCGGTAC
gga-miR-1557	20(bp)	13	0	CCCGTCGGCTGAGCGGCTGC
gga-miR-103	23(bp)	59224	37050	AGCAGCATTGTACAGGGCTATGA
gga-miR-21	22(bp)	1056	5128	TAGCTTATCAGACTGATGTTGA
gga-miR-1795	22(bp)	1	2	GCAAGATGAAGAACAGGCCTGT
gga-miR-1625	25(bp)	179	22	TGGACCAGGGCTCTTCCTGCTGGCT
gga-miR-1586	23(bp)	1	0	CAGTCAGCTGTGGGTGGGTGGCA
gga-miR-100	22(bp)	248	472	AACCCGTAGATCCGAACTTGTG
gga-miR-203	22(bp)	544	82	GTGAAATGTTTAGGACCACTTG
gga-miR-449	21(bp)	1	1	TGGCAGTGTATGTTAGCTGGT
gga-miR-3531	21(bp)	3	0	TCCTTGTTTGGGTTGTAATGA
gga-miR-1702	21(bp)	0	1	ATTGCATTCAGAGCGAGCTGT
gga-miR-1740	23(bp)	0	1	TGTAGTTTAAGAGGATAGGTCTT
gga-miR-1575	21(bp)	0	2	CTGGCAGCACGTAGGAGCAGG
gga-miR-365	22(bp)	12	2	TAATGCCCCTAAAAATCCTTAT
gga-miR-1705	22(bp)	0	1	AATCTGGAAGTCAGCACATGCT
gga-miR-551	21(bp)	3	12	GCGACCCATACTTGGTTTCAG
gga-miR-184	22(bp)	223	88	TGGACGGAGAACTGATAAGGGT
gga-miR-1655	22(bp)	0	1	TCAGCTGGTCTTGGGTAAATGC
gga-miR-1553	22(bp)	10	4	TGTGGTGGGAGGACAGTGATGT
gga-miR-1590	23(bp)	2	0	AGGGACAAATTGCTCTCTGGAAG
gga-miR-375	22(bp)	1	3	TTTGTTCGTTCGGCTCGCGTTA
gga-miR-1552-5p	23(bp)	33	20	TTAGTGCGCGGTAAGCTAGGGTG
gga-miR-1604	23(bp)	3	0	TGGGCCCAGGGCTGTGCTGGAGA
gga-miR-1729	23(bp)	14	15	ATCCCTTACTCACATGAGTAGTC
gga-miR-1781	21(bp)	0	1	TTTAAATCATGCAGCTGTTGA
gga-miR-1720	22(bp)	20	7	AAGCAACGAGAGGTCGGTCTGA
gga-miR-200b	23(bp)	55	126	TAATACTGCCTGGTAATGATGAT
gga-miR-2130	23(bp)	0	1	TCCCAGTGGAGCTCTGCAAGGAC
gga-miR-30a-5p	22(bp)	122	164	TGTAAACATCCTCGACTGGAAG
gga-let-7i	21(bp)	479	632	TGAGGTAGTAGTTTGTGCTGT
gga-miR-1671	23(bp)	12	1	GTGAGGACTGTTGAGTGGCCAAA
gga-let-7j	22(bp)	26141	42513	TGAGGTAGTAGGTTGTATAGTT
gga-miR-183	23(bp)	6	0	TATGGCACTGGTAGAATTCACTG
gga-miR-1662	22(bp)	11	16	TTGACATCATCATACTTGGGAT
gga-miR-1651	22(bp)	0	1	GCTAAGACTGATAAAAGCAAGC
gga-miR-146c	23(bp)	1067	309	TGAGAACTGAATTCCATGGACTG
gga-miR-1a	21(bp)	979	1495	TGGAATGTAAAGAAGTATGTA
gga-miR-1697	22(bp)	2	0	CTCTCATGGGACTGTGTGCAGC
gga-miR-1698	22(bp)	4	0	CGAGGCTGCGGCAATCCCTGCG
gga-miR-455-3p	22(bp)	23	60	TGCAGTCCATGGGCATATACAC
gga-miR-222	24(bp)	3735	4013	AGCTACATCTGGCTACTGGGTCTC
gga-miR-10b	22(bp)	106	40	TACCCTGTAGAACCGAATTTGT
gga-miR-1467	23(bp)	1	0	TCTCAGCTACATCGGTGTAAATC
gga-miR-1597	22(bp)	7	3	TGAGGAGCTCTGCAAGCATGCA
gga-miR-1716	24(bp)	6	0	AGCGGGGCGGCTGTGAGCTGAGCT
gga-miR-30c	24(bp)	82	282	TGTAAACATCCTACACTCTCAGCT
gga-miR-26a	21(bp)	22	180	TTCAAGTAATCCAGGATAGGC
gga-let-7k	22(bp)	506	602	TGAGGTAGTAGATTGAATAGTT
gga-miR-130c	22(bp)	795	2872	CAGTGCAATGTTAAAAGGGCAT
gga-miR-1647	21(bp)	1	0	TCTCTGCCTGAGGGGTACTCT
gga-miR-1581	23(bp)	3	1	CGAGCCGAAGGGGTGGGCGCTGC
gga-miR-196	21(bp)	24	120	TAGGTAGTTTCATGTTGTTGG
gga-miR-181b	22(bp)	421	795	AACATTCATTGCTGTCGGTGGG
gga-miR-1563	24(bp)	3	5	GCACATGATGAGGAAGCACTGAAA
gga-miR-24	22(bp)	247	692	TGGCTCAGTTCAGCAGGAACAG
gga-let-7b	22(bp)	4832	8155	TGAGGTAGTAGGTTGTGTGGTT
gga-miR-205b	22(bp)	14	35	CCCTTCATTCCACCGGAATCTG
gga-miR-128	21(bp)	5059	6669	TCACAGTGAACCGGTCTCTTT
gga-miR-3524	22(bp)	8	1	CAGAATCGCAGAATGGCTGAGG
gga-miR-2954	22(bp)	5	182	CATCCCCATTCCACTCCTAGCA
gga-miR-1771	21(bp)	2	0	CTCCAAGGCTGTTTCCTCTGA
gga-miR-1744	22(bp)	0	4	ACTTCAACAGGAGCAAGACTGA
gga-miR-30b	22(bp)	1	31	TGTAAACATCCTACACTCAGCT
gga-miR-29a	21(bp)	1	1	TAGCACCATTTGAAATCGGTT
gga-miR-33	20(bp)	99	41	GTGCATTGTAGTTGCATTGC
gga-miR-1458	21(bp)	1	2	TTCCTGTGATGCTCATGAGAA
gga-miR-92	21(bp)	73	175	TATTGCACTTGTCCCGGCCTG
gga-miR-1728-5p	23(bp)	38	14	TGGTTGATCCATTGGAAGACTGA
gga-miR-1641	22(bp)	1	0	TGAGGATTAATGACTGTCTGGG
gga-miR-1703	23(bp)	1	0	AGAGGCTGTAGGTCCCGTGCTTT
gga-let-7d	21(bp)	9	13	AGAGGTAGTGGGTTGCATAGT
gga-miR-1561	21(bp)	2	0	GCCGGGTTTGCGGCCGCTTTT
gga-miR-22	22(bp)	294	207	AAGCTGCCAGTTGAAGAACTGT
gga-miR-2131	24(bp)	67	66	ATGCAGAAGTGCACGGAAACAGCT
gga-miR-135a	23(bp)	4	0	TATGGCTTTTTATTCCTATGTGA
gga-miR-460b-5p	22(bp)	1	7	TCCTCATTGTACATGCTGTGTG
gga-miR-193b	24(bp)	1	1	AACTGGCCCACAAAGTCCCGCTTT
gga-miR-451	23(bp)	269	336	AAACCGTTACCATTACTGAGTTT
gga-miR-1416	21(bp)	2	24	TCCTTAACTCATGCCGCTGTG
gga-miR-106	22(bp)	28	184	AAAAGTGCTTACAGTGCAGGTA
gga-miR-1798	22(bp)	1	2	TGGTTTTCAGAAGTGTAGCGTT
gga-miR-1712	22(bp)	1	1	TTCAGTTATCAGTGGAGTTTGG
gga-miR-1682	21(bp)	0	1	TGGGTCAGATGGAGCTGAGGG
gga-miR-1796	21(bp)	8	0	GAACTGCTGAAGGAGGGCTGA
gga-miR-1609	22(bp)	1	0	AGGCTGAGGCTGTGCTGGTTGT
gga-miR-133b	21(bp)	7	12	TTGGTCCCCTTCAACCAGCTA
gga-miR-3535	25(bp)	8	0	GGATATGATGACTGATTATCTGAAA
gga-miR-1555	22(bp)	0	1	CAGGGTTATTGGTTTTGTGTGA
gga-miR-218	21(bp)	3	23	TTGTGCTTGATCTAACCATGT
gga-miR-3532	22(bp)	167	58	TTGGAGGCTGCAGTGTCATGGT
gga-miR-130b	22(bp)	1409	9002	CAGTGCAATAATGAAAGGGCGT
gga-miR-20b	23(bp)	210	940	CAAAGTGCTCATAGTGCAGGTAG
gga-miR-1554	21(bp)	5	1	GCAGGTGATGAGGCTTTGCTG
gga-miR-1769	23(bp)	8	6	AGTGTGAAATCTGCCTGAAAGTC
gga-miR-456	22(bp)	1601	592	CAGGCTGGTTAGATGGTTGTCA
gga-miR-1329	22(bp)	16	123	TACAGTGATCACGTTACGATGG
gga-miR-148a	22(bp)	1180	738	TCAGTGCACTACAGAACTTTGT
gga-miR-142-5p	22(bp)	1	5	CCCATAAAGTAGAAAGCACTAC
gga-miR-34a	23(bp)	0	2	TGGCAGTGTCTTAGCTGGTTGTT
gga-miR-133a	22(bp)	126	67	TTGGTCCCCTTCAACCAGCTGT
gga-miR-1728-3p	22(bp)	10	0	AGGCTTCTGTAGATCAGCCAGC
gga-miR-1707	23(bp)	1	0	TTTGAGCGGGATCTGTTATCGTG
gga-miR-1454	24(bp)	6	5	GTACAATGATGAGACTTTGGCTCC
gga-miR-205a	22(bp)	82	85	TCCTTCATTCCACCGGAGTCTG
gga-miR-216b	22(bp)	7	26	AAATCTCTGCAGGCAAATGTGA
gga-miR-107	23(bp)	10815	10353	AGCAGCATTGTACAGGGCTATCA
gga-miR-1805-3p	21(bp)	0	1	TGTATTGGAACACTACAGCTC
gga-miR-1684	22(bp)	24	0	AAGTATGAGGAAATGGAGCTCT
gga-miR-34c	23(bp)	4	1	AGGCAGTGTAGTTAGCTGATTGC
gga-miR-460a	22(bp)	307	914	CCTGCATTGTACACACTGTGTG
gga-miR-23b	21(bp)	2	13	ATCACATTGCCAGGGATTACC
gga-miR-3534	22(bp)	5	5	TGTGGGTTGACAGTGCTGAGGT
gga-miR-301	25(bp)	13	47	CAGTGCAATAATATTGTCAAAGCAT
gga-miR-1614	21(bp)	1	0	GGCATGGCAGACTCACCCTGC
gga-miR-1659	23(bp)	1	0	TAGGGCAGAATGAAGGAGTCCCT
gga-miR-2188	22(bp)	72	175	AAGGTCCAACCTCACATGTCCT
gga-miR-1619	22(bp)	2	0	AGAATTCATAGCAATACGGACT
gga-miR-130a	22(bp)	2630	10933	CAGTGCAATATTAAAAGGGCAT
gga-miR-1612	22(bp)	0	1	GAAGGAAAAGGAGCTGACTGGG
gga-miR-1560	22(bp)	20	5	GCATCTCTGGACGCGCTCGTTC
gga-miR-30a-3p	22(bp)	1189	422	CTTTCAGTCGGATGTTTGCAGC
gga-let-7f	22(bp)	24694	16121	TGAGGTAGTAGATTGTATAGTT
gga-miR-31	22(bp)	96	50	AGGCAAGATGTTGGCATAGCTG
gga-miR-1738	22(bp)	13	4	ACTGACTGCTCAGAGGGATTGG
gga-miR-1699	22(bp)	2	1	CCAGAGGGACATGGCAGGGCAA
gga-miR-146a	22(bp)	1	2	TGAGAACTGAATTCCATGGGTT
gga-miR-1678	22(bp)	1	0	TTTGACAAAGACAGAAGGAGCT
gga-miR-301b-3p	25(bp)	9	54	CAGTGCAATAGTATTGTCAAAGCAT
gga-miR-1672	24(bp)	1	0	GTCAGGCCAGGAAGGGATGTGAGG
gga-miR-429	22(bp)	22	68	TAATACTGTCTGGTAATGCCGT
gga-miR-1783	23(bp)	1	0	TGCTCTGAACGAGCTGAGAGGCA
gga-miR-1786	21(bp)	0	1	ATTCTTTTCTGCTGTGTTACT
gga-miR-1724	23(bp)	12	2	TGCTGAGCGTTGGCTGCGCTGCG
gga-miR-1661	24(bp)	0	4	TAGCAGATGTTTAGGAATGTGCCT
gga-miR-19b	23(bp)	117	147	TGTGCAAATCCATGCAAAACTGA
gga-miR-16	22(bp)	38	174	TAGCAGCACGTAAATATTGGTG
gga-miR-454	23(bp)	5	5	TAGTGCAATATTGCTTATAGGGT
gga-miR-1696	24(bp)	1	0	CTGCTGTGATGTGAGCTGAGCATC
gga-miR-455-5p	22(bp)	328	173	TATGTGCCCTTGGACTACATCG
gga-miR-122	23(bp)	11	2	TGGAGTGTGACAATGGTGTTTGT
gga-miR-3530	21(bp)	5	11	CAATGGTGTGAGCTGGGATGG
gga-miR-17-5p	24(bp)	19	38	CAAAGTGCTTACAGTGCAGGTAGT
gga-miR-1778	22(bp)	1	0	GAGGGAAGAGAAATGGTCTGCT
gga-miR-15b	22(bp)	875	5759	TAGCAGCACATCATGGTTTGCA
gga-miR-125b	22(bp)	1506	4801	TCCCTGAGACCCTAACTTGTGA
gga-miR-190	22(bp)	1	0	TGATATGTTTGATATATTAGGT
gga-miR-1677	22(bp)	429	184	TGACTTCAGTAGGAGCAGGATT
gga-miR-1451	22(bp)	19	56	TCGCACAGGAGCAAGTTACCGC
gga-miR-1635	25(bp)	3	0	TGCCCAGGCTGTGCTGTGCTCTGGG
gga-let-7c	22(bp)	32663	87111	TGAGGTAGTAGGTTGTATGGTT
gga-miR-133c	22(bp)	1	0	TTGGTCCCCTTCAACCAGCTGC
gga-miR-1666	22(bp)	3	0	TAACGCCACGGGGCTGAGGCTG
gga-miR-181a	23(bp)	2015	2543	AACATTCAACGCTGTCGGTGAGT
gga-miR-1550-5p	21(bp)	7	11	TGATGGGGGTGTAGTGCAGCA
gga-miR-1670	22(bp)	1	0	GTGGGACGTAGCCTCACAGTGG
gga-miR-449c	24(bp)	1	2	TGGCAGTGCGTGTTAGCTGGCTGT
gga-miR-1770	22(bp)	1	0	CTGCGGGGGAGGAGGGAGGGGG
gga-miR-1611	22(bp)	1	0	GGAGGGCTTGCAGGCGGTGTGC
gga-miR-3540	22(bp)	1	4	ATGGTGGAAGAACAAGGCCTGC
gga-miR-1354	21(bp)	0	1	CATGGTGATGATGTGCTGAAG
gga-miR-2964	22(bp)	180	158	CACAAGAATTGCGTTTGGACAA
gga-miR-221	23(bp)	18238	5340	AGCTACATTGTCTGCTGGGTTTC
gga-miR-1706	22(bp)	2	1	TGTGGAGGTGGGATGAGGTTCC
gga-miR-1721	21(bp)	1	1	AGAGATGATGTTGGTCTGATG
gga-miR-20a	23(bp)	40	251	TAAAGTGCTTATAGTGCAGGTAG
gga-miR-15a	21(bp)	9	89	TAGCAGCACATAATGGTTTGT
gga-miR-15c	22(bp)	91	1038	TAGCAGCACATCATGGTTTGTA
gga-miR-1574	22(bp)	1	0	ACAGGAGGATGTCAGGAAGCTT
gga-miR-1747	22(bp)	3	0	TGCACTTGAATGGAGTTCTGGG
gga-miR-3525	22(bp)	8	5	CAGCCATTCTGCGATTCTGTGA
gga-miR-383	22(bp)	886	219	AGATCAGAAGGTGATTGTGGCT
gga-miR-146b	22(bp)	5	10	TGAGAACTGAATTCCATAGGCG
gga-miR-1688	23(bp)	2	1	TGAGCATGGTAGAGACAATGATG
gga-miR-1779	23(bp)	3	0	AGACGTGGACTGGAACACCTGAG
gga-miR-1626	22(bp)	0	1	TCTGGAAGTTGCCCTGGACGTG
gga-miR-9	23(bp)	34	46	TCTTTGGTTATCTAGCTGTATGA
gga-miR-1689	23(bp)	5	0	CCGGTGACTGGAAGCAGCGTTGA
gga-let-7g	21(bp)	157	417	TGAGGTAGTAGTTTGTACAGT
gga-miR-1737	20(bp)	3	17	CAGCACTGCTGCGCTCGGTG
gga-miR-3523	22(bp)	11	13	CCGCGCAGTGCCTCGTCCTCGA
gga-miR-206	22(bp)	222998	131609	TGGAATGTAAGGAAGTGTGTGG
gga-miR-193a	22(bp)	75	154	AACTGGCCTACAAAGTCCCAGT
gga-miR-1799	21(bp)	1	0	TGAAGTGATGATGCCTGATTA
gga-miR-301b-5p	22(bp)	99	27	GCTCTGACTTTATTGCACTACT
gga-miR-7	22(bp)	2	3	TGGAAGACTAGTGATTTTGTTG
gga-miR-3539	22(bp)	6	6	CAGAGGAAGACTGATGCTAGTT
gga-miR-1650	24(bp)	1	0	TCCTCTGAGCTCAGCTTCGCCTCT
gga-miR-458	22(bp)	23	18	ATAGCTCTTTGAATGGTACTGC
gga-miR-19a	23(bp)	21	22	TGTGCAAATCTATGCAAAACTGA
gga-miR-499	23(bp)	38	33	TTAAGACTTGTAGTGATGTTTAG
gga-miR-99a	22(bp)	1589	1561	AACCCGTAGATCCGATCTTGTG
gga-miR-1680	21(bp)	1	0	CAGGCGGTATCAGGAGGCTGA
gga-miR-27b	21(bp)	56	328	TTCACAGTGGCTAAGTTCTGC
gga-miR-10a	22(bp)	890	269	TACCCTGTAGATCCGAATTTGT
gga-miR-1552-3p	21(bp)	0	1	CTAGCTGCTCTGCACTGACTG
gga-miR-1591	21(bp)	2	3	CAGACTTGGCCATGGGTAGGA
gga-miR-1676	22(bp)	3	2	AGAGCGAAGTGGGTGGGAATGT
gga-miR-200a	22(bp)	21	33	TAACACTGTCTGGTAACGATGT
gga-miR-1723	23(bp)	2	1	TGGGAGCGGAATGTGCAGCCTCA
gga-miR-16c	22(bp)	1209	6058	TAGCAGCACGTAAATACTGGAG
gga-miR-1397	22(bp)	1	14	TGCATTGCGACGGGTTATATCA
gga-miR-199	23(bp)	91	318	CCCAGTGTTCAGACTACCTGTTC
gga-miR-17-3p	20(bp)	0	5	ACTGCAGTGAAGGCACTTGT
gga-miR-30d	22(bp)	62	143	TGTAAACATCCCCGACTGGAAG
gga-miR-1683	23(bp)	0	1	TCTGGGACAGTCACAGCATCTTT
gga-miR-1773	21(bp)	16	18	GGAGAGGCATTGTCCCCTGGA
gga-miR-18b	22(bp)	26	68	TAAGGTGCATCTAGTGCAGTTA
gga-miR-1b	21(bp)	5	16	TGGAATGTTAAGAAGTATGTA
gga-miR-1578	22(bp)	1	0	TGTGCCGTTCTGACACAGCTCT
gga-miR-101	22(bp)	3647	1305	GTACAGTACTGTGATAACTGAA
gga-miR-1665	22(bp)	1	1	TAAGGCCCAGGAGCGCTGCAGC
gga-miR-1782	21(bp)	2	1	ACATTCATTGGAGCAGGGACA
gga-miR-3536	22(bp)	0	1	CTGCATACGAGTAGACCCTTTC
gga-miR-1739	23(bp)	1	1	CACAGGACAGGTAGCCAGGCTGG
gga-miR-490	22(bp)	3	4	CAACCTGGAGGACTCCATGCTG
gga-miR-1c	22(bp)	1	0	TGGAATGGAAAGCAGTATGTAT
gga-miR-144	22(bp)	5	4	CTACAGTATAGATGATGTACTC

## Sheet: gga-miRNA-star
miRNA* ID	Length	L	B	sequence
gga-miR-1684*	22(bp)	0	1	AGCTCTGCTTCCTCATACATAC
gga-miR-1729*	22(bp)	1	0	CTACTCGGTGAGTAAGGATAGC
gga-miR-1784*	22(bp)	0	1	TTCTGCTCTTATTGAAATCAGT
gga-miR-140*	21(bp)	911	711	CCACAGGGTAGAACCACGGAC
gga-miR-1416*	22(bp)	0	1	ACAATTGTATGAGTTGAGTACA
gga-miR-1720*	22(bp)	1	0	TGATCACCTCGGACGTTGCTTT
gga-miR-1668*	22(bp)	1	0	GTGGGCTGGGAGCACAGGCACT
gga-miR-10a*	21(bp)	1	3	AAATTCGTATCTAGGGGAATA
gga-miR-1562*	22(bp)	0	1	TGTGCCCCGTGTATGCAGTGCA
gga-miR-1772*	22(bp)	7	3	CGCTGCCAGCGGAGAACGAGTT
gga-miR-1456*	21(bp)	1	0	CGGGGTCGTCGCCGTCCCTTC
gga-miR-1551*	22(bp)	1	2	TGAGTTTGTGTTGCTGCTTTCT
gga-miR-1560*	22(bp)	1	0	GCGGCGCGAGCAGAGAGGCGCT
gga-miR-1596*	22(bp)	0	4	AAAGGTGGCCGTGGGTGAATGA
gga-miR-22*	22(bp)	13	18	AGTTCTTCAGTGGCAAGCTTTA
gga-miR-1690*	23(bp)	1	0	TCCAGAGGCAAAGGAGCACTGCT
gga-miR-99a*	21(bp)	0	1	CAAGCTCGCTTCTATGGGTCT
gga-miR-1329*	22(bp)	36	44	CCTCGTAGCTTGATCACGATAT
gga-miR-146c*	22(bp)	1	5	AGTCCATGGTATTCAGTTCTCT
gga-miR-9*	21(bp)	0	1	TAAAGCTAGAGAACCGAATGT
gga-miR-126*	21(bp)	11	28	CATTATTACTTTTGGTACGCG
gga-miR-1736*	22(bp)	0	1	AGGGCAATTCCTGATAGGTGCT
gga-miR-1677*	21(bp)	20	76	TCCTGCACCGCTGAAGTCAAT
gga-miR-1791*	23(bp)	0	2	TGGGCTGCATCAGTCATGCCATG
gga-miR-199*	20(bp)	26	133	TACAGTAGTCTGCACATTGG
gga-miR-1664*	20(bp)	1	0	CCAGACAGGGAGAGAACAGG
gga-miR-1614*	21(bp)	0	1	CAGGGAGGAACTGCCAGCAGA
gga-miR-15c*	22(bp)	8	21	CAGACCATTCTGGGCTGCCTCA
gga-miR-181a*	22(bp)	142	32	ACCATCGACCGTTGATTGTACC
