# Supplementary material for: A systematic analysis of the skeletal muscle miRNA transcriptome of chicken varieties with divergent skeletal muscle growth identifies novel miRNAs and differentially expressed miRNAs
Source: BMC Genomics. 2011 Apr 13;12:186. doi: 10.1186/1471-2164-12-186 (PMC3107184; doi:10.1186/1471-2164-12-186)
Supplement: Additional file 2 — Table S2: Reads number and sequences of the 244 metazoan miRNA homologs and 72 metazoan miRNA* homologs which were obtained in the sequencing data by perfect matches. [file 1471-2164-12-186-S2.XLS]

## Sheet: other-metazoan-mirna
miRNA ID	Length	L	B	sequence
xtr-miR-128	22(bp)	2343	1832	TCACAGTGAACCGGTCTCTTTT
ssc-miR-101	21(bp)	442	191	TACAGTACTGTGATAACTGAA
tni-miR-138	22(bp)	28	24	AGCTGGTGTTGTGAATCAGGCC
cfa-miR-199	21(bp)	23214	73956	ACAGTAGTCTGCACATTGGTT
cfa-miR-26b	22(bp)	0	3	TTCAAGTAATTCAGGATAGGTT
ppy-miR-363	22(bp)	2672	7297	AATTGCACGGTATCCATCTGTA
ppy-miR-132	22(bp)	1	6	TAACAGTCTACAGCCATGGTCG
cfa-miR-23a	19(bp)	0	2	ATCACATTGCCAGGGATTT
tni-miR-142b	22(bp)	4	6	CATAAAGTAGAAAGCACTACTA
mdo-miR-106	23(bp)	0	1	AAAAGTGCTTATAGTGCAGGTAG
ame-let-7	21(bp)	727	3961	TGAGGTAGTAGGTTGTATAGT
bta-miR-143	22(bp)	73	28	TGAGATGAAGCACTGTAGCTCG
ppy-miR-16	20(bp)	0	1	TAGCAGCACGTAAATATTGG
cfa-miR-24	23(bp)	3	2	TGGCTCAGTTCAGCAGGAACAGG
ppy-miR-320a	22(bp)	1	0	AAAAGCTGGGTTGAGAGGGCGA
bta-miR-22-3p	21(bp)	5	4	AAGCTGCCAGTTGAAGAACTG
dre-miR-301a	22(bp)	0	2	CAGTGCAATAGTATTGTCAAAG
mdo-miR-215	22(bp)	0	3	ATGACCTATGAATTGACAGACA
tni-miR-184	21(bp)	9	2	TGGACGGAGAACTGATAAGGG
ssc-miR-126	22(bp)	6	52	TCGTACCGTGAGTAATAATGCG
ppy-miR-142-5p	21(bp)	1	5	CATAAAGTAGAAAGCACTACT
ssc-miR-206	22(bp)	117	1641	TGGAATGTAAGGAAGTGTGTGA
mdo-miR-214	21(bp)	49	213	ACAGCAGGCACAGACAGGCAG
mdo-miR-23a	20(bp)	0	5	ATCACATTGCCAGGGATTTC
dre-miR-30c	22(bp)	0	1	TGTAAACATCCTACACTCTCAG
ame-miR-10	21(bp)	15	3	ACCCTGTAGATCCGAATTTGT
mmu-miR-1937b	18(bp)	153	162	ATCCCGGACGAGCCCCCA
xla-miR-142	20(bp)	0	1	CATAAAGTAGAAAGCACTAC
mmu-miR-193b	22(bp)	2	13	AACTGGCCCACAAAGTCCCGCT
ppy-miR-10b	23(bp)	20	5	TACCCTGTAGAACCGAATTTGTG
cfa-miR-214	22(bp)	73	109	ACAGCAGGCACAGACAGGCAGT
dre-miR-20b	23(bp)	1	0	CAAAGTGCTCACAGTGCAGGTAG
bta-miR-200a	23(bp)	274	141	TAACACTGTCTGGTAACGATGTT
tni-miR-17	22(bp)	25	108	CAAAGTGCTTACAGTGCAGGTA
bta-miR-200b	21(bp)	0	3	TAATACTGCCTGGTAATGATG
mdo-miR-100	21(bp)	35	78	AACCCGTAGATCCGAACTTGT
ssc-miR-133b	23(bp)	14	8	TTTGGTCCCCTTCAACCAGCTAT
cfa-miR-182	24(bp)	3	0	TTTGGCAATGGTAGAACTCACACT
mmu-miR-1959	20(bp)	3	2	GGGGATGTAGCTCAGTGGAG
ppy-let-7i	22(bp)	8951	4917	TGAGGTAGTAGTTTGTGCTGTT
tni-miR-124	22(bp)	44	72	TAAGGCACGCGGTGAATGCCAA
ppy-miR-181d	23(bp)	1	21	AACATTCATTGTTGTCGGTGGGT
dre-miR-31	21(bp)	1	0	GGCAAGATGTTGGCATAGCTG
ssc-miR-451	22(bp)	15	45	AAACCGTTACCATTACTGAGTT
xtr-miR-363-3p	21(bp)	267	968	AATTGCACGGTATCCATCTGT
ppy-let-7g	22(bp)	8267	8805	TGAGGTAGTAGTTTGTACAGTT
xtr-miR-187	21(bp)	1	3	TCGTGTCTTGTGTTGCAGCCA
aga-let-7	21(bp)	0	2	TGAGGTAGTTGGTTGTATAGT
mmu-miR-720	18(bp)	2	11	ATCTCGCTGGGGCCTCCA
bta-miR-23b-3p	23(bp)	13	64	ATCACATTGCCAGGGATTACCAC
bta-miR-139	23(bp)	25	51	TCTACAGTGCACGTGTCTCCAGT
ppy-miR-196b	22(bp)	0	1	TAGGTAGTTTCCTGTTGTTGGG
xtr-miR-212	21(bp)	0	2	TAACAGTCTACAGTCATGGCT
tni-let-7g	22(bp)	34	170	TGAGGTAGTAGTTTGTATAGTT
bta-miR-196a	22(bp)	495	1681	TAGGTAGTTTCATGTTGTTGGG
ppy-miR-147b	22(bp)	10	11	GTGTGCGGAAATGCTTCTGCTA
mdo-miR-301	23(bp)	2	2	CAGTGCAATAGTATTGTCAAAGC
ppy-miR-139-5p	22(bp)	3	1	TCTACAGTGCACGTGTCTCCAG
ppy-miR-92b	22(bp)	44	54	TATTGCACTCGTCCCGGCCTCC
cfa-miR-142	21(bp)	3	7	CCCATAAAGTAGAAAGCACTA
ppy-miR-455-5p	22(bp)	2	2	TATGTGCCTTTGGACTACATCG
dre-miR-196d	22(bp)	1	9	TAGGTAGTTTTATGTTGTTGGG
cfa-miR-26a	22(bp)	996	6177	TTCAAGTAATCCAGGATAGGCT
ppy-miR-133c	22(bp)	140	69	TTTGGTCCCCTTCAACCAGCTG
xla-miR-363	22(bp)	198	64	CGGGTGGATCACGATGCAATTT
ssc-miR-146b	21(bp)	0	1	TGAGAACTGAATTCCATAGGC
ssc-miR-202	21(bp)	0	1	TTCCTATGCATATACTTCTTT
mdo-miR-15a	22(bp)	0	3	TAGCAGCACATAATGGTTTGTT
ppy-miR-217	23(bp)	39	80	TACTGCATCAGGAACTGATTGGA
cfa-miR-7	23(bp)	13	11	TGGAAGACTAGTGATTTTGTTGT
ppy-miR-18b	23(bp)	3	8	TAAGGTGCATCTAGTGCAGTTAG
tni-miR-148	22(bp)	1	20	TCAGTGCATTACAGAACTTTGT
xtr-miR-15a	22(bp)	54	114	TAGCAGCACATAATGGTTTGTG
ssc-miR-363	23(bp)	2461	4433	AATTGCACGGTATCCATCTGTAA
dre-miR-27a	22(bp)	1	2	TTCACAGTGGCTAAGTTCCGCT
bta-miR-212	23(bp)	141	28	ACCTTGGCTCTAGACTGCTTACT
dre-miR-145	22(bp)	3	2	GTCCAGTTTTCCCAGGAATCCC
cfa-miR-135a-3p	22(bp)	28	8	TGTAGGGATGGAAGCCATGAAA
ppy-miR-191	23(bp)	135	837	CAACGGAATCCCAAAAGCAGCTG
ssc-miR-181a	24(bp)	12029	2756	AACATTCAACGCTGTCGGTGAGTT
dre-miR-30a	22(bp)	0	5	TGTAAACATTCCCGACTGGAAG
ssc-miR-133a-3p	21(bp)	12	10	TTGGTCCCCTTCAACCAGCTG
cfa-miR-107	21(bp)	5476	6505	AGCAGCATTGTACAGGGCTAT
cfa-miR-106a	22(bp)	1	2	AAAGTGCTTACAGTGCAGGTAG
xtr-miR-210	22(bp)	173	128	CTGTGCGTGTGACAGCGGCTAA
ssc-miR-181d-5p	24(bp)	20	49	AACATTCATTGTTGTCGGTGGGTT
ppy-miR-29c	22(bp)	17	44	TAGCACCATTTGAAATCGGTTA
ppy-miR-193a-5p	22(bp)	1024	291	TGGGTCTTTGCGGGCGAGATGA
xla-miR-23a	21(bp)	6	27	ATCACATTGCCAGGGATTTCC
bta-miR-15b	22(bp)	1	34	TAGCAGCACATCATGGTTTACA
ssc-miR-133a-5p	22(bp)	242	183	AGCTGGTAAAATGGAACCAAAT
cfa-miR-101	20(bp)	87	107	TACAGTACTGTGATAACTGA
cfa-miR-191	22(bp)	18	166	CAACGGAATCCCAAAAGCAGCT
bmo-miR-1	22(bp)	2	4	TGGAATGTAAAGAAGTATGGAG
rno-miR-10a-3p	22(bp)	0	2	CAAATTCGTATCTAGGGGAATA
tni-miR-10c	22(bp)	3	0	TACCCTGTAGATCCGGATTTGT
mdo-miR-193	21(bp)	3	17	AACTGGCCTACAAAGTCCCAG
ssc-miR-30e-3p	22(bp)	619	140	CTTTCAGTCGGATGTTTACAGC
dre-miR-1388	22(bp)	1	6	ATCTCAGGTTCGTCAGCCCATG
ppy-miR-181c	22(bp)	0	1	AACATTCAACCTGTCGGTGAGT
bta-miR-181c	24(bp)	3	0	AACATTCAACCTGTCGGTGAGTTT
dre-miR-130b	22(bp)	0	8	CAGTGCAATAATGAAAGGGCAT
xtr-miR-144	21(bp)	0	2	TACAGTATAGATGATGTACTA
xtr-miR-27c	21(bp)	0	1	TTCACAGTGGCTAAGTTCCAC
aga-miR-219	23(bp)	2	0	TGATTGTCCAAACGCAATTCTTG
ppy-let-7e	22(bp)	13	1	TGAGGTAGGAGGTTGTATAGTT
ptr-miR-10a	23(bp)	563	83	TACCCTGTAGATCCGAATTTGTG
ppy-miR-1	22(bp)	123485	90602	TGGAATGTAAAGAAGTATGTAT
bta-miR-21	24(bp)	272	271	TAGCTTATCAGACTGATGTTGACT
ssc-miR-221	22(bp)	2825	673	AGCTACATTGTCTGCTGGGTTT
rno-miR-196c	22(bp)	0	1	TAGGTAGTTTCGTGTTGTTGGG
cfa-miR-140	21(bp)	15049	15415	ACCACAGGGTAGAACCACGGA
xtr-miR-146b	22(bp)	472	117	TGAGAACTGAATTCCATGGACT
cfa-miR-15b	20(bp)	2	1	TAGCAGCACATCATGGTTTA
ssc-miR-365-5p	23(bp)	115	16	GAGGGACTTTCAGGGGCAGCTGT
bta-miR-216a	22(bp)	0	1	TAATCTCAGCTGGCAACTGTGA
dre-miR-125c	22(bp)	3	7	TCCCTGAGACCCTAACTCGTGA
ssc-let-7i	19(bp)	6	13	TGAGGTAGTAGTTTGTGCT
xtr-miR-199b	23(bp)	0	1	CCCAGTGTTCAGACTACGTGTTC
ppy-miR-129	21(bp)	414	63	CTTTTTGCGGTCTGGGCTTGC
bta-miR-126	21(bp)	9	41	CGTACCGTGAGTAATAATGCG
mdo-miR-739	21(bp)	2	0	AGGCCGAAGTGGAGAAGGGTT
ssc-miR-199b	22(bp)	0	1	CCCAGTGTTTAGACTATCTGTT
xtr-miR-145	24(bp)	8	0	GTCCAGTTTTCCCAGGAATCCCTT
dre-miR-499	22(bp)	1	3	TTAAGACTTGCAGTGATGTTTA
ame-miR-125	22(bp)	1	9	CCCCTGAGACCCTAACTTGTGA
cfa-miR-27a	20(bp)	3	81	TTCACAGTGGCTAAGTTCCG
ssc-miR-143-5p	21(bp)	64	120	GGTGCAGTGCTGCATCTCTGG
ppy-miR-199a-3p	22(bp)	48724	180793	ACAGTAGTCTGCACATTGGTTA
ame-miR-92a	21(bp)	0	2	ATTGCACTTGTCCCGGCCTAT
cfa-miR-32	23(bp)	3	9	TATTGCACATTACTAAGTTGCAT
rno-miR-1	22(bp)	82	32	TGGAATGTAAAGAAGTGTGTAT
cfa-miR-181a	22(bp)	573	736	AACATTCAACGCTGTCGGTGAG
bta-miR-9	22(bp)	4	8	TCTTTGGTTATCTAGCTGTATG
bta-miR-7	24(bp)	46	89	TGGAAGACTAGTGATTTTGTTGTT
tni-miR-16	22(bp)	0	10	TAGCAGCACGTAAATATTGGAG
tni-miR-27b	22(bp)	5	17	TTCACAGTGGCTAAGTTCTGCA
ame-miR-33	19(bp)	2	1	GTGCATTGTAGTTGCATTG
cel-miR-72	23(bp)	19	6	AGGCAAGATGTTGGCATAGCTGA
ptr-miR-378	21(bp)	2	1	ACTGGACTTGGAGTCAGAAGG
ssc-miR-143-3p	21(bp)	1568	1149	TGAGATGAAGCACTGTAGCTC
dre-miR-184	22(bp)	3	4	TGGACGGAGAACTGATAAGGGC
aga-miR-92a	22(bp)	0	2	TATTGCACTTGTCCCGGCCTAT
bta-miR-365-5p	23(bp)	38	1	AGGGACTTTTGGGGGCAGATGTG
mml-miR-144	20(bp)	3	3	TACAGTATAGATGATGTACT
ppy-miR-30e	22(bp)	7	15	TGTAAACATCCTTGACTGGAAG
dre-miR-107b	21(bp)	6	13	AGCAGCATTGTACAGGGCTTT
ssc-miR-23b	22(bp)	10	67	ATCACATTGCCAGGGATTACCA
tni-miR-27c	21(bp)	0	1	TTCACAGTGGTTAAGTTCTGC
mdo-miR-429	20(bp)	0	1	TAATACTGTCTGGTAATGCC
cfa-miR-145	23(bp)	105	44	GTCCAGTTTTCCCAGGAATCCCT
ssc-miR-129	22(bp)	179	88	AAGCCCTTACCCCAAAAAGCAT
dre-miR-455b	22(bp)	3	0	GTATGTGCCCTTGGACTACATT
ppa-miR-130a	20(bp)	1	31	CAGTGCAATGTTAAAAGGGC
mmu-miR-1274a	22(bp)	0	2	TCAGGTCCCTGTTCAGGCGCCA
hsa-miR-106a	23(bp)	88	843	AAAAGTGCTTACAGTGCAGGTAG
ppy-miR-199b-3p	22(bp)	22	130	ACAGTATTCTGCACATTGGTTA
cfa-miR-99a	21(bp)	144	579	AACCCGTAGATCCGATCTTGT
rno-miR-3120	21(bp)	2	16	CACAGCAAGTGTAGACAGGCA
dre-miR-2188	21(bp)	1	5	AAGGTCCAACCTCACATGTCC
mne-miR-106a	24(bp)	0	2	AAAAGTGCTTACAGTGCAGGTAGC
ppy-miR-30c	23(bp)	6	28	TGTAAACATCCTACACTCTCAGC
bta-miR-2487	22(bp)	2	0	CTCTAAGGGCTGGGCCGGTCGG
ppy-miR-185	22(bp)	1	0	TGGAGAGAAAGGCAGTTCCTGA
tni-miR-217	22(bp)	1	2	TACTGCATCAGGAACTGATTGG
cfa-miR-23b	19(bp)	0	3	ATCACATTGCCAGGGATTA
ppy-miR-122	22(bp)	37	81	TGGAGTGTGACAATGGTGTTTG
rno-miR-32	22(bp)	0	1	TATTGCACATTACTAAGTTGCA
rno-miR-205	23(bp)	83	62	TCCTTCATTCCACCGGAGTCTGT
cfa-miR-181b	20(bp)	30	82	AACATTCATTGCTGTCGGTG
ppy-miR-140-3p	21(bp)	2436	1998	TACCACAGGGTAGAACCACGG
ppy-miR-133b	22(bp)	55	73	TTTGGTCCCCTTCAACCAGCTA
mdo-miR-17-3p	21(bp)	4	7	ACTGCAGTGAAGGCACTTGTA
mdo-miR-27a	21(bp)	5	61	TTCACAGTGGCTAAGTTCCGC
dre-miR-203b	22(bp)	0	1	GTGAAATGTTCAGGACCACTTG
cfa-miR-200b	22(bp)	2	13	CATCTTACTGGGCAGCATTGGA
cfa-miR-29a	22(bp)	1	0	TAGCACCATCTGAAATCGGTTA
cfa-miR-30a	23(bp)	1250	1025	TGTAAACATCCTCGACTGGAAGC
ppy-miR-138	23(bp)	861	616	AGCTGGTGTTGTGAATCAGGCCG
mdo-miR-101	22(bp)	331	100	TACAGTACTGTGATAACTGAAG
mdo-miR-210	21(bp)	0	1	ACTGTGCGTGTGACAGCGGCT
ptr-miR-720	17(bp)	0	2	TCTCGCTGGGGCCTCCA
bta-miR-223	22(bp)	2	3	TGTCAGTTTGTCAAATACCCCA
bta-miR-181b	24(bp)	30727	9369	AACATTCATTGCTGTCGGTGGGTT
bta-miR-23a	22(bp)	71	227	ATCACATTGCCAGGGATTTCCA
ppy-miR-140-5p	22(bp)	12	17	CAGTGGTTTTACCCTATGGTAG
dre-let-7j	22(bp)	0	2	TGAGGTAGTTGTTTGTACAGTT
bta-miR-1306	21(bp)	1	0	CCACCTCCCCTGCAAACGTCC
ssc-miR-30d	24(bp)	6664	3260	TGTAAACATCCCCGACTGGAAGCT
bta-miR-140	22(bp)	29216	19709	TACCACAGGGTAGAACCACGGA
ppa-miR-143	22(bp)	3	1	TGAGATGAAGCACTGTAGCTCA
dme-miR-100	22(bp)	0	1	AACCCGTAAATCCGAACTTGTG
ppy-miR-455-3p	21(bp)	6	25	GCAGTCCATGGGCATATACAC
ppy-miR-222	21(bp)	15	31	AGCTACATCTGGCTACTGGGT
bta-miR-107	22(bp)	4571	3793	AGCAGCATTGTACAGGGCTATC
ssc-miR-30e-5p	24(bp)	1321	1326	TGTAAACATCCTTGACTGGAAGCT
xtr-miR-18a	23(bp)	11	35	TAAGGTGCATCTAGTGCAGATAG
ppy-miR-137	23(bp)	1	2	TTATTGCTTAAGAATACGCGTAG
xtr-miR-30a-3p	22(bp)	1	1	CTTTCAGTCAGATGTTTGCAGC
cfa-miR-181c	23(bp)	1	0	AACATTCAACCTGTCGGTGAGTT
bta-miR-30a-5p	24(bp)	5375	1830	TGTAAACATCCTCGACTGGAAGCT
mne-miR-20	22(bp)	19	91	TAAAGTGCTTATAGTGCAGGTA
ssc-miR-1306-3p	21(bp)	3	4	ACGTTGGCTCTGGTGGTGATG
ssc-miR-1306-5p	22(bp)	6	7	CCACCTCCCCTGCAAACGTCCA
mdo-miR-130a	22(bp)	0	4	CAGTGCAATGTAAAAAGGGCAT
ppy-miR-338-3p	22(bp)	2	1	TCCAGCATCAGTGATTTTGTTG
mdo-miR-206	21(bp)	2666	2231	TGGAATGTAAGGAAGTGTGTG
bta-miR-2478	20(bp)	1	7	GTATCCCACTTCTGACACCA
xla-miR-429	21(bp)	2	15	TAATACTGTCTGGTAATGCCG
cfa-miR-124	21(bp)	5	21	TAAGGCACGCGGTGAATGCCA
dre-miR-27d	22(bp)	0	1	TTCACAGTGGCTAAGTTCTTCA
ppy-miR-490-5p	20(bp)	0	1	CCATGGATCTCCAGGTGGGT
fru-miR-7	21(bp)	0	1	TGGAAGACTAGTGATTTTGTT
ppy-let-7d	22(bp)	1	1	AGAGGTAGTAGGTTGCATAGTT
bta-miR-199a-5p	22(bp)	131	366	CCCAGTGTTCAGACTACCTGTT
bta-miR-129-5p	22(bp)	2	1	CTTTTTGCGGTCTGGGCTTGCT
dre-miR-26b	22(bp)	0	80	TTCAAGTAATCCAGGATAGGTT
xtr-let-7b	22(bp)	1	0	TGAGGTAGTAGTTTGTGTAGTT
ppy-miR-96	23(bp)	1	2	TTTGGCACTAGCACATTTTTGCT
mmu-miR-1937a	19(bp)	12	12	AATCCCGGACGAGCCCCCA
xtr-miR-126	21(bp)	0	3	TCGTACCGTGAGTAATAATGC
xtr-miR-92b	21(bp)	7	7	TATTGCACTCGTCCCGGCCTC
tni-let-7d	22(bp)	1	10	TGAGGTAGTTGGTTGTATGGTT
bta-miR-219-5p	22(bp)	0	1	TGATTGTCCAAACGCAATTCTT
mdo-miR-200b	22(bp)	8	25	TAATACTGCCTGGTAATGATGA
ptr-miR-1274b	17(bp)	7	42	TCCCTGTTCGGGCGCCA
ssc-miR-17-5p	23(bp)	121	530	CAAAGTGCTTACAGTGCAGGTAG
cfa-miR-454	22(bp)	0	2	TAGTGCAATATTGCTTATAGGG
ssc-miR-92a	22(bp)	6056	9617	TATTGCACTTGTCCCGGCCTGT
ppy-miR-499-5p	21(bp)	0	1	TTAAGACTTGCAGTGATGTTT
ssc-miR-16	22(bp)	0	1	TAGCAGCACGTAAATATTGGCG
bta-miR-338	23(bp)	44	29	TCCAGCATCAGTGATTTTGTTGA
xtr-miR-15b	22(bp)	1	10	TAGCAGCACATCATGATTTGCA
mmu-miR-2145	19(bp)	26	4	AGCAGGGTCGGGCCTGGTT
xtr-let-7e	22(bp)	23	31	TGAGGTAGTAGGTTGTTTAGTT
ssc-miR-17-3p	22(bp)	194	252	ACTGCAGTGAAGGCACTTGTAG
ppy-miR-148b	22(bp)	12	130	TCAGTGCATCACAGAACTTTGT
dre-miR-133c	22(bp)	0	3	TTTGGTCCCTTTCAACCAGCTA
bta-miR-218	22(bp)	6	16	TTGTGCTTGATCTAACCATGTG
cfa-miR-19b	22(bp)	16	41	TGTGCAAATCCATGCAAAACTG
ssc-miR-34a	22(bp)	0	1	TGGCAGTGTCTTAGCTGGTTGT
rno-miR-125b-3p	22(bp)	23	53	ACGGGTTAGGCTCTTGGGAGCT
ppy-miR-181b	23(bp)	1810	3704	AACATTCATTGCTGTCGGTGGGT
mdo-miR-33	21(bp)	607	222	GTGCATTGTAGTTGCATTGCA

## Sheet: other-metazoan-mirna-star
miRNA* ID	Length	L	B	sequence
mmu-miR-18a*	22(bp)	1	0	ACTGCCCTAAGTGCTCCTTCTG
rno-miR-144*	23(bp)	5	23	GGATATCATCATATACTGTAAGT
mmu-miR-34a*	21(bp)	0	1	AATCAGCAAGTATACTGCCCT
dre-miR-210*	22(bp)	16	157	AGCCACTGACTAACGCACATTG
rno-miR-34a*	22(bp)	0	3	AATCAGCAAGTATACTGCCCTA
hsa-miR-18a*	23(bp)	1	0	ACTGCCCTAAGTGCTCCTTCTGG
hsa-miR-223*	22(bp)	0	1	CGTGTATTTGACAAGCTGAGTT
rno-miR-212*	24(bp)	178	28	ACCTTGGCTCTAGACTGCTTACTG
hsa-miR-10b*	22(bp)	2	0	ACAGATTCGATTCTAGGGGAAT
mmu-miR-133a*	21(bp)	40	9	GCTGGTAAAATGGAACCAAAT
hsa-miR-99a*	22(bp)	24	21	CAAGCTCGCTTCTATGGGTCTG
mmu-miR-214*	22(bp)	10	23	TGCCTGTCTACACTTGCTGTGC
mmu-miR-181b-2*	22(bp)	0	2	CTCACTGATCAATGAATGCAAA
mmu-miR-1-2*	23(bp)	0	1	ACATACTTCTTTATGTACCCATA
rno-miR-27b*	24(bp)	12	15	AGAGCTTAGCTGATTGGTGAACAG
mmu-miR-7a-1*	22(bp)	1	11	CAACAAATCACAGTCTGCCATA
mmu-miR-19a*	22(bp)	0	1	TAGTTTTGCATAGTTGCACTAC
mmu-miR-455*	22(bp)	2	2	TATGTGCCTTTGGACTACATCG
rno-miR-363*	22(bp)	198	64	CGGGTGGATCACGATGCAATTT
xtr-miR-22*	21(bp)	4	14	AGTTCTTCAGTGGCAAGCTTT
mdo-miR-9*	21(bp)	0	3	TAAAGCTAGATAACCGAAAGT
rno-miR-135a*	22(bp)	28	8	TGTAGGGATGGAAGCCATGAAA
ssc-miR-199b*	22(bp)	9152	19972	TACAGTAGTCTGCACATTGGTT
hsa-miR-144*	22(bp)	0	2	GGATATCATCATATACTGTAAG
dre-miR-133a*	22(bp)	242	183	AGCTGGTAAAATGGAACCAAAT
hsa-miR-143*	22(bp)	81	65	GGTGCAGTGCTGCATCTCTGGT
hsa-miR-125b-2*	22(bp)	17	3	TCACAAGTCAGGCTCTTGGGAC
mmu-miR-10a*	22(bp)	0	2	CAAATTCGTATCTAGGGGAATA
rno-miR-30e*	22(bp)	619	140	CTTTCAGTCGGATGTTTACAGC
bta-miR-455*	22(bp)	3	8	GCAGTCCATGGGCATATACACT
mmu-miR-199b*	23(bp)	0	8	CCCAGTGTTTAGACTACCTGTTC
xtr-miR-18a*	21(bp)	0	1	ACTGCCCTAAGTGCTCCTTCT
hsa-miR-100*	22(bp)	1	3	CAAGCTTGTATCTATAGGTATG
rno-miR-143*	21(bp)	64	120	GGTGCAGTGCTGCATCTCTGG
mmu-miR-365-2*	23(bp)	149	28	AGGGACTTTCAGGGGCAGCTGTG
hsa-miR-365*	22(bp)	36	5	AGGGACTTTCAGGGGCAGCTGT
rno-miR-9*	22(bp)	1	2	ATAAAGCTAGATAACCGAAAGT
mmu-miR-365-1*	23(bp)	38	1	AGGGACTTTTGGGGGCAGATGTG
hsa-miR-145*	22(bp)	9	1	GGATTCCTGGAAATACTGTTCT
rno-miR-221*	23(bp)	92	20	ACCTGGCATACAATGTAGATTTC
ppy-miR-129-2*	22(bp)	179	88	AAGCCCTTACCCCAAAAAGCAT
hsa-miR-19a*	22(bp)	0	1	AGTTTTGCATAGTTGCACTACA
rno-miR-129-1*	19(bp)	0	1	AAGCCCTTACCCCAAAAAG
rno-miR-133b*	21(bp)	0	1	GCTGGTCAAACGGAACCAAGT
ssc-miR-27b*	23(bp)	34	28	AGAGCTTAGCTGATTGGTGAACA
mmu-miR-19b-1*	23(bp)	0	1	AGTTTTGCAGGTTTGCATCCAGC
rno-miR-181b-1*	21(bp)	10	26	CTCACTGAACAATGAATGCAA
hsa-miR-15a*	22(bp)	0	2	CAGGCCATATTGTGCTGCCTCA
rno-miR-140*	21(bp)	2436	1998	TACCACAGGGTAGAACCACGG
rno-miR-200b*	22(bp)	2	13	CATCTTACTGGGCAGCATTGGA
mmu-miR-135a-2*	21(bp)	24	26	TGTAGGGATGGAAGCCATGAA
rno-miR-125b*	22(bp)	4	0	ACAAGTCAGGCTCTTGGGACCT
mmu-miR-221*	26(bp)	11	8	ACCTGGCATACAATGTAGATTTCTGT
rno-let-7c-1*	22(bp)	0	1	CTGTACAACCTTCTAGCTTTCC
rno-miR-145*	21(bp)	0	1	GGATTCCTGGAAATACTGTTC
bta-let-7a*	21(bp)	0	1	CTATACAATCTACTGTCTTTC
hsa-miR-16-1*	22(bp)	4	10	CCAGTATTAACTGTGCTGCTGA
mmu-miR-204*	21(bp)	16	0	GCTGGGAAGGCAAAGGGACGT
rno-miR-490*	20(bp)	0	1	CCATGGATCTCCAGGTGGGT
rno-miR-30c-2*	22(bp)	283	35	CTGGGAGAAGGCTGTTTACTCT
hsa-miR-27b*	22(bp)	13	4	AGAGCTTAGCTGATTGGTGAAC
hsa-miR-92a-2*	22(bp)	8	10	GGGTGGGGATTTGTTGCATTAC
rno-miR-301a*	21(bp)	10	8	GCTCTGACTTTATTGCACTAC
ssc-miR-199a*	21(bp)	1946	14148	CAGTAGTCTGCACATTGGTTA
hsa-miR-221*	22(bp)	48	9	ACCTGGCATACAATGTAGATTT
ssc-miR-140*	23(bp)	180770	66302	TACCACAGGGTAGAACCACGGAC
rno-miR-101a*	22(bp)	1	0	TCAGTTATCACAGTGCTGATGC
rno-let-7i*	22(bp)	0	3	CTGCGCAAGCTACTGCCTTGCT
hsa-miR-17*	22(bp)	194	252	ACTGCAGTGAAGGCACTTGTAG
rno-miR-30d*	22(bp)	3	5	CTTTCAGTCAGATGTTTGCTGC
hsa-miR-125b-1*	22(bp)	23	53	ACGGGTTAGGCTCTTGGGAGCT
mmu-miR-1-1*	23(bp)	0	1	ACATACTTCTTTATATGCCCATA
