# Supplementary material for: A systematic analysis of the skeletal muscle miRNA transcriptome of chicken varieties with divergent skeletal muscle growth identifies novel miRNAs and differentially expressed miRNAs
Source: BMC Genomics. 2011 Apr 13;12:186. doi: 10.1186/1471-2164-12-186 (PMC3107184; doi:10.1186/1471-2164-12-186)
Supplement: Additional file 3 — Table S3: IsomiRs for some known miRNAs. [file 1471-2164-12-186-S3.XLS]

## Sheet: Sheet2
>gga-miR-221
ACTGTCCAGGTTTGGGGCATGAACCTGGCATACAATGTAGATTTCTGTGTTTGTTAAGCAACAGCTACATTGTCTGCTGGGTTTCCAGCTGCCTGGAA	# Reads
....(((((((....((...(((((..(((.(((((((((....(((((((.....))).))))))))))))).)))..)))))))....))))))).	Layer	Broiler
................................................................CTACATTGTCTGCTGGGTTTC.............	1	0
...............................................................GCTACATTGTCTGCTGGGTT...............	3	0
...............................................................GCTACATTGTCTGCTGGGTTT..............	30	0
...............................................................GCTACATTGTCTGCTGGGTTTC.............	324	1
..............................................................AGCTACATTGTCTGCTGGG.................	0	4
..............................................................AGCTACATTGTCTGCTGGGT................	4	11
..............................................................AGCTACATTGTCTGCTGGGTT...............	167	62
..............................................................AGCTACATTGTCTGCTGGGTTT..............	2825	673
..............................................................AGCTACATTGTCTGCTGGGTTTC............*	18238	5340
..............................................................AGCTACATTGTCTGCTGGGTTTCC............	2	2
..............................................................AGCTACATTGTCTGCTGGGTTTCCA...........	3	0
.............................................................CAGCTACATTGTCTGCTGGGTTTC.............	2	0
>gga-miR-222
GTAGTTGCCCATCAATCGCTCAGTAGTCAGTGTAGATTCTGTCTTTACAATCAGCAGCTACATCTGGCTACTGGGTCTCTGATGACATCTCATATCT
(.((.((..(((((...((((((((((((((((((...(((..........)))...))))).)))))))))))))...))))).)).)))......
.........................................................CTACATCTGGCTACTGGGTCTC..................	0	5
........................................................GCTACATCTGGCTACTGGGTCT...................	6	4
........................................................GCTACATCTGGCTACTGGGTCTC..................	57	9
........................................................GCTACATCTGGCTACTGGGTCTCT.................	8	0
.......................................................AGCTACATCTGGCTACTGG.......................	1	6
.......................................................AGCTACATCTGGCTACTGGG......................	6	26
.......................................................AGCTACATCTGGCTACTGGGT.....................	15	31
.......................................................AGCTACATCTGGCTACTGGGTC....................	81	123
.......................................................AGCTACATCTGGCTACTGGGTCT...................	1067	1217
.......................................................AGCTACATCTGGCTACTGGGTCTC.................*	3735	4013
.......................................................AGCTACATCTGGCTACTGGGTCTCT.................	312	418
......................................................CAGCTACATCTGGCTACTGGGTCT...................	0	1
......................................................CAGCTACATCTGGCTACTGGGTCTCT.................	1	0
>gga-miR-128-1
GAGCTGTTGAATTCGGGGCCGTAACACTGTCTGAGAGGTTTATATTTCTCACAGTGAACCGGTCTCTTTTTCAGCTGCTTC
((((.((((((...(((((((...((((((..(((((((....)))))))))))))...)))))))...)))))).)))).
..................................................ACAGTGAACCGGTCTCTT.............	0	1
..................................................ACAGTGAACCGGTCTCTTT............	3	22
..................................................ACAGTGAACCGGTCTCTTTT...........	2	5
..................................................ACAGTGAACCGGTCTCTTTTT..........	0	1
.................................................CACAGTGAACCGGTCTCTT.............	0	1
.................................................CACAGTGAACCGGTCTCTTT............	3	19
.................................................CACAGTGAACCGGTCTCTTTT...........	3	5
.................................................CACAGTGAACCGGTCTCTTTTT..........	1	3
.................................................CTCACAGTGAACCGGTCTCTTT..........	4	0
................................................TCACAGTGAACCGGTCTCT..............	10	153
................................................TCACAGTGAACCGGTCTCTT.............	99	665
................................................TCACAGTGAACCGGTCTCTTT...........*	5059	6669
................................................TCACAGTGAACCGGTCTCTTTT...........	2343	1832
................................................TCACAGTGAACCGGTCTCTTTTT..........	153	166
................................................TCACAGTGAACCGGTCTCTTTTTC.........	2	0
..............................................TCTCACAGTGAACCGGTCTCT..............	0	1
..............................................TCTCACAGTGAACCGGTCTCTTT............	1	2
>gga-miR-128-2
GTCCAGCTGGAAGGGGGGCCGTTACACTGTAAGAGAGTGAGTAGCAGGTCTCACAGTGAACCGGTCTCTTTTCCTGCTGTGTC
...((((.(((((((((((((...((((((..((((.(........).))))))))))...))))))))))))).))))....
....................................................ACAGTGAACCGGTCTCTT.............	0	1
....................................................ACAGTGAACCGGTCTCTTT............	3	22
....................................................ACAGTGAACCGGTCTCTTTT...........	2	5
...................................................CACAGTGAACCGGTCTCTT.............	0	1
...................................................CACAGTGAACCGGTCTCTTT............	3	19
...................................................CACAGTGAACCGGTCTCTTTT...........	3	5
..................................................TCACAGTGAACCGGTCTCT..............	10	153
..................................................TCACAGTGAACCGGTCTCTT.............	99	665
..................................................TCACAGTGAACCGGTCTCTTT...........*	5059	6669
..................................................TCACAGTGAACCGGTCTCTTTT...........	2343	1832
..................................................TCACAGTGAACCGGTCTCTTTTC..........	1	1
.................................................CTCACAGTGAACCGGTCTCTTT............	4	0
................................................TCTCACAGTGAACCGGTCTCT..............	0	1
................................................TCTCACAGTGAACCGGTCTCTTT............	1	2
>gga-miR-133a-1
CAATGCTTTGCTAAAGCTGGTAAAATGGAACCAAATCACCTCTTCAATGGATTTGGTCCCCTTCAACCAGCTGTAGCTATGCATTG
((((((...((((.(((((((..((.((.((((((((............)))))))).)).))..))))))).))))...))))))
......................................................GGTCCCCTTCAACCAGCT..............	0	1
.....................................................TGGTCCCCTTCAACCAGCTGT............	4	2
....................................................TTGGTCCCCTTCAACCAGC...............	0	2
....................................................TTGGTCCCCTTCAACCAGCT..............	1	7
....................................................TTGGTCCCCTTCAACCAGCTG.............	12	10
....................................................TTGGTCCCCTTCAACCAGCTGT...........*	126	67
....................................................TTGGTCCCCTTCAACCAGCTGTA...........	1	0
...................................................TTTGGTCCCCTTCAACCAGC...............	0	17
...................................................TTTGGTCCCCTTCAACCAGCT..............	25	73
...................................................TTTGGTCCCCTTCAACCAGCTG.............	140	69
...................................................TTTGGTCCCCTTCAACCAGCTGT............	137	24
...................................................TTTGGTCCCCTTCAACCAGCTGTA...........	2	1
..................................................ATTTGGTCCCCTTCAACCAGCT..............	0	4
>gga-miR-133a-2
TGAGGCCAAATGCTTTGCTAAAGCTGGTAAAATGGAACCAAATCAACTGTTCAATGGATTTGGTCCCCTTCAACCAGCTGTAGCTGTGCATTGAT
........(((((...((((.(((((((..((.((.((((((((............)))))))).)).))..))))))).))))...)))))...
.............................................................GGTCCCCTTCAACCAGCT................	0	1
............................................................TGGTCCCCTTCAACCAGCTGT..............	4	2
...........................................................TTGGTCCCCTTCAACCAGC.................	0	2
...........................................................TTGGTCCCCTTCAACCAGCT................	1	7
...........................................................TTGGTCCCCTTCAACCAGCTG...............	12	10
...........................................................TTGGTCCCCTTCAACCAGCTGT.............*	126	67
...........................................................TTGGTCCCCTTCAACCAGCTGTA.............	1	0
..........................................................TTTGGTCCCCTTCAACCAGC.................	0	17
..........................................................TTTGGTCCCCTTCAACCAGCT................	25	73
..........................................................TTTGGTCCCCTTCAACCAGCTG...............	140	69
..........................................................TTTGGTCCCCTTCAACCAGCTGT..............	137	24
..........................................................TTTGGTCCCCTTCAACCAGCTGTA.............	2	1
.........................................................ATTTGGTCCCCTTCAACCAGCT................	0	4
>gga-miR-133b
CTCTGCTCTGGCTGGTCAAACGGAACCAAGCCCGTCTTCTTCGGAGGTTTGGTCCCCTTCAACCAGCTATAGCAGTGTTGAAA
(.(((((.((((((((..((.((.((((((((.....((....)))))))))).)).))..)))))))).))))).)......
..................................................GGTCCCCTTCAACCAGCT...............	0	1
................................................TTGGTCCCCTTCAACCAGC................	0	2
................................................TTGGTCCCCTTCAACCAGCT...............	1	7
................................................TTGGTCCCCTTCAACCAGCTA.............*	7	12
................................................TTGGTCCCCTTCAACCAGCTAT.............	5	3
................................................TTGGTCCCCTTCAACCAGCTATA............	1	0
...............................................TTTGGTCCCCTTCAACCAGC................	0	17
...............................................TTTGGTCCCCTTCAACCAGCT...............	25	73
...............................................TTTGGTCCCCTTCAACCAGCTA..............	55	73
...............................................TTTGGTCCCCTTCAACCAGCTAT.............	14	8
>gga-miR-133c
GCCTTCCTGGGGCTGGTAAAAAGGAACCAGATCAACTACAACTGGATTTGGTCCCCTTCAACCAGCTGCAGTGGGGCA
((((..(((.(((((((...((((.((((((((...........))))))))..))))..))))))).)))..)))).
.................................................GGTCCCCTTCAACCAGCT...........	0	1
...............................................TTGGTCCCCTTCAACCAGC............	0	2
...............................................TTGGTCCCCTTCAACCAGCT...........	1	7
...............................................TTGGTCCCCTTCAACCAGCTG..........	12	10
...............................................TTGGTCCCCTTCAACCAGCTGC........*	1	0
..............................................TTTGGTCCCCTTCAACCAGC............	0	17
..............................................TTTGGTCCCCTTCAACCAGCT...........	25	73
..............................................TTTGGTCCCCTTCAACCAGCTG..........	140	69
..............................................TTTGGTCCCCTTCAACCAGCTGC.........	3	0
.............................................ATTTGGTCCCCTTCAACCAGCT...........	0	4
>gga-miR-181a-1
GTAGTGGTTGCTTCAGTGAACATTCAACGCTGTCGGTGAGTTTGGAATTTAAGTGAAAACCATCGACCGTTGATTGTACCCTCCAGCTAACCATCCTCCTCCT
...(((((((((..((.(.(((.((((((..(((((((.((((...((....))..))))))))))))))))).))).).))..))).)))))).........
.........................CATTCAACGCTGTCGGTGAGTTT.......................................................	4	0
.....................ATTCAACGCTGTCGGTGAGT..............................................................	0	1
.....................ATTCAACGCTGTCGGTGAGTT.............................................................	2	0
.....................ATTCAACGCTGTCGGTGAGTTT............................................................	5	3
...................ACATTCAACGCTGTCGGTGAG...............................................................	3	0
...................ACATTCAACGCTGTCGGTGAGT..............................................................	4	2
...................ACATTCAACGCTGTCGGTGAGTT.............................................................	37	7
...................ACATTCAACGCTGTCGGTGAGTTT............................................................	148	15
..................AACATTCAACGCTGTCGGTGA................................................................	79	263
..................AACATTCAACGCTGTCGGTGAG...............................................................	573	736
..................AACATTCAACGCTGTCGGTGAGT.............................................................*	2015	2543
..................AACATTCAACGCTGTCGGTGAGTT.............................................................	12029	2756
..................AACATTCAACGCTGTCGGTGAGTTT............................................................	22679	6109
..................AACATTCAACGCTGTCGGTGAGTTTG...........................................................	1	1
.................GAACATTCAACGCTGTCGGTGA................................................................	3	0
.................GAACATTCAACGCTGTCGGTGAG...............................................................	2	2
.................GAACATTCAACGCTGTCGGTGAGT..............................................................	3	0
.................GAACATTCAACGCTGTCGGTGAGTT.............................................................	2	0
.................GAACATTCAACGCTGTCGGTGAGTTT............................................................	4	0
>gga-miR-181a-2
CCATCTTTGGATAGCTTCAGTGAACATTCAACGCTGTCGGTGAGTTTGAGAACTAAGAAAAACCATCGACCGTTGACTGTACCTTGAGGT
(((....)))...(((((((.(.(((.((((((..(((((((.((((............))))))))))))))))).))).).)))))))
..........................TTCAACGCTGTCGGTGAGTTT...........................................	1	0
.........................ATTCAACGCTGTCGGTGAGT.............................................	0	1
.........................ATTCAACGCTGTCGGTGAGTT............................................	2	0
.........................ATTCAACGCTGTCGGTGAGTTT...........................................	5	3
........................CATTCAACGCTGTCGGTGAGTTT...........................................	4	0
.......................ACATTCAACGCTGTCGGTGAG..............................................	3	0
.......................ACATTCAACGCTGTCGGTGAGT.............................................	4	2
.......................ACATTCAACGCTGTCGGTGAGTT............................................	37	7
.......................ACATTCAACGCTGTCGGTGAGTTT...........................................	148	15
......................AACATTCAACGCTGTCGGTGA...............................................	79	263
......................AACATTCAACGCTGTCGGTGAG..............................................	573	736
......................AACATTCAACGCTGTCGGTGAGT............................................*	2015	2543
......................AACATTCAACGCTGTCGGTGAGTT............................................	12029	2756
......................AACATTCAACGCTGTCGGTGAGTTT...........................................	22679	6109
......................AACATTCAACGCTGTCGGTGAGTTTG..........................................	1	1
.....................GAACATTCAACGCTGTCGGTGA...............................................	3	0
.....................GAACATTCAACGCTGTCGGTGAG..............................................	2	2
.....................GAACATTCAACGCTGTCGGTGAGT.............................................	3	0
.....................GAACATTCAACGCTGTCGGTGAGTT............................................	2	0
.....................GAACATTCAACGCTGTCGGTGAGTTT...........................................	4	0
>gga-miR-181b-1
AAAGGTCACAATCAACATTCATTGCTGTCGGTGGGTTTAACTATGTGGACAAGCTCACTGAACAATGAATGCAACTGTGGCCCCACAT
...(((((((.....(((((((((...(((((((((((..((....))..))))))))))).)))))))))....)))))))......
................ATTCATTGCTGTCGGTGGGT....................................................	0	4
................ATTCATTGCTGTCGGTGGGTT...................................................	7	7
................ATTCATTGCTGTCGGTGGGTTT..................................................	8	1
................ATTCATTGCTGTCGGTGGGTTTA.................................................	2	0
................ATTCATTGCTGTCGGTGGGTTTAA................................................	1	0
...............CATTCATTGCTGTCGGTGGGT....................................................	1	1
...............CATTCATTGCTGTCGGTGGGTT...................................................	1	1
...............CATTCATTGCTGTCGGTGGGTTT..................................................	3	5
...............CATTCATTGCTGTCGGTGGGTTTA.................................................	4	4
..............ACATTCATTGCTGTCGGTG.......................................................	0	3
..............ACATTCATTGCTGTCGGTGGG.....................................................	2	3
..............ACATTCATTGCTGTCGGTGGGT....................................................	26	19
..............ACATTCATTGCTGTCGGTGGGTT...................................................	327	147
..............ACATTCATTGCTGTCGGTGGGTTT..................................................	135	78
..............ACATTCATTGCTGTCGGTGGGTTTA.................................................	5	1
.............AACATTCATTGCTGTCGGTG.......................................................	30	82
.............AACATTCATTGCTGTCGGTGG......................................................	12	68
.............AACATTCATTGCTGTCGGTGGG....................................................*	421	795
.............AACATTCATTGCTGTCGGTGGGT....................................................	1810	3704
.............AACATTCATTGCTGTCGGTGGGTT...................................................	30727	9369
.............AACATTCATTGCTGTCGGTGGGTTT..................................................	6994	2271
.............AACATTCATTGCTGTCGGTGGGTTTA.................................................	52	59
.............AACATTCATTGCTGTCGGTGGGTTTAA................................................	2	3
............CAACATTCATTGCTGTCGGTGGGTT...................................................	3	0
............CAACATTCATTGCTGTCGGTGGGTTT..................................................	1	0
...........TCAACATTCATTGCTGTCGGTGG......................................................	0	1
...........TCAACATTCATTGCTGTCGGTGGG.....................................................	0	1
>gga-miR-181b-2
TAATGGCTGCAATCAACATTCATTGCTGTCGGTGGGTTTTCATTGCTATCAACTCACTGATCAATGAATGCAAACTGCGGACCA
...((((((((.....(((((((((..(((((((((((............)))))))))))))))))))).....))))).)))
.................ATTCATTGCTGTCGGTGGGT...............................................	0	4
.................ATTCATTGCTGTCGGTGGGTT..............................................	7	7
.................ATTCATTGCTGTCGGTGGGTTT.............................................	8	1
................CATTCATTGCTGTCGGTGGGT...............................................	1	1
................CATTCATTGCTGTCGGTGGGTT..............................................	1	1
................CATTCATTGCTGTCGGTGGGTTT.............................................	3	5
................CATTCATTGCTGTCGGTGGGTTTT............................................	2	2
...............ACATTCATTGCTGTCGGTG..................................................	0	3
...............ACATTCATTGCTGTCGGTGGG................................................	2	3
...............ACATTCATTGCTGTCGGTGGGT...............................................	26	19
...............ACATTCATTGCTGTCGGTGGGTT..............................................	327	147
...............ACATTCATTGCTGTCGGTGGGTTT.............................................	135	78
...............ACATTCATTGCTGTCGGTGGGTTTT............................................	13	7
..............AACATTCATTGCTGTCGGTG..................................................	30	82
..............AACATTCATTGCTGTCGGTGG.................................................	12	68
..............AACATTCATTGCTGTCGGTGGG...............................................*	421	795
..............AACATTCATTGCTGTCGGTGGGT...............................................	1810	3704
..............AACATTCATTGCTGTCGGTGGGTT..............................................	30727	9369
..............AACATTCATTGCTGTCGGTGGGTTT.............................................	6994	2271
..............AACATTCATTGCTGTCGGTGGGTTTT............................................	375	411
.............CAACATTCATTGCTGTCGGTGGGTT..............................................	3	0
.............CAACATTCATTGCTGTCGGTGGGTTT.............................................	1	0
............TCAACATTCATTGCTGTCGGTGG.................................................	0	1
............TCAACATTCATTGCTGTCGGTGGG................................................	0	1
>gga-miR-1a-1
GAGAGACATACTTCTTTATATGCCCATATGAACCTGGCAATCTATGGAATGTAAAGAAGTATGTATTTCA
((((.((((((((((((((((..(((((.((.........))))))).)))))))))))))))).)))).
..............................................GAATGTAAAGAAGTATGT......	0	1
..............................................GAATGTAAAGAAGTATGTAT....	35	24
..............................................GAATGTAAAGAAGTATGTATT...	2	1
..............................................GAATGTAAAGAAGTATGTATTT..	1	0
.............................................GGAATGTAAAGAAGTATGT......	1	1
.............................................GGAATGTAAAGAAGTATGTA.....	3	2
.............................................GGAATGTAAAGAAGTATGTAT....	678	12
.............................................GGAATGTAAAGAAGTATGTATT...	8	0
............................................TGGAATGTAAAGAAGTATG.......	11	82
............................................TGGAATGTAAAGAAGTATGT......	91	366
............................................TGGAATGTAAAGAAGTATGTA....*	979	1495
............................................TGGAATGTAAAGAAGTATGTAT....	123485	90602
............................................TGGAATGTAAAGAAGTATGTATT...	1515	686
............................................TGGAATGTAAAGAAGTATGTATTT..	22	4
...........................................ATGGAATGTAAAGAAGTATGT......	1	0
...........................................ATGGAATGTAAAGAAGTATGTA.....	4	2
...........................................ATGGAATGTAAAGAAGTATGTAT....	4	7
..........................................TATGGAATGTAAAGAAGTATGT......	1	1
>gga-miR-1a-2
ACCTGCTCAGAGCACATACTTCTTTATGTACCCATATGAACATACAATGCTATGGAATGTAAAGAAGTATGTATTTTTGGCAGG
.((((((.((((.((((((((((((((((..(((((..............))))).)))))))))))))))).)))).))))))
......................................................GAATGTAAAGAAGTATGT............	0	1
......................................................GAATGTAAAGAAGTATGTAT..........	35	24
......................................................GAATGTAAAGAAGTATGTATT.........	2	1
......................................................GAATGTAAAGAAGTATGTATTT........	1	0
.....................................................GGAATGTAAAGAAGTATGT............	1	1
.....................................................GGAATGTAAAGAAGTATGTA...........	3	2
.....................................................GGAATGTAAAGAAGTATGTAT..........	678	12
.....................................................GGAATGTAAAGAAGTATGTATT.........	8	0
....................................................TGGAATGTAAAGAAGTATG.............	11	82
....................................................TGGAATGTAAAGAAGTATGT............	91	366
....................................................TGGAATGTAAAGAAGTATGTA..........*	979	1495
....................................................TGGAATGTAAAGAAGTATGTAT..........	123485	90602
....................................................TGGAATGTAAAGAAGTATGTATT.........	1515	686
....................................................TGGAATGTAAAGAAGTATGTATTT........	22	4
....................................................TGGAATGTAAAGAAGTATGTATTTT.......	2	1
...................................................ATGGAATGTAAAGAAGTATGT............	1	0
...................................................ATGGAATGTAAAGAAGTATGTA...........	4	2
...................................................ATGGAATGTAAAGAAGTATGTAT..........	4	7
..................................................TATGGAATGTAAAGAAGTATGT............	1	1
>gga-miR-1b
CATACTTCTTCATATGCCCATATGGAGTCGGCCGGCGTTATGGAATGTTAAGAAGTATGTATC
((((((((((.((((..(((((....(((....)))..))))).)))).))))))))))....
.........................................GGAATGTTAAGAAGTATGTAT.	5	0
........................................TGGAATGTTAAGAAGTATGT...	0	4
........................................TGGAATGTTAAGAAGTATGTA.*	5	16
........................................TGGAATGTTAAGAAGTATGTAT.	538	389
>gga-miR-206
GAGATGACATGCTTCTTTATATCCCCATATGGATTAGGCTGCTATGGAATGTAAGGAAGTGTGTGGTTTCAGGGA
(((((.((((((((((((((((..((((((((......))).))))).)))))))))))))))).))))).....
..............................................GAATGTAAGGAAGTGTGTG..........	1	2
..............................................GAATGTAAGGAAGTGTGTGG.........	44	20
..............................................GAATGTAAGGAAGTGTGTGGT........	8	8
..............................................GAATGTAAGGAAGTGTGTGGTT.......	88	81
..............................................GAATGTAAGGAAGTGTGTGGTTT......	6	4
.............................................GGAATGTAAGGAAGTGTG............	6	1
.............................................GGAATGTAAGGAAGTGTGTG..........	10	1
.............................................GGAATGTAAGGAAGTGTGTGG.........	1412	48
.............................................GGAATGTAAGGAAGTGTGTGGT........	147	28
.............................................GGAATGTAAGGAAGTGTGTGGTT.......	22	0
.............................................GGAATGTAAGGAAGTGTGTGGTTT......	4	0
............................................TGGAATGTAAGGAAGTGTG............	315	749
............................................TGGAATGTAAGGAAGTGTGT...........	73	191
............................................TGGAATGTAAGGAAGTGTGTG..........	2666	2231
............................................TGGAATGTAAGGAAGTGTGTGG........*	222998	131609
............................................TGGAATGTAAGGAAGTGTGTGGT........	18945	7566
............................................TGGAATGTAAGGAAGTGTGTGGTT.......	1441	398
............................................TGGAATGTAAGGAAGTGTGTGGTTT......	237	71
...........................................ATGGAATGTAAGGAAGTGTGT...........	0	2
...........................................ATGGAATGTAAGGAAGTGTGTGG.........	2	0
>gga-miR-27b
CCTCTCTGGTGAGGTGCAGAGCTTAGCTGATTGGTGAACAGTGATTGTTTCCCTCTTTGTTCACAGTGGCTAAGTTCTGCACCTGAAGAGAAGGTG
(((((((....((((((((((((((((((....((((((((.((.........)).))))))))..))))))))))))))))))..)))).)))..
............................................................TCACAGTGGCTAAGTTCTGC................	1	0
............................................................TCACAGTGGCTAAGTTCTGCA...............	0	1
...........................................................TTCACAGTGGCTAAGTTCT..................	2	16
...........................................................TTCACAGTGGCTAAGTTCTG.................	0	16
...........................................................TTCACAGTGGCTAAGTTCTGC...............*	56	328
...........................................................TTCACAGTGGCTAAGTTCTGCA...............	5	17
..........................................................GTTCACAGTGGCTAAGTTCTG.................	0	1
..........................................................GTTCACAGTGGCTAAGTTCTGC................	5	9
>gga-miR-499
TTTGAGGGAGCGGCAGTTAAGACTTGTAGTGATGTTTAGATAATGTATTACATGAACATCACTTTAAGTCTGTGCTACTTCTCTCCTCAT
..((((((((.((.(((..(((((((.(((((((((((..(((....)))..))))))))))).)))))))..))).)).))).))))).
..................AAGACTTGTAGTGATGTTT.....................................................	0	2
..................AAGACTTGTAGTGATGTTTA....................................................	5	4
..................AAGACTTGTAGTGATGTTTAGA..................................................	1	2
.................TAAGACTTGTAGTGATGTTT.....................................................	0	1
.................TAAGACTTGTAGTGATGTTTA....................................................	27	15
.................TAAGACTTGTAGTGATGTTTAGA..................................................	0	1
................TTAAGACTTGTAGTGATGTTT.....................................................	307	594
................TTAAGACTTGTAGTGATGTTTA....................................................	4641	4227
................TTAAGACTTGTAGTGATGTTTAG..................................................*	38	33
