# Supplementary material for: A systematic analysis of the skeletal muscle miRNA transcriptome of chicken varieties with divergent skeletal muscle growth identifies novel miRNAs and differentially expressed miRNAs
Source: BMC Genomics. 2011 Apr 13;12:186. doi: 10.1186/1471-2164-12-186 (PMC3107184; doi:10.1186/1471-2164-12-186)
Supplement: Additional file 4 — Figure S1: Secondary structures of 33 putative novel chicken miRNAs. [file 1471-2164-12-186-S4.TXT]

gga-miR-N1	chr3	4348337	4348358	+
TGTCTGCCAGCATCAGCCCCAGTGCCGTCACCAGTGCCAACGGGACAGTGCTGAAGACTAC
(((((..((((((...(((..(..(........)..)....)))...)))))).)))).))
TGTCTGCCAGCATCAGCCCCAGT*...............ACGGGACAGTGCTGAAGACTAC

gga-miR-N2	chrUn_random	13277374	13277395	-
AGCTCTGCTTCCTCATACATACTCATCTTTTCTATGGATAAGTATGAGGAAATGGAGATCT
(.((((..((((((((((.((..(((.......)))..)).))))))))))..)))).)))
AGCTCTGCTTCCTCATACATAC*................AAGTATGAGGAAATGGAGATCT

gga-miR-N3	chrUn_random	30704197	30704218	+
AGCGCCATTTTCAGAGCTATAAACAGCGTCATTGTCATAGCTCTTTGAATGGTACTGC
((..((((((..((((((((..((((.....)))).))))))))..))))))..))))
AGCGCCATTTTCAGAGCTATAA*.............ATAGCTCTTTGAATGGTACTGC

gga-miR-N4	chr17	2477065	2477087	+
CTGAGGAGGGTTTGTAACATGGGGAGAAGGTGAAGGTGACTCATGTTGGGATCCTCTTCTGCA
..(((((((((((.(((((((((................))))))))))))))))))))))).
CTGAGGAGGGTTTGTAACATGGG.................*CATGTTGGGATCCTCTTCTGCA

gga-miR-N5	chr27	1117232	1117255	+
TTGGGAAGGAACAAAGCATGACTTGGCACATAACCACATGGCTTCTGCTCCTTCCCAGCC
((((((((((.(((((((((...(((.......)))))).)))).)).))))))))))))
TTGGGAAGGAACAAAGCATGACTT.........*CACATGGCTTCTGCTCCTTCCCAGCC

gga-miR-N6	chr2	103042957	103042979	+
CGCCGTGCCGGCAGCCGGAGTCCGCCGGGTGCTGCAGGTGGGAGTCCGGCTGTGCGGCGCG
((((((....(((((((((.((((((..(.....).))))))..)))))))))))))))))
CGCCGTGCCGGCAGCCGGAGTCCGCC*...........TGGGAGTCCGGCTGTGCGGCGCG

gga-miR-N7	chr18	5042929	5042952	-
AAGGGAGGCTCCGGTCCGCTCTGAGGGCACACGATGTGACGGATCCTGGCTCCCTCCG
.((((((.(...(((((((.(...(......)...).).))))))..).)))))).))
AAGGGAGGCTCCGGTCCGCTCTGA.........*TGTGACGGATCCTGGCTCCCTCCG

gga-miR-N8	chr4	3214463	3214484	-
AGGTTCTGTCAGAGCCATTCTGGGTGGTTTCATGCTTCTGGTGATGGCGCTCGCAGAACTGCA
.((((((((.((.(((((((..((.(((.....)))))..).)))))).)).)))))))).))
AGGTTCTGTCAGAGCCATTCTG*..................TGATGGCGCTCGCAGAACTGCA

gga-miR-N9	chr6	31550357	31550378	+
ATGTGCTGGAGATGAAGCTGGAGCTCCTCTCCATCACTCTGCAGCTCCTCTCCATCACTCTGC
(.(((.((((((.((.((((.((...............)).)))))).)))))).)))..)))
ATGTGCTGGAGATGAAGCTGGA..................*CAGCTCCTCTCCATCACTCTGC

gga-miR-N10	chr1	180215042	180215065	-
TGCAGGGCGAGTAGAGAAAGGCATCTTACATCTCCTCGGTGGCTTGCTCTGGGGCCCGCATC
(((.((((...(((((.(((.((((............)))).))).)))))..)))))))))
TGCAGGGCGAGTAGAGAAAGGCAT...............*GGCTTGCTCTGGGGCCCGCATC

gga-miR-N11	chr4	51257851	51257872	-
AGCCTGCAGCCTGCTAAGCGCATGGTGAGAGGCCATTCCATGCACCTCGCGCTGCGGGCCCA
.(((((((((..((...(.((((((((......))..)))))).)...)))))))))))..)
AGCCTGCAGCCTGCTAAGCGCATG*...............TGCACCTCGCGCTGCGGGCCCA

gga-miR-N12	chrZ	28247215	28247238	-
GGTGATACGGGAGCAAGGCTGCATACTTGAACCTTAGTTCTTTGCAGCCTGGCCGTATCTCAG
((.(((((((.....((((((((.....((((....))))..))))))))..)))))))))))
GGTGATACGGGAGCAAGGCTGCAT..................*GCAGCCTGGCCGTATCTCAG

gga-miR-N13	chr3	85117942	85117965	+
AGCAGAGGAAATGGGCTGTTCTGTATGAGCTCTTGCTGGAGATTGTTCACATCCACAGAAGCCGTATCCTCTGCAGG
.((((((((.((((.((..(((((.(((((((((....))))..))))).....))))))))))).)))))))).))
AGCAGAGGAAATGGGCTGTTCTGT...............................*AGAAGCCGTATCCTCTGCAGG

gga-miR-N14	chr4	563352	563373	+
TGGGGGTGGCGTGAGTTGTGGCTGGGCTTTGGTGCCCACTCTCAGCTCATGTCATCCCACAGG
((((((((((((((((((.(..(((((......)))))..).)))))))))))))))).))).
TGGGGGTGGCGTGAGTTGTGGC.................*CTCAGCTCATGTCATCCCACAGG

gga-miR-N15	chr26	2669812	2669834	-
TGCTCAGCGACGGAGCCGCAGCTGTGTGAGTGCTCAGCACTGGGGCTGAGCTGGCA
((((((((..(((.((.(.(((.........)))).)).)))..)))))))..)))
TGCTCAGCGACGGAGCCGCAGC*..........TCAGCACTGGGGCTGAGCTGGCA

gga-miR-N16	chr3	59307968	59307990	+
GTTAGAGAGACACTCATAGAGAGTCTTTTCACAGTAACTCACTCTGGGTGTTTCTCTTGCAG
((.(((((((((((((.((.((((..(......)..)))).)).))))))))))))).))))
GTTAGAGAGACACTCATAGAGAG*...............CACTCTGGGTGTTTCTCTTGCAG

gga-miR-N17	chr18	4116255	4116279	-
GAGGGCCTGGGGATGGCTGCTGGCGGCTGTGTCTCAGCCTGGTGCCTGCTGGCCTTACCCGTGCCCCAG
(.((((.((((...((((((.((((((((.....)))))....))).)).))))...)))).)))))))
GAGGGCCTGGGGATGGCTGCTGGCG..................*CCTGCTGGCCTTACCCGTGCCCCAG

gga-miR-N18	chr3	724977	724994	+
AGAGGAGCTGGGAGGATGCAGCGGGAGGTATCTCGCTTAATTGCACCTGACATTTCTCTTT
(((((((.((..(((.((((((((((....)))))).....)))))))..))))))))).)
AGAGGAGCTGGGAGGATG.........................*ACCTGACATTTCTCTTT

gga-miR-N19	chr4	2151238	2151261	+
TGCTCAGTAGTCAGTGTAGGATCTGTCCGACAGTCTCACTAACAGCTACATCTGATTACTGGGTCAC
.((((((((((((((((((...((((..((.....))....))))))))).)))))))))))))..)
TGCTCAGTAGTCAGTGTAGGATCTGT*................AGCTACATCTGATTACTGGGTCAC

gga-miR-N20	chr7	37893831	37893851	-
AGGAGCGCCTCTGAGCTCCCCTCTGCTTCCAGGGGGAGTTCAGCTGTGCTGCTGC
((.(((((..(((((((((((.(((....))))))))))))))..))))).))))
AGGAGCGCCTCTGAGCTCCCC............*GGAGTTCAGCTGTGCTGCTGC

gga-miR-N21	chr19	4862173	4862194	+
AGCCCGTGGGTGCTGCAGACGTTACATGTCTCCTTCTGGTGTGTCTGCAGCAATCAGAGGGCTGT
(((((.((..(((((((((((........(.((....)).))))))))))))..))..)))))))
AGCCCGTGGGTGCTGCAGACG*.....................TCTGCAGCAATCAGAGGGCTGT

gga-miR-N22	chr20	10896392	10896413	-
TCGCCGTGCTTTCTCCCGCCGTCTGCCATTTCATGGACGGAGGAAGCGCGGGCAG
((.(((((((((((((..((((..........))))..)))))))))))))).))
TCGCCGTGCTTTCTCCCGCCGTC*.........TGGACGGAGGAAGCGCGGGCAG

gga-miR-N23	chr15	11255901	11255922	-
TGCAGGAGAGGTGCATCTGGCCGTGTCCTGCTTTGCAGTGTGCTGCCTGGCCCGGCTCACACCTCCTGCGCT
((((((((..(((.....(((((.(....(((..((((....))))..))))))))))))..))))))))).
TGCAGGAGAGGTGCATCTGGCC................................*CTCACACCTCCTGCGCT

gga-miR-N24	chr24	2618818	2618840	+
AGGGCTCTGAAATGATGCTGAGGCCGCTGTTGGAACTCAGTGCTGCCCAGAGCTTCCCTGC
(((((((((....(.(((((((.(((....)))..))))))))....))))))...)))))
AGGGCTCTGAAATGATGCTGAGG............*TCAGTGCTGCCCAGAGCTTCCCTGC

gga-miR-N25	chr27	4426392	4426414	-
GGCATCCCGGCCATGAAGCTCACCTGGCTGAGTGCCCACAGCGCATCGCTGGGGGCTGA
(((.(((((((.(((..(((.....(((.....)))...))).))).))))))))))))
GGCATCCCGGCCATGAAGCTCACCT*..........CACAGCGCATCGCTGGGGGCTGA

gga-miR-N26	chr4	16625715	16625736	+
AGGTGGTGATCCGGCGGCTGCCGCCCAGCCTCACCCGGGAGCAGCTGGAGGAGCACCTGC
(((((.(..((((((.(((.(((............))).))).))))))..).)))))))
AGGTGGTGATCCGGCGGCTGCC*...............GAGCAGCTGGAGGAGCACCTGC

gga-miR-N27	chrUn_random	40250702	40250728	-
TGGTGGGGTAGACTTGAGGGCAGCACTTGAGCCCAGCACAGTGCCAAGCCCTCTCCTCCCCACAGAACC
(.((((((..((...((((((.(((((.(.((...)).))))))...))))))))..))))))...)))
TGGTGGGGTAGACTTGAGGGCAGCACT.............*TGCCAAGCCCTCTCCTCCCCACAGAACC

gga-miR-N28	chr1	52701699	52701723	+
AGCAGAAGGGCTGACCGACCGCTGACTGTAATTAGAGCCTCTCTAATTGCAGCTCCTCAGTCGGTGCGGTGAAACCCTCGCTGC
(((.((.((..(.((((((((((((((((((((((((...))))))))))))....)))).)))).)))).)..)).)))))))
AGCAGAAGGGCTGACCGACCGCTGA................................*AGTCGGTGCGGTGAAACCCTCGCTGC

gga-miR-N29	chr10	16415151	16415173	-
TTGCAGACCACCGATGAGAACGGAAAAGATTCCCTTTTCTCATCGGTGGTCTGCTCAG
..((((((((((((((((((.((((....))))...))))))))))))))))))..))
TTGCAGACCACCGATGAGAACGG*...........TTTCTCATCGGTGGTCTGCTCAG

gga-miR-N30	chr2	133303756	133303776	+
ACCTGAGCTCAGAGCAGCTCTGGGCATTGCAGCAGAGATGCACTGGGCTCAGGAAT
.(((((((((((.(((.(((((.((...))..))))).))).)))))))))))..)
ACCTGAGCTCAGAGCAGCTCT*.............AGATGCACTGGGCTCAGGAAT

gga-miR-N31	chr27	3957524	3957545	-
GCTTCTCTAGAAGCACTGCAGGGGGGAGTAAGGTGTTGGGCTGAGCTGCTCGCTGTGTGCTGAGGAAGGCTG
((((..((...(((((.((((.(((.(((..(((.....)))..))).))).))))))))).))..))))))
GCTTCTCTAGAAGCACTGCAGGGGG*........................CGCTGTGTGCTGAGGAAGGCTG

gga-miR-N32	chr3	49536173	49536194	-
GCACCTGCGGCCGCTGCCGGGGCTCCGCGCTCCGGGGGGAAGGAGGCCCGGCAGCGGTTGCGCGT
((....(((((((((((((((.((((...(((....)))..)))).)))))))))))))))))))
GCACCTGCGGCCGCTGCCGGGGCTCC*................AGGCCCGGCAGCGGTTGCGCGT

gga-miR-N33	chr7	12850964	12850988	+
TGGCCATTGCTCCTAATCTCACTGTCATGGTGGGTGAACTGGTTGGAGCAAGGCTCATC
(((((.(((((((.(((((((((.........)))))...)))))))))))))).))))
TGGCCATTGCTCCTAATCTCACTGT......*GGTGAACTGGTTGGAGCAAGGCTCATC
