# Supplementary material for: A systematic analysis of the skeletal muscle miRNA transcriptome of chicken varieties with divergent skeletal muscle growth identifies novel miRNAs and differentially expressed miRNAs
Source: BMC Genomics. 2011 Apr 13;12:186. doi: 10.1186/1471-2164-12-186 (PMC3107184; doi:10.1186/1471-2164-12-186)
Supplement: Additional file 5 — Table S4:Genomic locations of the novel miRNAs. [file 1471-2164-12-186-S5.XLS]

## Sheet: Sheet2
location		chr	start	end	strand	L	B	sequence	host
Exonic	gga-miR-N19	chr4	2151238	2151261	+	4	3	AGCTACATCTGATTACTGGGTCAC	ENSGALT00000042439
	gga-miR-N26	chr4	16625715	16625736	+	3	1	GAGCAGCTGGAGGAGCACCTGC	ENSGALT00000039073;ENSGALT00000014041
	gga-miR-N33	chr7	12850964	12850988	+	0	2	TGGCCATTGCTCCTAATCTCACTGT	ENSGALT00000013776
	gga-miR-N1	chr3	4348337	4348358	+	135	62	ACGGGACAGTGCTGAAGACTAC	ENSGALT00000021648;ENSGALT00000039870
	gga-miR-N2	chrUn_random	13277374	13277395	-	2	52	AAGTATGAGGAAATGGAGATCT	ENSGALT00000042318
	gga-miR-N3	chrUn_random	30704197	30704218	+	29	21	ATAGCTCTTTGAATGGTACTGC	ENSGALT00000035463
Intronic	gga-miR-N8	chr4	3214463	3214484	-	23	0	TGATGGCGCTCGCAGAACTGCA	ENSGALT00000009621
	gga-miR-N9	chr6	31550357	31550378	+	18	4	ATGTGCTGGAGATGAAGCTGGA	ENSGALT00000015315
	gga-miR-N12	chrZ	28247215	28247238	-	12	4	GGTGATACGGGAGCAAGGCTGCAT	ENSGALT00000038376
	gga-miR-N14	chr4	563352	563373	+	11	3	TGGGGGTGGCGTGAGTTGTGGC	ENSGALT00000007282
	gga-miR-N16	chr3	59307968	59307990	+	5	7	CACTCTGGGTGTTTCTCTTGCAG	ENSGALT00000004401
	gga-miR-N17	chr18	4116255	4116279	-	6	5	GAGGGCCTGGGGATGGCTGCTGGCG	ENSGALT00000002662
	gga-miR-N22	chr20	10896392	10896413	-	5	0	TGGACGGAGGAAGCGCGGGCAG	ENSGALT00000012140
	gga-miR-N24	chr24	2618818	2618840	+	3	1	AGGGCTCTGAAATGATGCTGAGG	ENSGALT00000002439
	gga-miR-N25	chr27	4426392	4426414	-	4	0	CACAGCGCATCGCTGGGGGCTGA	ENSGALT00000005464
	gga-miR-N27	chrUn_random	40250702	40250728	-	3	1	TGGTGGGGTAGACTTGAGGGCAGCACT	ENSGALT00000023097
	gga-miR-N30	chr2	133303756	133303776	+	1	1	AGATGCACTGGGCTCAGGAAT	ENSGALT00000025823
	gga-miR-N31	chr27	3957524	3957545	-	2	0	CGCTGTGTGCTGAGGAAGGCTG	ENSGALT00000002496
	gga-miR-N4	chr17	2477065	2477087	+	18	14	CTGAGGAGGGTTTGTAACATGGG	ENSGALT00000013807;ENSGALT00000013805;ENSGALT00000040178;ENSGALT00000040177
	gga-miR-N5	chr27	1117232	1117255	+	22	6	TTGGGAAGGAACAAAGCATGACTT	ENSGALT00000001615;ENSGALT00000031414
Intergenic	gga-miR-N6	chr2	103042957	103042979	+	26	0	TGGGAGTCCGGCTGTGCGGCGCG
	gga-miR-N7	chr18	5042929	5042952	-	20	5	AAGGGAGGCTCCGGTCCGCTCTGA
	gga-miR-N10	chr1	180215042	180215065	-	14	3	TGCAGGGCGAGTAGAGAAAGGCAT
	gga-miR-N11	chr4	51257851	51257872	-	7	9	TGCACCTCGCGCTGCGGGCCCA
	gga-miR-N13	chr3	85117942	85117965	+	13	1	AGCAGAGGAAATGGGCTGTTCTGT
	gga-miR-N15	chr26	2669812	2669834	-	11	2	TCAGCACTGGGGCTGAGCTGGCA
	gga-miR-N18	chr3	724977	724994	+	0	7	AGAGGAGCTGGGAGGATG
	gga-miR-N20	chr7	37893831	37893851	-	6	1	AGGAGCGCCTCTGAGCTCCCC
	gga-miR-N21	chr19	4862173	4862194	+	1	4	TCTGCAGCAATCAGAGGGCTGT
	gga-miR-N23	chr15	11255901	11255922	-	4	0	TGCAGGAGAGGTGCATCTGGCC
	gga-miR-N28	chr1	52701699	52701723	+	2	1	AGCAGAAGGGCTGACCGACCGCTGA
	gga-miR-N29	chr10	16415151	16415173	-	1	1	TTTCTCATCGGTGGTCTGCTCAG
	gga-miR-N32	chr3	49536173	49536194	-	1	1	AGGCCCGGCAGCGGTTGCGCGT
