# Supplementary material for: A systematic analysis of the skeletal muscle miRNA transcriptome of chicken varieties with divergent skeletal muscle growth identifies novel miRNAs and differentially expressed miRNAs
Source: BMC Genomics. 2011 Apr 13;12:186. doi: 10.1186/1471-2164-12-186 (PMC3107184; doi:10.1186/1471-2164-12-186)
Supplement: Additional file 8 — Table S5: Reads number and sequences of the avian-specific and chicken-specific novel miRNAs. [file 1471-2164-12-186-S8.XLS]

## Sheet: avian-specific
miRNA ID	Layer	Broiler	chicken_chr	start	end	strand	chicken sequence	zebra finch_chr	start	end	strand	zebra finch sequence
gga-miR-N1	135	62	chr3	4348337	4348358	+	ACGGGACAGTGCTGAAGACTAC	chr3	19790888	19790909	-	CGGGACAGTGCTGAAGACTAC
gga-miR-N4	18	14	chr17	2477065	2477087	+	CTGAGGAGGGTTTGTAACATGGG	chr17	2023741	2023763	+	GGGGGGAGGGTTACAACAGGGC
gga-miR-N5	22	6	chr27	1117232	1117255	+	TTGGGAAGGAACAAAGCATGACTT	chr27	958151	958173	+	TGGGAAGGAGAAGAGCAGCGCT
gga-miR-N6	26	0	chr2	103042957	103042979	+	TGGGAGTCCGGCTGTGCGGCGCG	chr2	105594870	105594895	+	GGGAGCCCGGCTCCGCGACGGTGCG
gga-miR-N9	18	4	chr6	31550357	31550378	+	ATGTGCTGGAGATGAAGCTGGA	chr6	30413517	30413537	+	TGGGCTGGGACTAACCCTGG
gga-miR-N10	14	3	chr1	180215042	180215065	-	TGCAGGGCGAGTAGAGAAAGGCAT	chr1	49392736	49392755	+	CACAAGGCAAGCAAAGGCA
gga-miR-N13	13	1	chr3	85117942	85117965	+	AGCAGAGGAAATGGGCTGTTCTGT	chr3	84736325	84736348	+	ACAGAGGAAATGGGACGATGTGT
gga-miR-N14	11	3	chr4	563352	563373	+	TGGGGGTGGCGTGAGTTGTGGC	chr4A	6289758	6289784	-	TGGTGAGACACTGGGGGGCTGTTGGC
gga-miR-N16	5	7	chr3	59307968	59307990	+	CACTCTGGGTGTTTCTCTTGCAG	chr3	59510256	59510278	+	ACTTGGGGTTTTTGTCTTACAG
gga-miR-N17	6	5	chr18	4116255	4116279	-	GAGGGCCTGGGGATGGCTGCTGGCG	chr18	7548460	7548484	-	GTGGGCTGGGGAAGGGCTGCTGGG
gga-miR-N18	0	7	chr3	724977	724994	+	AGAGGAGCTGGGAGGATG	chr3	27747239	27747256	-	AAGGAGTCTGGGGAATA
gga-miR-N21	1	4	chr19	4862173	4862194	+	TCTGCAGCAATCAGAGGGCTGT	chr19	6130003	6130024	+	CCATGGAAAGCAGAGGGATGC
gga-miR-N25	4	0	chr27	4426392	4426414	-	CACAGCGCATCGCTGGGGGCTGA	chr27	2366348	2366370	-	GGCAGTGCCTCGCTGGTGGCCG
gga-miR-N26	3	1	chr4	16625715	16625736	+	GAGCAGCTGGAGGAGCACCTGC	chr4A	9441096	9441117	-	AGCAGCTGGAGGAGCACCTGC
gga-miR-N28	2	1	chr1	52701699	52701723	+	AGCAGAAGGGCTGACCGACCGCTGA	chr1A	50454935	50454959	+	GTAGAGGGGTAGACCAGCTTCTGA
gga-miR-N29	1	1	chr10	16415151	16415173	-	TTTCTCATCGGTGGTCTGCTCAG	chr10	15008767	15008786	-	CTTTCCCTCGGATTGCTCA
gga-miR-N30	1	1	chr2	133303756	133303776	+	AGATGCACTGGGCTCAGGAAT	chr2	134847133	134847154	+	GAGGCACTAAATTCAGGGGAT
gga-miR-N32	1	1	chr3	49536173	49536194	-	AGGCCCGGCAGCGGTTGCGCGT	chr3	47768144	47768162	+	CCTAGAAGCGGTGGTCTG
gga-miR-N33	0	2	chr7	12850964	12850988	+	TGGCCATTGCTCCTAATCTCACTGT	chr7	21746838	21746862	-	GGCCATTGCTCCCAATCTCACTGT

## Sheet: chicken-specific
miRNA ID	chr	strand	start	end	Layer	Broiler	sequence
gga-miR-N2	chrUn_random	-	13277374	13277395	2	52	AAGTATGAGGAAATGGAGATCT
gga-miR-N7	chr18	-	5042929	5042952	20	5	AAGGGAGGCTCCGGTCCGCTCTGA
gga-miR-N8	chr4	-	3214463	3214484	23	0	TGATGGCGCTCGCAGAACTGCA
gga-miR-N11	chr4	-	51257851	51257872	7	9	TGCACCTCGCGCTGCGGGCCCA
gga-miR-N12	chrZ	-	28247215	28247238	12	4	GGTGATACGGGAGCAAGGCTGCAT
gga-miR-N15	chr26	-	2669812	2669834	11	2	TCAGCACTGGGGCTGAGCTGGCA
gga-miR-N19	chr4	+	2151238	2151261	4	3	AGCTACATCTGATTACTGGGTCAC
gga-miR-N20	chr7	-	37893831	37893851	6	1	AGGAGCGCCTCTGAGCTCCCC
gga-miR-N22	chr20	-	10896392	10896413	5	0	TGGACGGAGGAAGCGCGGGCAG
gga-miR-N23	chr15	-	11255901	11255922	4	0	TGCAGGAGAGGTGCATCTGGCC
gga-miR-N24	chr24	+	2618818	2618840	3	1	AGGGCTCTGAAATGATGCTGAGG
gga-miR-N27	chrUn_random	-	40250702	40250728	3	1	TGGTGGGGTAGACTTGAGGGCAGCACT
gga-miR-N31	chr27	-	3957524	3957545	2	0	CGCTGTGTGCTGAGGAAGGCTG
