# Supplementary material for: A systematic analysis of the skeletal muscle miRNA transcriptome of chicken varieties with divergent skeletal muscle growth identifies novel miRNAs and differentially expressed miRNAs
Source: BMC Genomics. 2011 Apr 13;12:186. doi: 10.1186/1471-2164-12-186 (PMC3107184; doi:10.1186/1471-2164-12-186)
Supplement: Additional file 9 — Table S6:Reads number of 189 known miRNAs got by miRDeep. [file 1471-2164-12-186-S9.XLS]

## Sheet: Sheet1
# reads number in this table (got by mirDeep ) may be different from that for the same miRNA in Supplementary table S1 (got by perfect match) since they were got by different methods
GeneNames	Layer reads number#	Broiler reads number
gga-mir-206	248431	143065
gga-mir-1a-2	126862	93573
gga-mir-1a-1	126856	93569
gga-mir-199-1	88536	312517
gga-mir-103-2	82784	55255
gga-mir-103-1	80706	54051
gga-mir-181b-2	40914	17010
gga-mir-181b-1	40616	16687
gga-mir-181a-1	37808	12617
gga-mir-181a-2	37694	12594
gga-let-7c	36574	96474
gga-let-7a-3	29443	50041
gga-let-7a-1	29424	49949
gga-let-7j	29334	49936
gga-let-7a-2	29328	49896
gga-let-7f	25507	17654
gga-mir-107	21197	21179
gga-let-7i	9537	5639
gga-let-7g	8694	9517
gga-mir-30a	8208	3583
gga-mir-128-1	7693	9648
gga-mir-128-2	7569	9497
gga-mir-30d	7331	4256
gga-mir-92	6718	10608
gga-mir-101	6213	2924
gga-mir-101-2	6179	2916
gga-mir-21	5428	17314
gga-mir-222	5292	5854
gga-mir-499	5028	4916
gga-mir-456	4061	1281
gga-mir-130a	2910	11799
gga-mir-30e	2139	1636
gga-mir-99a	2083	2437
gga-mir-146c	1655	515
gga-mir-16c	1579	7578
gga-mir-10a	1577	414
gga-mir-383	1253	429
gga-mir-148a	1244	766
gga-mir-140	1187	1019
gga-mir-1677	1182	721
gga-mir-133a-1	1174	840
gga-mir-133a-2	1172	841
gga-mir-193a	1151	490
gga-mir-138-1	1003	726
gga-mir-15b	934	6138
gga-mir-138-2	914	697
gga-mir-17	913	1621
gga-mir-130c	867	3069
gga-mir-146b	861	884
gga-mir-1456	846	53
gga-mir-2964	821	700
gga-mir-33-1	731	280
gga-mir-203	698	153
gga-mir-196-3	644	2139
gga-let-7k	610	720
gga-mir-30c-1	605	375
gga-mir-455	576	480
gga-mir-1b	548	409
gga-mir-196-2	533	1832
gga-mir-196-1	531	1836
gga-mir-30c-2	443	375
gga-mir-133b	371	548
gga-mir-460	347	1068
gga-mir-200a	341	192
gga-mir-22	331	278
gga-mir-100	291	568
gga-mir-24	271	813
gga-mir-106	267	1410
gga-mir-20b	267	1144
gga-mir-184	239	94
gga-mir-31	231	79
gga-mir-205a	200	192
gga-mir-1329	187	652
gga-mir-3532	184	63
gga-mir-133c	182	186
gga-mir-10b	178	59
gga-mir-27b	154	463
gga-mir-144	141	169
gga-mir-19b	137	195
gga-mir-489	122	317
gga-mir-301b	121	111
gga-mir-18b	116	321
gga-mir-15c	114	1308
gga-mir-301	105	148
gga-mir-1552	102	77
gga-mir-135a-2	91	95
gga-mir-1684	78	12
gga-mir-1306	77	38
gga-mir-217	77	128
gga-mir-2188	76	191
gga-mir-200b	71	180
gga-miR-2131	71	74
gga-mir-15a	66	215
gga-mir-16-1	65	305
gga-mir-454	65	159
gga-mir-7-1	65	123
gga-mir-16-2	63	296
gga-mir-7-3	62	110
gga-mir-124a	59	100
gga-mir-124a-2	57	100
gga-mir-365-1	57	5
gga-mir-122-1	52	102
gga-mir-122-2	52	250
gga-mir-1728	51	16
gga-mir-18a	50	196
gga-mir-146a	44	38
gga-mir-9-2	41	118
gga-mir-1671	39	4
gga-mir-9-1	39	69
gga-mir-23b	37	174
gga-mir-7b	37	40
gga-mir-1559	36	36
gga-mir-19a	33	35
gga-mir-3530	33	41
gga-mir-1451	30	95
gga-mir-1560	30	6
gga-mir-458	29	21
gga-mir-490	29	13
gga-mir-1720	25	9
gga-mir-1557	24	1
gga-mir-429	22	68
gga-mir-1729	20	18
gga-mir-1737	20	36
gga-mir-1773	18	18
gga-mir-187	18	38
gga-mir-205b	18	49
gga-mir-29a	18	45
gga-mir-29c	18	45
gga-mir-1716	16	1
gga-mir-1724	16	3
gga-mir-1551	15	23
gga-mir-1689	15	5
gga-mir-1784	15	21
gga-mir-1738	14	6
gga-mir-211	13	5
gga-mir-34b	13	0
gga-mir-1662	12	22
gga-mir-1698	12	0
gga-mir-193b	12	19
gga-mir-216b	12	34
gga-mir-1597	11	8
gga-mir-1618	11	3
gga-mir-1769	11	8
gga-mir-1799	11	1
gga-mir-1416	10	59
gga-mir-1553	10	6
gga-mir-204-2	9	7
gga-mir-218-1	9	44
gga-mir-218-2	9	44
gga-mir-551	9	51
gga-mir-1669	8	0
gga-mir-1796	8	0
gga-mir-1550	7	13
gga-mir-190	7	2
gga-mir-460b	7	9
gga-mir-1653	6	3
gga-mir-1791	6	6
gga-mir-1797	6	0
gga-mir-215	6	41
gga-mir-135a-1	5	4
gga-mir-1713	5	0
gga-mir-30b	5	35
gga-mir-34c	5	1
gga-mir-135a-3	4	2
gga-mir-1590	4	2
gga-mir-1635	4	0
gga-mir-1712	4	3
gga-mir-1782	4	6
gga-mir-3531	4	0
gga-mir-1581	3	1
gga-mir-1604	3	0
gga-mir-1649	3	0
gga-mir-1663	3	7
gga-mir-1672	3	1
gga-mir-1699	3	2
gga-mir-1706	3	2
gga-mir-1805	3	5
gga-mir-32	3	10
gga-mir-1591	2	4
gga-mir-1771	2	1
gga-mir-1397	1	26
gga-mir-1562	1	1
gga-mir-1715	1	1
gga-mir-34a	1	9
gga-mir-375	1	4
gga-mir-449c	1	3
gga-mir-1464	0	2
gga-mir-1744	0	4
gga-mir-3536	0	2
