# Supplementary material for: A systematic analysis of the skeletal muscle miRNA transcriptome of chicken varieties with divergent skeletal muscle growth identifies novel miRNAs and differentially expressed miRNAs
Source: BMC Genomics. 2011 Apr 13;12:186. doi: 10.1186/1471-2164-12-186 (PMC3107184; doi:10.1186/1471-2164-12-186)
Supplement: Additional file 10 — Table S7: Reads number and expression levels of the 102 differentially expressed miRNAs got by deep sequencing. [file 1471-2164-12-186-S10.XLS]

## Sheet: Sheet1
GeneNames	seq-L	seq-B	log2(Fold change)	p-value	array-L1	array-L2	array-L3	array-B1	array-B2	array-B3
gga-miR-206	248431	143065	0.796174	0	27107	25024	30392	23977	28637	30852
gga-miR-1a-2	126862	93573	0.439096	0	4387	12749	14681	9771	17958	14051
gga-miR-1a-1	126856	93569	0.439089	0	4387	12749	14681	9771	17958	14051
gga-miR-199-1	88536	312517	-1.8196	0	9289	7535	7979	8198	7381	7529
gga-miR-103-2	82784	55255	0.583247	0	13373	11648	10452	10667	9901	11811
gga-miR-103-1	80706	54051	0.578355	0	13373	11648	10452	10667	9901	11811
gga-miR-181b-2	40914	17010	1.26621	0	20181	17152	17248	17731	15805	16912
gga-miR-181b-1	40616	16687	1.28332	0	20181	17152	17248	17731	15805	16912
gga-miR-181a-1	37808	12617	1.58332	0	15557	12961	12624	11982	11084	11267
gga-miR-181a-2	37694	12594	1.5816	0	15557	12961	12624	11982	11084	11267
gga-let-7c	36574	96474	-1.39932	0	19254	22422	20726	14167	17930	16750
gga-let-7a-3	29443	50041	-0.765186	0	22005	24077	24239	16665	20278	19328
gga-let-7a-1	29424	49949	-0.763462	0	22005	24077	24239	16665	20278	19328
gga-let-7j	29334	49936	-0.767506	0	NA	NA	NA	NA	NA	NA
gga-let-7a-2	29328	49896	-0.766645	0	22005	24077	24239	16665	20278	19328
gga-let-7f	25507	17654	0.530898	0	19349	21066	20467	15139	17300	16665
gga-let-7i	9537	5639	0.758096	0	10432	7009	8631	8094	7370	5492
gga-let-7g	8694	9517	-0.130487	0	8812	7489	9325	7694	8374	5770
gga-miR-30a	8208	3583	1.19586	0	NA	NA	NA	NA	NA	NA
gga-miR-128-1	7693	9648	-0.326684	0	15914	13717	13214	13960	13510	15101
gga-miR-128-2	7569	9497	-0.327369	0	15914	13717	13214	13960	13510	15101
gga-miR-30d	7331	4256	0.784512	0	3504	3062	3379	3774	3239	3885
gga-miR-92	6718	10608	-0.659049	0	22388	19937	18451	20266	18608	21179
gga-miR-101	6213	2924	1.08735	0	1431	931	2008	1341	1735	1474
gga-miR-101-2	6179	2916	1.08338	0	1431	931	2008	1341	1735	1474
gga-miR-21	5428	17314	-1.67345	0	6317	10051	12250	7777	11292	7863
gga-miR-456	4061	1281	1.66456	0	3589	2868	2268	2772	1862	2989
gga-miR-130a	2910	11799	-2.01957	0	2747	1992	4241	2699	3244	2451
gga-miR-146c	1655	515	1.68419	0	8581	6016	7222	6692	6047	4291
gga-miR-16c	1579	7578	-2.26281	0	18716	16439	16882	14812	14527	13849
gga-miR-10a	1577	414	1.92948	0	4522	3176	3863	658	965	792
gga-miR-383	1253	429	1.54634	0	172	190	122	145	114	184
gga-miR-148a	1244	766	0.69957	0	10283	9510	12015	11794	13236	11165
gga-miR-1677	1182	721	0.713159	0	1604	1351	992	631	424	749
gga-miR-193a	1151	490	1.23203	0	13	26	31	18	25	29
gga-miR-15b	934	6138	-2.71627	0	5149	3548	5667	5723	6336	4614
gga-miR-17	913	1621	-0.828197	0	NA	NA	NA	NA	NA	NA
gga-miR-130c	867	3069	-1.82366	0	1949	1234	2122	1602	1490	1441
gga-miR-1456	846	53	3.99659	0	1036	861	1220	1144	972	1238
gga-miR-33-1	731	280	1.38444	0	9	13	10	5	4	7
gga-miR-203	698	153	2.1897	0	1754	1089	2189	589	710	561
gga-miR-196-3	644	2139	-1.7318	0	296	2242	5124	365	4196	2011
gga-miR-196-2	533	1832	-1.78121	0	296	2242	5124	365	4196	2011
gga-miR-196-1	531	1836	-1.78978	0	296	2242	5124	365	4196	2011
gga-miR-460	347	1068	-1.6219	0	2835	2054	1774	1114	708	968
gga-miR-100	291	568	-0.964872	0	19491	17229	15998	14630	15111	13424
gga-miR-24	271	813	-1.58496	0	3786	2949	2557	3184	2173	3302
gga-miR-106	267	1410	-2.40078	0	25062	21827	23969	20982	21842	21947
gga-miR-20b	267	1144	-2.09918	0	21482	21725	22113	18973	20108	20563
gga-miR-31	231	79	1.54797	0	129	76	91	70	43	78
gga-miR-1329	187	652	-1.80183	0	1797	1664	1584	1439	1210	1911
gga-miR-27b	154	463	-1.58808	0	4033	2284	3454	2539	2132	2049
gga-miR-489	122	317	-1.3776	0	384	386	248	401	292	428
gga-miR-18b	116	321	-1.46845	0	1040	626	1532	1140	1087	1076
gga-miR-15c	114	1308	-3.52026	0	5694	3928	5849	6326	6713	4625
gga-miR-15a	66	215	-1.7038	0	1127	1500	3198	1016	2273	1332
gga-miR-16-1	65	305	-2.2303	0	21290	18674	20266	17502	17386	14862
gga-miR-16-2	63	296	-2.23217	0	21290	18674	20266	17502	17386	14862
gga-miR-122-2	52	250	-2.26534	0	67	93	82	92	117	147
gga-miR-18a	50	196	-1.97085	0	2445	1939	2476	2403	1903	2693
gga-miR-23b	37	174	-2.23349	0	14781	11816	11838	11213	10680	10060
gga-miR-222	5292	5854	-0.14561	6.44e-15	5582	4886	3633	5307	4113	5776
gga-miR-184	239	94	1.34628	1.84e-14	558	516	261	332	177	240
gga-miR-10b	178	59	1.59309	4.11e-14	3801	4831	5579	720	2058	1053
gga-mir-2188	76	191	-1.3295	5.02931e-14	NA	NA	NA	NA	NA	NA
gga-mir-3532	184	63	1.54628	5.973e-14	NA	NA	NA	NA	NA	NA
gga-miR-200b	71	180	-1.34211	1.82e-13	2229	2546	2210	646	861	998
gga-miR-1684	78	12	2.70044	9.02e-13	16	20	27	15	25	17
gga-miR-365-1	57	5	3.51096	2.85e-12	22	156	221	28	447	101
gga-miR-99a	2083	2437	-0.226443	7.89e-12	13464	11954	12251	11216	11862	9564
gga-miR-30e	2139	1636	0.386764	1.34e-11	25	44	137	28	111	53
gga-miR-454	65	159	-1.29052	1.76e-11	22908	22045	21664	17643	16688	15285
gga-miR-30c-1	605	375	0.690045	2.88e-11	17050	15165	15425	16596	15421	20549
gga-miR-133b	371	548	-0.562757	5.23e-11	1491	1961	2275	3145	3643	4118
gga-miR-9-2	41	118	-1.52509	6.74e-11	22	60	180	18	103	34
gga-miR-133a-1	1174	840	0.482971	1.43e-10	1311	1340	1198	2424	2040	2612
gga-miR-1416	10	59	-2.56071	1.62e-10	4000	2984	3080	4571	3909	4895
gga-miR-133a-2	1172	841	0.478795	2.19e-10	1311	1340	1198	2424	2040	2612
gga-miR-1451	30	95	-1.66297	5.13e-10	7006	5482	5352	5742	4718	5907
gga-miR-200a	341	192	0.828665	2.51e-09	112	143	252	42	87	109
gga-miR-551	9	51	-2.5025	4.37e-09	159	211	147	133	111	169
gga-miR-138-1	1003	726	0.46628	1.16e-08	5	14	50	14	26	27
gga-miR-1671	39	4	3.2854	2.12e-08	11	15	5	10	7	11
gga-miR-215	6	41	-2.77259	2.69e-08	11	26	24	27	60	39
gga-miR-1397	1	26	-4.70044	4.19e-08	75	104	72	46	48	51
gga-miR-429	22	68	-1.62803	2.19e-07	510	357	612	198	200	241
gga-miR-218-1	9	44	-2.28951	2.2e-07	2033	3305	5042	913	2463	1414
gga-miR-218-2	9	44	-2.28951	2.2e-07	2033	3305	5042	913	2463	1414
gga-miR-30b	5	35	-2.80735	2.33e-07	2896	4507	5254	3033	6642	3914
gga-miR-1557	24	1	4.58496	5.17e-07	23	9	18	24	15	20
gga-miR-107	21197	21179	0.00122562	2.26e-06	12129	10486	9805	9812	9445	10817
gga-miR-7-1	65	123	-0.920147	4.58e-06	7	37	101	15	63	37
gga-miR-138-2	914	697	0.391036	7.56e-06	5	14	50	14	26	27
gga-miR-122-1	52	102	-0.971986	1.34e-05	67	93	82	92	117	147
gga-miR-1728	51	16	1.67243	2.7e-05	NA	NA	NA	NA	NA	NA
gga-miR-34b	13	0	NA	3e-05	10	15	32	7	25	10
gga-miR-205b	18	49	-1.44478	5.15e-05	816	789	1060	298	300	451
gga-miR-1560	30	6	2.32193	5.23e-05	14	7	18	18	15	16
gga-miR-1698	12	0	NA	6.07e-05	14	14	11	15	12	14
gga-miR-7-3	62	110	-0.827163	6.62e-05	7	37	101	15	63	37
gga-miR-217	77	128	-0.733213	9.07e-05	63	93	67	48	58	89
gga-miR-1716	16	1	4	9.33e-05	18	18	15	14	12	12
