# Supplementary material for: A systematic analysis of the skeletal muscle miRNA transcriptome of chicken varieties with divergent skeletal muscle growth identifies novel miRNAs and differentially expressed miRNAs
Source: BMC Genomics. 2011 Apr 13;12:186. doi: 10.1186/1471-2164-12-186 (PMC3107184; doi:10.1186/1471-2164-12-186)
Supplement: Additional file 11 — Table S8: The predicted targets for 16 differentially expressed miRNAs and eight muscle-related miRNAs by TargetScan. [file 1471-2164-12-186-S11.XLS]

## Sheet: 16 dif-expressed miRNA
Human ortholog of target gene	Gene name	Conserved sites				Poorly conserved sites				Repre- sentative miRNA	Total context score	Aggregate PCT
		total	8mer	7mer-m8	7mer-1A	total	8mer	7mer-m8	7mer-1A
PPARGC1B	peroxisome proliferator-activated receptor gamma, coactivator 1 beta	2	0	0	2	0	0	0	0	gga-let-7c	-0.27	0.96
PUNC	putative neuronal cell adhesion molecule	3	3	0	0	0	0	0	0	gga-let-7f	-1.04	> 0.99
PIGA	phosphatidylinositol glycan anchor biosynthesis, class A (paroxysmal nocturnal hemoglobinuria)	1	1	0	0	0	0	0	0	gga-let-7f	-0.54	0.95
WDR37	WD repeat domain 37	1	1	0	0	0	0	0	0	gga-let-7f	-0.42	0.98
DDX26B	DEAD/H (Asp-Glu-Ala-Asp/His) box polypeptide 26B	1	1	0	0	0	0	0	0	gga-let-7f	-0.41	0.94
TGFBR1	transforming growth factor, beta receptor I (activin A receptor type II-like kinase, 53kDa)	1	1	0	0	0	0	0	0	gga-let-7f	-0.41	0.98
SMARCAD1	SWI/SNF-related, matrix-associated actin-dependent regulator of chromatin, subfamily a, containing DEAD/H box 1	1	0	1	0	0	0	0	0	gga-let-7f	-0.3	0.95
ADAMTS6	ADAM metallopeptidase with thrombospondin type 1 motif, 6	1	0	0	1	1	0	1	0	gga-let-7f	-0.25	0.75
MXD1	MAX dimerization protein 1	1	0	1	0	0	0	0	0	gga-let-7f	-0.25	0.94
NGF	nerve growth factor (beta polypeptide)	1	1	0	0	0	0	0	0	gga-let-7f	-0.24	0.83
LGR4	leucine-rich repeat-containing G protein-coupled receptor 4	1	0	1	0	0	0	0	0	gga-let-7f	-0.22	0.9
A2BP1	ataxin 2-binding protein 1	1	0	0	1	0	0	0	0	gga-let-7f	-0.22	0.85
ELOVL4	elongation of very long chain fatty acids (FEN1/Elo2, SUR4/Elo3, yeast)-like 4	1	0	1	0	0	0	0	0	gga-let-7f	-0.21	0.73
CLASP2	cytoplasmic linker associated protein 2	1	0	1	0	0	0	0	0	gga-let-7f	-0.21	0.91
PCGF3	polycomb group ring finger 3	1	1	0	0	0	0	0	0	gga-let-7f	-0.21	0.99
STRBP	spermatid perinuclear RNA binding protein	1	0	0	1	0	0	0	0	gga-let-7f	-0.2	0.85
NTRK3	neurotrophic tyrosine kinase, receptor, type 3	1	0	0	1	0	0	0	0	gga-let-7f	-0.2	0.83
GOLGA4	golgi autoantigen, golgin subfamily a, 4	1	0	0	1	0	0	0	0	gga-let-7f	-0.19	0.87
FARP1	FERM, RhoGEF (ARHGEF) and pleckstrin domain protein 1 (chondrocyte-derived)	1	0	0	1	0	0	0	0	gga-let-7f	-0.19	0.93
EPHA4	EPH receptor A4	1	0	0	1	0	0	0	0	gga-let-7f	-0.18	0.83
ADIPOR2	adiponectin receptor 2	1	0	0	1	0	0	0	0	gga-let-7f	-0.17	0.91
EIF2C4	eukaryotic translation initiation factor 2C, 4	1	0	0	1	0	0	0	0	gga-let-7f	-0.17	0.83
PTPRO	protein tyrosine phosphatase, receptor type, O	1	0	0	1	0	0	0	0	gga-let-7f	-0.16	0.86
SYT1	synaptotagmin I	1	0	0	1	0	0	0	0	gga-let-7f	-0.16	0.83
ANKH	ankylosis, progressive homolog (mouse)	1	0	0	1	0	0	0	0	gga-let-7f	-0.15	0.89
NEFM	neurofilament, medium polypeptide 150kDa	1	0	0	1	0	0	0	0	gga-let-7f	-0.15	0.81
CALM1	calmodulin 1 (phosphorylase kinase, delta)	1	0	0	1	0	0	0	0	gga-let-7f	-0.12	0.92
GRIK2	glutamate receptor, ionotropic, kainate 2	1	0	0	1	0	0	0	0	gga-let-7f	-0.12	0.81
HAS2	hyaluronan synthase 2	1	0	0	1	0	0	0	0	gga-let-7f	-0.11	0.85
SFRS12	splicing factor, arginine/serine-rich 12	1	0	0	1	0	0	0	0	gga-let-7f	-0.11	0.82
CNOT6L	CCR4-NOT transcription complex, subunit 6-like	1	0	0	1	0	0	0	0	gga-let-7f	-0.02	0.9
HOMER1	homer homolog 1 (Drosophila)	1	1	0	0	1	1	0	0	gga-miR-31	-0.74	0.32
ATP8A1	ATPase, aminophospholipid transporter (APLT), class I, type 8A, member 1	1	1	0	0	2	0	0	2	gga-miR-31	-0.7	0.41
NR5A2	nuclear receptor subfamily 5, group A, member 2	1	1	0	0	1	0	1	0	gga-miR-31	-0.58	0.51
SATB2	SATB homeobox 2	2	1	1	0	0	0	0	0	gga-miR-31	-0.57	0.54
PPP1R9A	protein phosphatase 1, regulatory (inhibitor) subunit 9A	1	1	0	0	0	0	0	0	gga-miR-31	-0.56	0.58
CAMK2D	calcium/calmodulin-dependent protein kinase (CaM kinase) II delta	1	1	0	0	0	0	0	0	gga-miR-31	-0.53	0.57
MAP4K5	mitogen-activated protein kinase kinase kinase kinase 5	1	1	0	0	1	0	1	0	gga-miR-31	-0.5	0.41
RHOBTB1	Rho-related BTB domain containing 1	1	1	0	0	0	0	0	0	gga-miR-31	-0.49	0.53
TNS1	tensin 1	1	1	0	0	0	0	0	0	gga-miR-31	-0.48	0.59
PRKCE	protein kinase C, epsilon	1	1	0	0	0	0	0	0	gga-miR-31	-0.45	0.55
KANK1	KN motif and ankyrin repeat domains 1	1	1	0	0	0	0	0	0	gga-miR-31	-0.44	0.52
APBB2	amyloid beta (A4) precursor protein-binding, family B, member 2 (Fe65-like)	1	1	0	0	0	0	0	0	gga-miR-31	-0.42	0.41
PPP2R2A	protein phosphatase 2 (formerly 2A), regulatory subunit B, alpha isoform	1	0	1	0	1	0	0	1	gga-miR-31	-0.42	0.34
NUMB	numb homolog (Drosophila)	1	1	0	0	0	0	0	0	gga-miR-31	-0.41	0.46
ODZ4	odz, odd Oz/ten-m homolog 4 (Drosophila)	1	1	0	0	0	0	0	0	gga-miR-31	-0.4	0.6
JAZF1	JAZF zinc finger 1	1	1	0	0	0	0	0	0	gga-miR-31	-0.39	0.41
SLC6A6	solute carrier family 6 (neurotransmitter transporter, taurine), member 6	1	1	0	0	0	0	0	0	gga-miR-31	-0.38	0.59
SLC24A3	solute carrier family 24 (sodium/potassium/calcium exchanger), member 3	1	1	0	0	0	0	0	0	gga-miR-31	-0.38	0.21
TAF4	TAF4 RNA polymerase II, TATA box binding protein (TBP)-associated factor, 135kDa	1	1	0	0	0	0	0	0	gga-miR-31	-0.37	0.47
KIAA0355	KIAA0355	1	1	0	0	0	0	0	0	gga-miR-31	-0.36	0.36
CLASP2	cytoplasmic linker associated protein 2	1	1	0	0	0	0	0	0	gga-miR-31	-0.36	0.45
RASA1	RAS p21 protein activator (GTPase activating protein) 1	1	1	0	0	0	0	0	0	gga-miR-31	-0.36	0.41
SGMS1	sphingomyelin synthase 1	1	0	1	0	1	0	0	1	gga-miR-31	-0.34	0.34
RSBN1	round spermatid basic protein 1	1	0	1	0	0	0	0	0	gga-miR-31	-0.33	0.21
CSMD1	CUB and Sushi multiple domains 1	1	0	1	0	1	0	0	1	gga-miR-31	-0.33	0.33
CHD6	chromodomain helicase DNA binding protein 6	1	1	0	0	0	0	0	0	gga-miR-31	-0.32	0.41
ARID1A	AT rich interactive domain 1A (SWI-like)	1	1	0	0	0	0	0	0	gga-miR-31	-0.32	0.44
LATS2	LATS, large tumor suppressor, homolog 2 (Drosophila)	1	1	0	0	0	0	0	0	gga-miR-31	-0.32	0.39
ZNF618	zinc finger protein 618	1	1	0	0	0	0	0	0	gga-miR-31	-0.3	0.38
YWHAE	tyrosine 3-monooxygenase/tryptophan 5-monooxygenase activation protein, epsilon polypeptide	1	0	1	0	0	0	0	0	gga-miR-31	-0.28	0.21
ARRDC3	arrestin domain containing 3	1	0	0	1	1	0	1	0	gga-miR-31	-0.28	0.17
DICER1	dicer 1, ribonuclease type III	1	0	1	0	0	0	0	0	gga-miR-31	-0.28	0.21
MAP3K1	mitogen-activated protein kinase kinase kinase 1	1	1	0	0	0	0	0	0	gga-miR-31	-0.27	0.42
CTNND2	catenin (cadherin-associated protein), delta 2 (neural plakophilin-related arm-repeat protein)	1	0	1	0	0	0	0	0	gga-miR-31	-0.27	0.21
CACNB2	calcium channel, voltage-dependent, beta 2 subunit	1	0	1	0	1	0	0	1	gga-miR-31	-0.26	0.21
COPS2	COP9 constitutive photomorphogenic homolog subunit 2 (Arabidopsis)	1	0	1	0	0	0	0	0	gga-miR-31	-0.26	0.21
ISL1	ISL LIM homeobox 1	1	0	0	1	1	0	0	1	gga-miR-31	-0.25	0.31
BAHD1	bromo adjacent homology domain containing 1	1	0	1	0	0	0	0	0	gga-miR-31	-0.24	0.21
BACH2	BTB and CNC homology 1, basic leucine zipper transcription factor 2	1	1	0	0	0	0	0	0	gga-miR-31	-0.24	0.58
FXR1	fragile X mental retardation, autosomal homolog 1	1	0	0	1	0	0	0	0	gga-miR-31	-0.22	0.17
TACC2	transforming, acidic coiled-coil containing protein 2	1	0	1	0	0	0	0	0	gga-miR-31	-0.21	0.21
VAPB	VAMP (vesicle-associated membrane protein)-associated protein B and C	1	0	1	0	0	0	0	0	gga-miR-31	-0.21	0.21
PPP3CA	protein phosphatase 3 (formerly 2B), catalytic subunit, alpha isoform	1	0	1	0	0	0	0	0	gga-miR-31	-0.2	0.21
DMD	dystrophin (muscular dystrophy, Duchenne and Becker types)	1	0	0	1	0	0	0	0	gga-miR-31	-0.2	0.17
EBF3	early B-cell factor 3	1	0	1	0	0	0	0	0	gga-miR-31	-0.2	0.21
SOX11	SRY (sex determining region Y)-box 11	1	0	0	1	0	0	0	0	gga-miR-31	-0.19	0.17
GRB10	growth factor receptor-bound protein 10	1	0	1	0	0	0	0	0	gga-miR-31	-0.18	0.21
UBE2K	ubiquitin-conjugating enzyme E2K (UBC1 homolog, yeast)	1	0	1	0	0	0	0	0	gga-miR-31	-0.18	0.21
TM9SF3	transmembrane 9 superfamily member 3	1	0	1	0	0	0	0	0	gga-miR-31	-0.17	0.21
VAMP4	vesicle-associated membrane protein 4	1	0	0	1	0	0	0	0	gga-miR-31	-0.17	0.17
GLT8D3	glycosyltransferase 8 domain containing 3	1	0	1	0	0	0	0	0	gga-miR-31	-0.17	0.21
PKN2	protein kinase N2	1	0	0	1	1	0	0	1	gga-miR-31	-0.16	0.17
ZC3H12C	zinc finger CCCH-type containing 12C	1	1	0	0	0	0	0	0	gga-miR-31	-0.16	0.53
NCK2	NCK adaptor protein 2	1	0	1	0	0	0	0	0	gga-miR-31	-0.15	0.21
STAU2	staufen, RNA binding protein, homolog 2 (Drosophila)	1	0	1	0	0	0	0	0	gga-miR-31	-0.15	0.21
SEPHS1	selenophosphate synthetase 1	1	0	1	0	0	0	0	0	gga-miR-31	-0.14	0.21
WNK1	WNK lysine deficient protein kinase 1	1	0	0	1	0	0	0	0	gga-miR-31	-0.12	0.17
KIAA1462	KIAA1462	1	0	0	1	0	0	0	0	gga-miR-31	-0.12	0.17
ZFHX4	zinc finger homeobox 4	1	0	0	1	0	0	0	0	gga-miR-31	-0.12	0.17
CCDC4	coiled-coil domain containing 4	1	0	0	1	0	0	0	0	gga-miR-31	-0.12	0.17
tcag7.1228	hypothetical protein FLJ25778	1	0	0	1	0	0	0	0	gga-miR-31	-0.12	0.17
UBN1	ubinuclein 1	1	0	1	0	0	0	0	0	gga-miR-31	-0.11	0.21
KIAA1024	KIAA1024	1	0	1	0	0	0	0	0	gga-miR-31	-0.1	0.21
NFAT5	nuclear factor of activated T-cells 5, tonicity-responsive	1	0	1	0	0	0	0	0	gga-miR-31	-0.08	0.21
SPOPL	speckle-type POZ protein-like	1	0	0	1	0	0	0	0	gga-miR-31	-0.07	0.17
NUFIP2	nuclear fragile X mental retardation protein interacting protein 2	1	0	0	1	0	0	0	0	gga-miR-31	-0.07	0.17
KDELR2	KDEL (Lys-Asp-Glu-Leu) endoplasmic reticulum protein retention receptor 2	1	0	1	0	0	0	0	0	gga-miR-31	N/A	0.21
BCL11B	B-cell CLL/lymphoma 11B (zinc finger protein)	2	1	1	0	2	0	1	1	gga-miR-203	-0.88	0.6
FAT3	FAT tumor suppressor homolog 3 (Drosophila)	2	1	1	0	1	0	1	0	gga-miR-203	-0.86	0.55
AFF4	AF4/FMR2 family, member 4	2	1	1	0	1	0	0	1	gga-miR-203	-0.78	0.68
TLL2	tolloid-like 2	1	0	1	0	1	1	0	0	gga-miR-203	-0.73	0.28
CAB39	calcium binding protein 39	1	1	0	0	2	0	2	0	gga-miR-203	-0.73	0.48
SP4	Sp4 transcription factor	1	0	1	0	4	0	1	3	gga-miR-203	-0.7	0.37
ZMYM2	zinc finger, MYM-type 2	1	1	0	0	1	0	1	0	gga-miR-203	-0.69	0.28
SNAI2	snail homolog 2 (Drosophila)	1	1	0	0	1	1	0	0	gga-miR-203	-0.68	0.34
SS18L1	synovial sarcoma translocation gene on chromosome 18-like 1	2	1	1	0	0	0	0	0	gga-miR-203	-0.68	0.54
C5orf41	chromosome 5 open reading frame 41	2	1	1	0	2	0	0	2	gga-miR-203	-0.67	0.47
C7orf42	chromosome 7 open reading frame 42	2	1	1	0	0	0	0	0	gga-miR-203	-0.67	0.51
FAT	FAT tumor suppressor homolog 1 (Drosophila)	1	0	1	0	2	0	1	1	gga-miR-203	-0.61	0.39
RNF144A	ring finger protein 144A	1	0	0	1	2	0	2	0	gga-miR-203	-0.61	< 0.1
ARHGEF3	Rho guanine nucleotide exchange factor (GEF) 3	1	1	0	0	1	0	0	1	gga-miR-203	-0.6	0.29
GPR180	G protein-coupled receptor 180	1	0	1	0	2	0	2	0	gga-miR-203	-0.6	0.51
CAV1	caveolin 1, caveolae protein, 22kDa	1	1	0	0	2	1	1	0	gga-miR-203	-0.57	0.25
LIN28B	lin-28 homolog B (C. elegans)	1	0	1	0	2	0	2	0	gga-miR-203	-0.56	0.36
WDFY3	WD repeat and FYVE domain containing 3	1	1	0	0	0	0	0	0	gga-miR-203	-0.56	0.21
MAP3K1	mitogen-activated protein kinase kinase kinase 1	1	1	0	0	1	0	1	0	gga-miR-203	-0.54	0.21
UBP1	upstream binding protein 1 (LBP-1a)	1	1	0	0	0	0	0	0	gga-miR-203	-0.54	0.36
PPTC7	PTC7 protein phosphatase homolog (S. cerevisiae)	1	0	1	0	3	0	1	2	gga-miR-203	-0.54	0.32
CENTG2	centaurin, gamma 2	2	1	1	0	0	0	0	0	gga-miR-203	-0.54	0.4
SLC4A4	solute carrier family 4, sodium bicarbonate cotransporter, member 4	1	1	0	0	0	0	0	0	gga-miR-203	-0.53	0.32
TRPS1	trichorhinophalangeal syndrome I	2	1	1	0	0	0	0	0	gga-miR-203	-0.52	0.67
KPNA1	karyopherin alpha 1 (importin alpha 5)	1	0	1	0	1	1	0	0	gga-miR-203	-0.52	0.25
MAFK	v-maf musculoaponeurotic fibrosarcoma oncogene homolog K (avian)	1	1	0	0	0	0	0	0	gga-miR-203	-0.51	0.57
PTPN1	protein tyrosine phosphatase, non-receptor type 1	1	1	0	0	1	0	1	0	gga-miR-203	-0.49	0.31
SPTBN1	spectrin, beta, non-erythrocytic 1	1	0	0	1	1	1	0	0	gga-miR-203	-0.49	< 0.1
ZBED4	zinc finger, BED-type containing 4	1	0	1	0	1	0	0	1	gga-miR-203	-0.48	0.52
ELL2	elongation factor, RNA polymerase II, 2	2	1	1	0	0	0	0	0	gga-miR-203	-0.47	0.59
ELMOD1	ELMO/CED-12 domain containing 1	1	0	1	0	1	1	0	0	gga-miR-203	-0.46	0.45
APC	adenomatous polyposis coli	1	0	1	0	1	0	1	0	gga-miR-203	-0.46	0.51
UPF2	UPF2 regulator of nonsense transcripts homolog (yeast)	2	0	2	0	0	0	0	0	gga-miR-203	-0.46	0.44
NCL	nucleolin	1	1	0	0	0	0	0	0	gga-miR-203	-0.46	0.23
PHLDA1	pleckstrin homology-like domain, family A, member 1	1	1	0	0	0	0	0	0	gga-miR-203	-0.45	0.38
PPP1R12A	protein phosphatase 1, regulatory (inhibitor) subunit 12A	2	0	2	0	0	0	0	0	gga-miR-203	-0.45	0.53
EBF1	early B-cell factor 1	1	0	1	0	1	0	1	0	gga-miR-203	-0.45	0.4
ARID2	AT rich interactive domain 2 (ARID, RFX-like)	1	1	0	0	0	0	0	0	gga-miR-203	-0.45	0.32
ACVR2A	activin A receptor, type IIA	1	0	1	0	1	0	0	1	gga-miR-203	-0.45	0.31
CUL1	cullin 1	1	1	0	0	0	0	0	0	gga-miR-203	-0.45	0.22
NAT12	N-acetyltransferase 12	1	0	1	0	1	0	0	1	gga-miR-203	-0.45	0.38
RAPGEF1	Rap guanine nucleotide exchange factor (GEF) 1	1	1	0	0	0	0	0	0	gga-miR-203	-0.45	0.34
MET	met proto-oncogene (hepatocyte growth factor receptor)	1	0	1	0	1	0	1	0	gga-miR-203	-0.44	0.53
MBNL1	muscleblind-like (Drosophila)	1	1	0	0	2	0	1	1	gga-miR-203	-0.44	0.43
NOVA1	neuro-oncological ventral antigen 1	1	0	1	0	2	0	1	1	gga-miR-203	-0.44	0.48
PTPN3	protein tyrosine phosphatase, non-receptor type 3	1	1	0	0	0	0	0	0	gga-miR-203	-0.44	0.49
ZC3H12B	zinc finger CCCH-type containing 12B	2	0	1	1	1	0	0	1	gga-miR-203	-0.42	0.3
PTP4A1	protein tyrosine phosphatase type IVA, member 1	1	1	0	0	0	0	0	0	gga-miR-203	-0.42	0.33
GABRA1	gamma-aminobutyric acid (GABA) A receptor, alpha 1	1	0	1	0	1	0	0	1	gga-miR-203	-0.42	0.24
CTGLF3	centaurin, gamma-like family, member 3	1	1	0	0	0	0	0	0	gga-miR-203	-0.42	0.16
CTGLF5	centaurin, gamma-like family, member 5	1	1	0	0	0	0	0	0	gga-miR-203	-0.42	0.16
CTGLF1	centaurin, gamma-like family, member 1	1	1	0	0	0	0	0	0	gga-miR-203	-0.42	0.16
CTGLF4	centaurin, gamma-like family, member 4	1	1	0	0	0	0	0	0	gga-miR-203	-0.42	0.16
KIAA1975	KIAA1975 protein similar to MRIP2	1	1	0	0	0	0	0	0	gga-miR-203	-0.42	0.16
WDR1	WD repeat domain 1	1	1	0	0	0	0	0	0	gga-miR-203	-0.41	0.19
RPGRIP1L	RPGRIP1-like	1	0	1	0	1	0	1	0	gga-miR-203	-0.41	0.45
PPAP2B	phosphatidic acid phosphatase type 2B	1	1	0	0	0	0	0	0	gga-miR-203	-0.4	0.32
SLMO2	slowmo homolog 2 (Drosophila)	1	1	0	0	0	0	0	0	gga-miR-203	-0.4	0.27
GPR85	G protein-coupled receptor 85	2	0	1	1	0	0	0	0	gga-miR-203	-0.4	0.34
ZNF148	zinc finger protein 148	2	0	2	0	1	0	0	1	gga-miR-203	-0.39	0.61
NUAK1	NUAK family, SNF1-like kinase, 1	1	1	0	0	0	0	0	0	gga-miR-203	-0.39	0.35
BMI1	BMI1 polycomb ring finger oncogene	1	0	1	0	1	0	0	1	gga-miR-203	-0.39	0.27
CDV3	CDV3 homolog (mouse)	1	1	0	0	0	0	0	0	gga-miR-203	-0.39	0.3
TNRC6B	trinucleotide repeat containing 6B	1	0	1	0	1	0	1	0	gga-miR-203	-0.39	0.47
MAP3K13	mitogen-activated protein kinase kinase kinase 13	1	1	0	0	0	0	0	0	gga-miR-203	-0.39	0.32
KHDRBS1	KH domain containing, RNA binding, signal transduction associated 1	1	1	0	0	0	0	0	0	gga-miR-203	-0.39	0.27
VTI1A	vesicle transport through interaction with t-SNAREs homolog 1A (yeast)	2	0	1	1	0	0	0	0	gga-miR-203	-0.38	0.42
TMEM57	transmembrane protein 57	1	1	0	0	0	0	0	0	gga-miR-203	-0.38	0.16
SEMA6A	sema domain, transmembrane domain (TM), and cytoplasmic domain, (semaphorin) 6A	1	0	1	0	3	0	2	1	gga-miR-203	-0.38	0.38
SOCS6	suppressor of cytokine signaling 6	1	0	1	0	1	0	1	0	gga-miR-203	-0.38	0.69
PAPD5	PAP associated domain containing 5	1	0	1	0	1	0	1	0	gga-miR-203	-0.38	0.36
DDX6	DEAD (Asp-Glu-Ala-Asp) box polypeptide 6	1	1	0	0	1	0	0	1	gga-miR-203	-0.38	0.37
DLX5	distal-less homeobox 5	1	1	0	0	0	0	0	0	gga-miR-203	-0.37	0.27
BTBD7	BTB (POZ) domain containing 7	1	1	0	0	0	0	0	0	gga-miR-203	-0.37	0.34
NLK	nemo-like kinase	1	1	0	0	0	0	0	0	gga-miR-203	-0.37	0.27
UBR1	ubiquitin protein ligase E3 component n-recognin 1	1	0	1	0	0	0	0	0	gga-miR-203	-0.36	0.44
TARDBP	TAR DNA binding protein	1	1	0	0	0	0	0	0	gga-miR-203	-0.36	0.24
NUFIP2	nuclear fragile X mental retardation protein interacting protein 2	2	0	1	1	1	0	0	1	gga-miR-203	-0.36	0.38
TMEM135	transmembrane protein 135	1	0	0	1	1	0	0	1	gga-miR-203	-0.36	< 0.1
FOXK2	forkhead box K2	1	1	0	0	0	0	0	0	gga-miR-203	-0.36	0.56
FAM104A	family with sequence similarity 104, member A	1	0	0	1	1	0	0	1	gga-miR-203	-0.35	0.17
SEMA5A	sema domain, seven thrombospondin repeats (type 1 and type 1-like), transmembrane domain (TM) and short cytoplasmic domain, (semaphorin) 5A	1	1	0	0	0	0	0	0	gga-miR-203	-0.35	0.34
CTDSPL2	CTD (carboxy-terminal domain, RNA polymerase II, polypeptide A) small phosphatase like 2	1	1	0	0	0	0	0	0	gga-miR-203	-0.35	0.26
RFXDC2	regulatory factor X domain containing 2	1	0	1	0	1	0	0	1	gga-miR-203	-0.35	0.28
RAP1A	RAP1A, member of RAS oncogene family	1	1	0	0	0	0	0	0	gga-miR-203	-0.35	0.26
DLG5	discs, large homolog 5 (Drosophila)	1	0	1	0	0	0	0	0	gga-miR-203	-0.33	0.38
SCN1A	sodium channel, voltage-gated, type I, alpha subunit	1	1	0	0	0	0	0	0	gga-miR-203	-0.33	0.23
HADHB	hydroxyacyl-Coenzyme A dehydrogenase/3-ketoacyl-Coenzyme A thiolase/enoyl-Coenzyme A hydratase (trifunctional protein), beta subunit	1	1	0	0	0	0	0	0	gga-miR-203	-0.32	0.26
ATP5G3	ATP synthase, H+ transporting, mitochondrial F0 complex, subunit C3 (subunit 9)	1	0	1	0	0	0	0	0	gga-miR-203	-0.32	0.67
DLG2	discs, large homolog 2, chapsyn-110 (Drosophila)	1	0	1	0	2	0	1	1	gga-miR-203	-0.32	0.27
ROR2	receptor tyrosine kinase-like orphan receptor 2	1	0	1	0	0	0	0	0	gga-miR-203	-0.32	0.45
PHF12	PHD finger protein 12	1	0	1	0	0	0	0	0	gga-miR-203	-0.32	0.26
C6orf35	chromosome 6 open reading frame 35	1	1	0	0	0	0	0	0	gga-miR-203	-0.32	< 0.1
SNN	stannin	1	0	0	1	1	0	0	1	gga-miR-203	-0.31	< 0.1
YWHAQ	tyrosine 3-monooxygenase/tryptophan 5-monooxygenase activation protein, theta polypeptide	1	0	1	0	0	0	0	0	gga-miR-203	-0.31	0.23
BCL7A	B-cell CLL/lymphoma 7A	1	0	1	0	0	0	0	0	gga-miR-203	-0.31	0.36
CHD9	chromodomain helicase DNA binding protein 9	1	0	1	0	1	0	0	1	gga-miR-203	-0.3	0.3
ZMYND11	zinc finger, MYND domain containing 11	1	0	1	0	1	0	0	1	gga-miR-203	-0.31	0.27
ZFHX4	zinc finger homeobox 4	1	0	1	0	1	0	0	1	gga-miR-203	-0.3	0.36
USP15	ubiquitin specific peptidase 15	1	0	0	1	1	0	1	0	gga-miR-203	-0.3	0.25
MBOAT2	membrane bound O-acyltransferase domain containing 2	1	0	0	1	1	0	0	1	gga-miR-203	-0.3	0.17
CHD2	chromodomain helicase DNA binding protein 2	1	1	0	0	0	0	0	0	gga-miR-203	-0.29	0.39
ACSL1	acyl-CoA synthetase long-chain family member 1	1	1	0	0	0	0	0	0	gga-miR-203	-0.29	0.34
PDE4D	phosphodiesterase 4D, cAMP-specific (phosphodiesterase E3 dunce homolog, Drosophila)	1	0	0	1	1	0	1	0	gga-miR-203	-0.29	< 0.1
INSIG1	insulin induced gene 1	1	1	0	0	0	0	0	0	gga-miR-203	-0.29	0.35
FOXP1	forkhead box P1	1	0	1	0	2	0	0	2	gga-miR-203	-0.28	0.41
FOSL2	FOS-like antigen 2	1	0	1	0	0	0	0	0	gga-miR-203	-0.28	0.55
ACVR2B	activin A receptor, type IIB	1	0	0	1	2	0	1	1	gga-miR-203	-0.28	< 0.1
KCNJ15	potassium inwardly-rectifying channel, subfamily J, member 15	1	0	1	0	0	0	0	0	gga-miR-203	-0.28	0.23
ZMIZ1	zinc finger, MIZ-type containing 1	1	0	1	0	0	0	0	0	gga-miR-203	-0.28	0.55
ZNF608	zinc finger protein 608	1	0	1	0	0	0	0	0	gga-miR-203	-0.28	0.27
NDRG3	NDRG family member 3	1	0	1	0	1	0	1	0	gga-miR-203	-0.28	0.45
PPP1R13B	protein phosphatase 1, regulatory (inhibitor) subunit 13B	1	0	1	0	0	0	0	0	gga-miR-203	-0.27	0.27
PAN3	PAN3 polyA specific ribonuclease subunit homolog (S. cerevisiae)	1	0	1	0	0	0	0	0	gga-miR-203	-0.27	0.23
MYST3	MYST histone acetyltransferase (monocytic leukemia) 3	1	0	1	0	0	0	0	0	gga-miR-203	-0.27	0.25
MAFB	v-maf musculoaponeurotic fibrosarcoma oncogene homolog B (avian)	1	0	0	1	1	0	1	0	gga-miR-203	-0.27	0.18
TOX3	TOX high mobility group box family member 3	1	0	1	0	0	0	0	0	gga-miR-203	-0.27	0.27
ZNF292	zinc finger protein 292	1	0	1	0	0	0	0	0	gga-miR-203	-0.26	0.41
ETV1	ets variant gene 1	1	0	1	0	1	0	0	1	gga-miR-203	-0.26	0.67
MGAT3	mannosyl (beta-1,4-)-glycoprotein beta-1,4-N-acetylglucosaminyltransferase	1	0	1	0	0	0	0	0	gga-miR-203	-0.26	0.66
ZBTB44	zinc finger and BTB domain containing 44	1	0	1	0	1	0	0	1	gga-miR-203	-0.25	0.28
ZNRF3	zinc and ring finger 3	1	0	1	0	0	0	0	0	gga-miR-203	-0.25	0.47
KIAA1211	KIAA1211 protein	1	0	1	0	0	0	0	0	gga-miR-203	-0.25	0.33
CDH10	cadherin 10, type 2 (T2-cadherin)	1	0	1	0	0	0	0	0	gga-miR-203	-0.24	0.32
ANTXR2	anthrax toxin receptor 2	2	0	1	1	0	0	0	0	gga-miR-203	-0.24	0.25
FUBP3	far upstream element (FUSE) binding protein 3	1	1	0	0	0	0	0	0	gga-miR-203	-0.24	0.21
LCOR	ligand dependent nuclear receptor corepressor	1	0	1	0	1	0	1	0	gga-miR-203	-0.24	0.25
NFIL3	nuclear factor, interleukin 3 regulated	1	0	1	0	0	0	0	0	gga-miR-203	-0.24	0.26
FAM126B	family with sequence similarity 126, member B	1	1	0	0	0	0	0	0	gga-miR-203	-0.24	0.28
NBEA	neurobeachin	1	0	1	0	0	0	0	0	gga-miR-203	-0.24	0.33
CITED2	Cbp/p300-interacting transactivator, with Glu/Asp-rich carboxy-terminal domain, 2	1	0	1	0	0	0	0	0	gga-miR-203	-0.23	0.3
HNRNPR	heterogeneous nuclear ribonucleoprotein R	1	0	0	1	0	0	0	0	gga-miR-203	-0.23	< 0.1
TTPAL	tocopherol (alpha) transfer protein-like	1	0	1	0	0	0	0	0	gga-miR-203	-0.23	0.31
BAGE3	B melanoma antigen family, member 3	1	0	1	0	0	0	0	0	gga-miR-203	-0.23	0.26
BAGE2	B melanoma antigen family, member 2	1	0	1	0	0	0	0	0	gga-miR-203	-0.23	0.26
VAPA	VAMP (vesicle-associated membrane protein)-associated protein A, 33kDa	1	0	1	0	0	0	0	0	gga-miR-203	-0.23	0.57
LATS2	LATS, large tumor suppressor, homolog 2 (Drosophila)	1	0	1	0	0	0	0	0	gga-miR-203	-0.23	0.24
FAM84A	family with sequence similarity 84, member A	1	0	0	1	0	0	0	0	gga-miR-203	-0.23	< 0.1
RBM47	RNA binding motif protein 47	1	0	1	0	0	0	0	0	gga-miR-203	-0.23	0.54
CDC2L5	cell division cycle 2-like 5 (cholinesterase-related cell division controller)	1	0	1	0	0	0	0	0	gga-miR-203	-0.23	0.26
SLC12A2	solute carrier family 12 (sodium/potassium/chloride transporters), member 2	1	0	1	0	0	0	0	0	gga-miR-203	-0.23	0.32
PDGFRA	platelet-derived growth factor receptor, alpha polypeptide	1	0	0	1	0	0	0	0	gga-miR-203	-0.23	< 0.1
GLI3	GLI-Kruppel family member GLI3 (Greig cephalopolysyndactyly syndrome)	1	0	1	0	0	0	0	0	gga-miR-203	-0.22	0.51
NEDD4L	neural precursor cell expressed, developmentally down-regulated 4-like	1	0	1	0	0	0	0	0	gga-miR-203	-0.22	0.49
FMN2	formin 2	1	0	0	1	0	0	0	0	gga-miR-203	-0.22	< 0.1
PTCH1	patched homolog 1 (Drosophila)	1	0	1	0	0	0	0	0	gga-miR-203	-0.22	0.51
GLRB	glycine receptor, beta	1	0	1	0	0	0	0	0	gga-miR-203	-0.21	0.26
AKAP11	A kinase (PRKA) anchor protein 11	1	0	1	0	0	0	0	0	gga-miR-203	-0.21	0.26
FAM155A	family with sequence similarity 155, member A	1	0	1	0	0	0	0	0	gga-miR-203	-0.21	0.24
HBP1	HMG-box transcription factor 1	1	0	0	1	0	0	0	0	gga-miR-203	-0.21	< 0.1
TNPO1	transportin 1	1	0	1	0	0	0	0	0	gga-miR-203	-0.2	0.24
SR140	U2-associated SR140 protein	1	0	0	1	0	0	0	0	gga-miR-203	-0.2	< 0.1
CACYBP	calcyclin binding protein	1	0	1	0	0	0	0	0	gga-miR-203	-0.2	0.23
KIAA1429	KIAA1429	1	0	0	1	0	0	0	0	gga-miR-203	-0.2	< 0.1
TP63	tumor protein p63	1	0	0	1	0	0	0	0	gga-miR-203	-0.2	< 0.1
SESTD1	SEC14 and spectrin domains 1	1	0	1	0	0	0	0	0	gga-miR-203	-0.2	0.29
KIAA0831	KIAA0831	1	0	1	0	0	0	0	0	gga-miR-203	-0.2	0.48
DCUN1D4	DCN1, defective in cullin neddylation 1, domain containing 4 (S. cerevisiae)	1	0	1	0	0	0	0	0	gga-miR-203	-0.19	0.33
TUSC2	tumor suppressor candidate 2	1	0	0	1	0	0	0	0	gga-miR-203	-0.19	< 0.1
NCAM1	neural cell adhesion molecule 1	1	0	0	1	1	0	0	1	gga-miR-203	-0.19	0.17
ZC3H6	zinc finger CCCH-type containing 6	1	0	0	1	0	0	0	0	gga-miR-203	-0.19	< 0.1
RBM25	RNA binding motif protein 25	1	0	1	0	0	0	0	0	gga-miR-203	-0.19	0.25
ID4	inhibitor of DNA binding 4, dominant negative helix-loop-helix protein	1	0	1	0	0	0	0	0	gga-miR-203	-0.19	0.33
EIF4E	eukaryotic translation initiation factor 4E	1	0	1	0	0	0	0	0	gga-miR-203	-0.19	0.32
ADAMTS6	ADAM metallopeptidase with thrombospondin type 1 motif, 6	1	0	0	1	1	0	0	1	gga-miR-203	-0.18	< 0.1
SYNC1	syncoilin, intermediate filament 1	1	0	1	0	0	0	0	0	gga-miR-203	-0.18	0.24
SEMA3A	sema domain, immunoglobulin domain (Ig), short basic domain, secreted, (semaphorin) 3A	1	0	1	0	0	0	0	0	gga-miR-203	-0.18	0.26
SNAP91	synaptosomal-associated protein, 91kDa homolog (mouse)	1	0	0	1	0	0	0	0	gga-miR-203	-0.17	< 0.1
ADCY9	adenylate cyclase 9	1	0	1	0	0	0	0	0	gga-miR-203	-0.17	0.27
RAN	RAN, member RAS oncogene family	1	0	0	1	0	0	0	0	gga-miR-203	-0.17	< 0.1
DICER1	dicer 1, ribonuclease type III	1	1	0	0	0	0	0	0	gga-miR-203	-0.17	0.27
ARHGAP1	Rho GTPase activating protein 1	1	0	0	1	0	0	0	0	gga-miR-203	-0.16	< 0.1
SNF1LK	SNF1-like kinase	1	0	1	0	0	0	0	0	gga-miR-203	-0.16	0.43
ARNTL	aryl hydrocarbon receptor nuclear translocator-like	1	0	1	0	0	0	0	0	gga-miR-203	-0.16	0.29
SSBP3	single stranded DNA binding protein 3	1	0	0	1	0	0	0	0	gga-miR-203	-0.16	< 0.1
IGF2R	insulin-like growth factor 2 receptor	1	0	0	1	0	0	0	0	gga-miR-203	-0.16	< 0.1
SHMT1	serine hydroxymethyltransferase 1 (soluble)	1	0	0	1	0	0	0	0	gga-miR-203	-0.16	< 0.1
TIAM1	T-cell lymphoma invasion and metastasis 1	1	0	1	0	0	0	0	0	gga-miR-203	-0.16	0.26
TNRC6A	trinucleotide repeat containing 6A	1	0	1	0	0	0	0	0	gga-miR-203	-0.16	0.24
PIM3	pim-3 oncogene	1	0	0	1	0	0	0	0	gga-miR-203	-0.16	< 0.1
RMND5A	required for meiotic nuclear division 5 homolog A (S. cerevisiae)	1	0	1	0	0	0	0	0	gga-miR-203	-0.16	0.28
COPS7B	COP9 constitutive photomorphogenic homolog subunit 7B (Arabidopsis)	1	0	1	0	0	0	0	0	gga-miR-203	-0.15	0.45
KPNB1	karyopherin (importin) beta 1	1	0	1	0	0	0	0	0	gga-miR-203	-0.15	0.24
XPO4	exportin 4	1	0	1	0	0	0	0	0	gga-miR-203	-0.15	0.58
ARID1B	AT rich interactive domain 1B (SWI1-like)	1	0	0	1	0	0	0	0	gga-miR-203	-0.15	< 0.1
NFIB	nuclear factor I/B	1	1	0	0	0	0	0	0	gga-miR-203	-0.15	0.33
C18orf34	chromosome 18 open reading frame 34	1	0	1	0	0	0	0	0	gga-miR-203	-0.15	0.3
CBL	Cas-Br-M (murine) ecotropic retroviral transforming sequence	1	0	0	1	0	0	0	0	gga-miR-203	-0.15	< 0.1
PHACTR4	phosphatase and actin regulator 4	1	0	1	0	0	0	0	0	gga-miR-203	-0.14	0.55
FLRT2	fibronectin leucine rich transmembrane protein 2	1	0	0	1	0	0	0	0	gga-miR-203	-0.14	< 0.1
STON1	stonin 1	1	0	0	1	0	0	0	0	gga-miR-203	-0.14	< 0.1
UBE2I	ubiquitin-conjugating enzyme E2I (UBC9 homolog, yeast)	1	0	0	1	0	0	0	0	gga-miR-203	-0.14	< 0.1
UTY	ubiquitously transcribed tetratricopeptide repeat gene, Y-linked	1	0	0	1	0	0	0	0	gga-miR-203	-0.14	< 0.1
FBXO11	F-box protein 11	1	0	0	1	0	0	0	0	gga-miR-203	-0.14	< 0.1
DYRK1A	dual-specificity tyrosine-(Y)-phosphorylation regulated kinase 1A	1	0	1	0	0	0	0	0	gga-miR-203	-0.13	0.3
CSMD1	CUB and Sushi multiple domains 1	1	0	1	0	0	0	0	0	gga-miR-203	-0.13	0.34
CAPRIN1	cell cycle associated protein 1	1	0	1	0	0	0	0	0	gga-miR-203	-0.12	0.4
ZNF652	zinc finger protein 652	1	0	0	1	0	0	0	0	gga-miR-203	-0.12	< 0.1
PCDH10	protocadherin 10	1	0	0	1	0	0	0	0	gga-miR-203	-0.12	< 0.1
BMPR2	bone morphogenetic protein receptor, type II (serine/threonine kinase)	1	0	1	0	0	0	0	0	gga-miR-203	-0.12	0.28
CBX8	chromobox homolog 8 (Pc class homolog, Drosophila)	1	0	0	1	0	0	0	0	gga-miR-203	-0.12	< 0.1
EN2	engrailed homeobox 2	1	0	1	0	0	0	0	0	gga-miR-203	-0.12	0.47
GNB4	guanine nucleotide binding protein (G protein), beta polypeptide 4	1	0	0	1	0	0	0	0	gga-miR-203	-0.12	< 0.1
SMG1	PI-3-kinase-related kinase SMG-1	1	0	0	1	0	0	0	0	gga-miR-203	-0.11	< 0.1
UBE2K	ubiquitin-conjugating enzyme E2K (UBC1 homolog, yeast)	1	0	1	0	0	0	0	0	gga-miR-203	-0.11	0.33
EPC2	enhancer of polycomb homolog 2 (Drosophila)	1	0	1	0	0	0	0	0	gga-miR-203	-0.11	0.33
CPEB4	cytoplasmic polyadenylation element binding protein 4	1	0	1	0	0	0	0	0	gga-miR-203	-0.11	0.34
ACBD3	acyl-Coenzyme A binding domain containing 3	1	0	0	1	0	0	0	0	gga-miR-203	-0.1	< 0.1
GALNT7	UDP-N-acetyl-alpha-D-galactosamine:polypeptide N-acetylgalactosaminyltransferase 7 (GalNAc-T7)	1	0	0	1	0	0	0	0	gga-miR-203	-0.09	< 0.1
KIF1B	kinesin family member 1B	1	0	0	1	0	0	0	0	gga-miR-203	-0.07	< 0.1
TMEM16H	transmembrane protein 16H	1	0	0	1	0	0	0	0	gga-miR-203	-0.07	< 0.1
SFI1	Sfi1 homolog, spindle assembly associated (yeast)	1	0	0	1	0	0	0	0	gga-miR-203	N/A	< 0.1
ZEB2	zinc finger E-box binding homeobox 2	6	5	0	1	0	0	0	0	gga-miR-200b	-2.25	> 0.99
TLN2	talin 2	1	1	0	0	4	2	1	1	gga-miR-200b	-1.75	0.92
NEDD4	neural precursor cell expressed, developmentally down-regulated 4	1	0	1	0	4	0	2	2	gga-miR-200b	-1.07	0.73
CCNJ	cyclin J	1	1	0	0	2	1	0	1	gga-miR-200b	-1.04	0.91
LRP1B	low density lipoprotein-related protein 1B (deleted in tumors)	1	1	0	0	2	0	2	0	gga-miR-200b	-1.03	0.36
RECK	reversion-inducing-cysteine-rich protein with kazal motifs	1	1	0	0	2	0	1	1	gga-miR-200b	-1.01	0.89
SLC30A4	solute carrier family 30 (zinc transporter), member 4	1	0	1	0	2	0	2	0	gga-miR-200b	-0.95	0.74
ADAMTS3	ADAM metallopeptidase with thrombospondin type 1 motif, 3	1	1	0	0	1	1	0	0	gga-miR-200b	-0.94	0.63
SLC6A1	solute carrier family 6 (neurotransmitter transporter, GABA), member 1	2	1	1	0	1	0	1	0	gga-miR-200b	-0.9	0.93
FAM19A5	family with sequence similarity 19 (chemokine (C-C motif)-like), member A5	2	0	2	0	1	1	0	0	gga-miR-200b	-0.9	0.83
RGL1	ral guanine nucleotide dissociation stimulator-like 1	2	2	0	0	1	0	1	0	gga-miR-200b	-0.9	0.91
BACH2	BTB and CNC homology 1, basic leucine zipper transcription factor 2	2	0	1	1	3	0	3	0	gga-miR-200b	-0.86	0.78
DPY19L3	dpy-19-like 3 (C. elegans)	1	1	0	0	1	0	1	0	gga-miR-200b	-0.84	< 0.1
ZEB1	zinc finger E-box binding homeobox 1	2	1	1	0	0	0	0	0	gga-miR-200b	-0.81	0.95
SH3PXD2A	SH3 and PX domains 2A	1	1	0	0	2	0	0	2	gga-miR-200b	-0.8	0.92
NR5A2	nuclear receptor subfamily 5, group A, member 2	2	1	1	0	1	0	0	1	gga-miR-200b	-0.75	0.83
DLC1	deleted in liver cancer 1	2	2	0	0	0	0	0	0	gga-miR-200b	-0.74	0.98
PCTK2	PCTAIRE protein kinase 2	1	1	0	0	1	0	1	0	gga-miR-200b	-0.73	0.86
TMEM188	transmembrane protein 188	2	1	1	0	0	0	0	0	gga-miR-200b	-0.69	0.94
USP25	ubiquitin specific peptidase 25	1	1	0	0	1	1	0	0	gga-miR-200b	-0.69	0.91
PPP2R5C	protein phosphatase 2, regulatory subunit B', gamma isoform	1	0	1	0	4	0	3	1	gga-miR-200b	-0.69	0.41
RAB6IP1	RAB6 interacting protein 1	1	1	0	0	1	0	1	0	gga-miR-200b	-0.68	0.72
MAP2	microtubule-associated protein 2	1	1	0	0	3	0	1	2	gga-miR-200b	-0.68	0.88
PTPN12	protein tyrosine phosphatase, non-receptor type 12	2	0	0	2	1	1	0	0	gga-miR-200b	-0.67	0.42
SLC4A7	solute carrier family 4, sodium bicarbonate cotransporter, member 7	1	1	0	0	2	0	2	0	gga-miR-200b	-0.67	0.84
KLHL14	kelch-like 14 (Drosophila)	2	1	1	0	0	0	0	0	gga-miR-200b	-0.67	0.93
FIGNL2	fidgetin-like 2	2	1	0	1	0	0	0	0	gga-miR-200b	-0.67	0.94
YWHAG	tyrosine 3-monooxygenase/tryptophan 5-monooxygenase activation protein, gamma polypeptide	1	1	0	0	1	0	1	0	gga-miR-200b	-0.65	0.67
PAIP2	poly(A) binding protein interacting protein 2	1	1	0	0	1	0	1	0	gga-miR-200b	-0.64	0.6
ABCA1	ATP-binding cassette, sub-family A (ABC1), member 1	1	0	0	1	1	1	0	0	gga-miR-200b	-0.63	0.23
JUN	jun oncogene	1	1	0	0	1	0	1	0	gga-miR-200b	-0.62	0.88
ZFPM2	zinc finger protein, multitype 2	2	0	2	0	0	0	0	0	gga-miR-200b	-0.6	0.8
FAT3	FAT tumor suppressor homolog 3 (Drosophila)	2	1	1	0	0	0	0	0	gga-miR-200b	-0.59	0.92
KIAA0430	KIAA0430	1	1	0	0	1	0	0	1	gga-miR-200b	-0.58	< 0.1
MTF2	metal response element binding transcription factor 2	2	0	2	0	2	1	0	1	gga-miR-200b	-0.58	0.64
NTF3	neurotrophin 3	2	0	2	0	0	0	0	0	gga-miR-200b	-0.57	0.61
WWC3	WWC family member 3	2	0	2	0	0	0	0	0	gga-miR-200b	-0.57	0.94
CDYL	chromodomain protein, Y-like	2	1	1	0	0	0	0	0	gga-miR-200b	-0.57	0.79
KIAA1462	KIAA1462	1	1	0	0	1	0	1	0	gga-miR-200b	-0.57	0.91
hCG_1757335	hCG1757335	2	1	1	0	0	0	0	0	gga-miR-200b	-0.57	0.9
CDKN1B	cyclin-dependent kinase inhibitor 1B (p27, Kip1)	1	0	1	0	1	0	1	0	gga-miR-200b	-0.57	0.34
CRKL	v-crk sarcoma virus CT10 oncogene homolog (avian)-like	1	1	0	0	0	0	0	0	gga-miR-200b	-0.56	0.92
RAP1B	RAP1B, member of RAS oncogene family	2	1	1	0	0	0	0	0	gga-miR-200b	-0.56	0.9
RND3	Rho family GTPase 3	2	1	1	0	0	0	0	0	gga-miR-200b	-0.55	0.86
SLC38A2	solute carrier family 38, member 2	1	1	0	0	2	0	1	1	gga-miR-200b	-0.55	0.64
PLCL1	phospholipase C-like 1	1	0	1	0	2	0	1	1	gga-miR-200b	-0.55	0.58
FBXW7	F-box and WD repeat domain containing 7	2	1	1	0	0	0	0	0	gga-miR-200b	-0.54	0.94
JHDM1D	jumonji C domain containing histone demethylase 1 homolog D (S. cerevisiae)	2	0	2	0	0	0	0	0	gga-miR-200b	-0.54	0.98
GIT2	G protein-coupled receptor kinase interactor 2	1	1	0	0	0	0	0	0	gga-miR-200b	-0.54	0.92
ZNF148	zinc finger protein 148	1	0	1	0	2	0	1	1	gga-miR-200b	-0.54	0.6
PPFIA1	protein tyrosine phosphatase, receptor type, f polypeptide (PTPRF), interacting protein (liprin), alpha 1	1	1	0	0	0	0	0	0	gga-miR-200b	-0.53	0.9
SESN1	sestrin 1	1	1	0	0	0	0	0	0	gga-miR-200b	-0.53	0.82
CFL2	cofilin 2 (muscle)	1	1	0	0	1	0	0	1	gga-miR-200b	-0.52	0.21
ERRFI1	ERBB receptor feedback inhibitor 1	2	0	2	0	0	0	0	0	gga-miR-200b	-0.52	0.94
WAPAL	wings apart-like homolog (Drosophila)	2	0	2	0	0	0	0	0	gga-miR-200b	-0.52	0.81
ELL2	elongation factor, RNA polymerase II, 2	1	1	0	0	0	0	0	0	gga-miR-200b	-0.52	0.9
C16orf72	chromosome 16 open reading frame 72	2	1	1	0	0	0	0	0	gga-miR-200b	-0.51	0.85
TMEFF2	transmembrane protein with EGF-like and two follistatin-like domains 2	1	1	0	0	0	0	0	0	gga-miR-200b	-0.51	0.42
MAP4K4	mitogen-activated protein kinase kinase kinase kinase 4	2	2	0	0	0	0	0	0	gga-miR-200b	-0.51	> 0.99
PPP2R5E	protein phosphatase 2, regulatory subunit B', epsilon isoform	2	1	0	1	0	0	0	0	gga-miR-200b	-0.5	0.74
PCMTD1	protein-L-isoaspartate (D-aspartate) O-methyltransferase domain containing 1	1	0	1	0	2	0	1	1	gga-miR-200b	-0.5	0.66
NLGN4X	neuroligin 4, X-linked	1	0	1	0	1	0	1	0	gga-miR-200b	-0.49	0.67
HS3ST1	heparan sulfate (glucosamine) 3-O-sulfotransferase 1	1	1	0	0	0	0	0	0	gga-miR-200b	-0.49	0.89
FBXO33	F-box protein 33	1	1	0	0	0	0	0	0	gga-miR-200b	-0.49	0.88
TEX2	testis expressed 2	1	1	0	0	0	0	0	0	gga-miR-200b	-0.49	0.28
TRIM33	tripartite motif-containing 33	1	1	0	0	0	0	0	0	gga-miR-200b	-0.49	0.84
ADAMTS6	ADAM metallopeptidase with thrombospondin type 1 motif, 6	1	1	0	0	0	0	0	0	gga-miR-200b	-0.48	0.84
RANBP9	RAN binding protein 9	1	1	0	0	0	0	0	0	gga-miR-200b	-0.48	0.77
AFF4	AF4/FMR2 family, member 4	1	0	0	1	2	0	2	0	gga-miR-200b	-0.47	0.26
CNOT6	CCR4-NOT transcription complex, subunit 6	1	0	1	0	1	0	0	1	gga-miR-200b	-0.47	0.42
LRRTM3	leucine rich repeat transmembrane neuronal 3	1	0	1	0	1	0	1	0	gga-miR-200b	-0.47	0.75
LIN54	lin-54 homolog (C. elegans)	1	1	0	0	1	0	1	0	gga-miR-200b	-0.46	0.24
NUP153	nucleoporin 153kDa	2	0	1	1	0	0	0	0	gga-miR-200b	-0.46	0.72
GJC1	gap junction protein, gamma 1, 45kDa	1	1	0	0	0	0	0	0	gga-miR-200b	-0.46	0.92
RAB21	RAB21, member RAS oncogene family	1	0	1	0	1	0	1	0	gga-miR-200b	-0.46	0.43
RP11-35N6.1	plasticity related gene 3	1	1	0	0	0	0	0	0	gga-miR-200b	-0.46	0.24
RFXDC2	regulatory factor X domain containing 2	2	1	1	0	0	0	0	0	gga-miR-200b	-0.46	0.49
UBE2W	ubiquitin-conjugating enzyme E2W (putative)	1	1	0	0	0	0	0	0	gga-miR-200b	-0.46	0.91
PHF21B	PHD finger protein 21B	1	1	0	0	0	0	0	0	gga-miR-200b	-0.46	0.89
NCOA2	nuclear receptor coactivator 2	1	1	0	0	0	0	0	0	gga-miR-200b	-0.46	0.77
EFNB2	ephrin-B2	1	1	0	0	0	0	0	0	gga-miR-200b	-0.45	0.86
FUBP3	far upstream element (FUSE) binding protein 3	1	0	1	0	1	0	0	1	gga-miR-200b	-0.45	0.57
JAZF1	JAZF zinc finger 1	1	1	0	0	0	0	0	0	gga-miR-200b	-0.45	0.83
PTPN21	protein tyrosine phosphatase, non-receptor type 21	1	1	0	0	0	0	0	0	gga-miR-200b	-0.45	0.91
NOTCH1	Notch homolog 1, translocation-associated (Drosophila)	1	1	0	0	0	0	0	0	gga-miR-200b	-0.45	0.91
TFAP2A	transcription factor AP-2 alpha (activating enhancer binding protein 2 alpha)	2	0	2	0	0	0	0	0	gga-miR-200b	-0.45	0.84
ZNF711	zinc finger protein 711	1	0	1	0	2	0	0	2	gga-miR-200b	-0.45	0.47
ZCCHC24	zinc finger, CCHC domain containing 24	1	1	0	0	0	0	0	0	gga-miR-200b	-0.45	0.92
BNIP3L	BCL2/adenovirus E1B 19kDa interacting protein 3-like	1	0	1	0	1	0	1	0	gga-miR-200b	-0.45	0.46
BICD2	bicaudal D homolog 2 (Drosophila)	1	0	0	1	2	0	1	1	gga-miR-200b	-0.45	0.37
BNC2	basonuclin 2	2	0	1	1	1	1	0	0	gga-miR-200b	-0.44	0.78
PKIA	protein kinase (cAMP-dependent, catalytic) inhibitor alpha	1	1	0	0	0	0	0	0	gga-miR-200b	-0.44	0.2
GPR124	G protein-coupled receptor 124	1	1	0	0	0	0	0	0	gga-miR-200b	-0.44	< 0.1
NOG	noggin	1	1	0	0	0	0	0	0	gga-miR-200b	-0.44	0.81
AHR	aryl hydrocarbon receptor	1	1	0	0	0	0	0	0	gga-miR-200b	-0.44	0.52
LATS2	LATS, large tumor suppressor, homolog 2 (Drosophila)	1	1	0	0	0	0	0	0	gga-miR-200b	-0.44	0.5
NPC1	Niemann-Pick disease, type C1	1	1	0	0	0	0	0	0	gga-miR-200b	-0.43	0.78
KIAA0355	KIAA0355	1	1	0	0	0	0	0	0	gga-miR-200b	-0.43	0.91
PAN3	PAN3 polyA specific ribonuclease subunit homolog (S. cerevisiae)	1	0	1	0	1	0	1	0	gga-miR-200b	-0.43	0.51
YPEL2	yippee-like 2 (Drosophila)	1	1	0	0	0	0	0	0	gga-miR-200b	-0.43	0.91
SENP6	SUMO1/sentrin specific peptidase 6	1	1	0	0	0	0	0	0	gga-miR-200b	-0.42	0.16
RAP2C	RAP2C, member of RAS oncogene family	1	1	0	0	0	0	0	0	gga-miR-200b	-0.42	0.86
DZIP1	DAZ interacting protein 1	1	0	1	0	1	0	0	1	gga-miR-200b	-0.42	0.81
HMBOX1	homeobox containing 1	1	1	0	0	0	0	0	0	gga-miR-200b	-0.41	0.77
PDIK1L	PDLIM1 interacting kinase 1 like	1	1	0	0	0	0	0	0	gga-miR-200b	-0.41	0.91
AP1S2	adaptor-related protein complex 1, sigma 2 subunit	1	1	0	0	0	0	0	0	gga-miR-200b	-0.41	0.91
RHOT1	ras homolog gene family, member T1	1	0	1	0	1	0	1	0	gga-miR-200b	-0.41	0.35
KCTD15	potassium channel tetramerisation domain containing 15	1	1	0	0	0	0	0	0	gga-miR-200b	-0.41	< 0.1
MSN	moesin	1	1	0	0	0	0	0	0	gga-miR-200b	-0.41	0.9
MAP4K3	mitogen-activated protein kinase kinase kinase kinase 3	1	0	1	0	1	0	0	1	gga-miR-200b	-0.41	0.36
PHACTR3	phosphatase and actin regulator 3	1	1	0	0	0	0	0	0	gga-miR-200b	-0.41	0.33
MPRIP	myosin phosphatase Rho interacting protein	1	1	0	0	0	0	0	0	gga-miR-200b	-0.4	0.91
PDE8A	phosphodiesterase 8A	1	1	0	0	0	0	0	0	gga-miR-200b	-0.4	0.82
SMURF2	SMAD specific E3 ubiquitin protein ligase 2	1	0	1	0	1	0	1	0	gga-miR-200b	-0.4	0.44
CLASP2	cytoplasmic linker associated protein 2	1	1	0	0	0	0	0	0	gga-miR-200b	-0.4	0.9
ZNF217	zinc finger protein 217	1	1	0	0	0	0	0	0	gga-miR-200b	-0.4	0.9
LASS6	LAG1 homolog, ceramide synthase 6	1	0	1	0	1	0	1	0	gga-miR-200b	-0.4	0.81
KAL1	Kallmann syndrome 1 sequence	1	0	1	0	0	0	0	0	gga-miR-200b	-0.4	0.5
MYLK	myosin light chain kinase	1	0	1	0	1	0	1	0	gga-miR-200b	-0.4	0.47
MYT1	myelin transcription factor 1	1	0	1	0	1	0	0	1	gga-miR-200b	-0.4	0.77
RAPGEF2	Rap guanine nucleotide exchange factor (GEF) 2	1	1	0	0	0	0	0	0	gga-miR-200b	-0.39	0.77
FUBP1	far upstream element (FUSE) binding protein 1	1	0	1	0	1	0	0	1	gga-miR-200b	-0.39	0.58
TBP	TATA box binding protein	1	1	0	0	0	0	0	0	gga-miR-200b	-0.39	0.47
ESRRG	estrogen-related receptor gamma	1	1	0	0	1	0	1	0	gga-miR-200b	-0.39	0.69
FOXF1	forkhead box F1	1	1	0	0	0	0	0	0	gga-miR-200b	-0.39	0.9
IGF2R	insulin-like growth factor 2 receptor	1	0	1	0	1	0	0	1	gga-miR-200b	-0.38	0.45
EVI5	ecotropic viral integration site 5	1	1	0	0	0	0	0	0	gga-miR-200b	-0.38	0.92
LHFP	lipoma HMGIC fusion partner	1	0	1	0	1	0	0	1	gga-miR-200b	-0.38	0.7
RILPL1	Rab interacting lysosomal protein-like 1	1	1	0	0	0	0	0	0	gga-miR-200b	-0.38	< 0.1
S100A7A	S100 calcium binding protein A7A	1	1	0	0	0	0	0	0	gga-miR-200b	-0.38	0.88
NAV2	neuron navigator 2	1	1	0	0	0	0	0	0	gga-miR-200b	-0.38	< 0.1
NCOR2	nuclear receptor co-repressor 2	1	1	0	0	0	0	0	0	gga-miR-200b	-0.38	0.91
COPS8	COP9 constitutive photomorphogenic homolog subunit 8 (Arabidopsis)	1	1	0	0	0	0	0	0	gga-miR-200b	-0.37	0.91
SLC23A2	solute carrier family 23 (nucleobase transporters), member 2	1	0	1	0	1	0	1	0	gga-miR-200b	-0.37	0.88
MAP3K1	mitogen-activated protein kinase kinase kinase 1	1	1	0	0	0	0	0	0	gga-miR-200b	-0.37	0.33
FXR1	fragile X mental retardation, autosomal homolog 1	1	0	1	0	0	0	0	0	gga-miR-200b	-0.37	0.62
ETS1	v-ets erythroblastosis virus E26 oncogene homolog 1 (avian)	2	0	2	0	0	0	0	0	gga-miR-200b	-0.36	0.83
SHOX	short stature homeobox	1	1	0	0	0	0	0	0	gga-miR-200b	-0.36	0.14
CDR2	cerebellar degeneration-related protein 2, 62kDa	1	1	0	0	0	0	0	0	gga-miR-200b	-0.36	0.78
TSC22D2	TSC22 domain family, member 2	1	1	0	0	0	0	0	0	gga-miR-200b	-0.36	0.85
PIP4K2A	phosphatidylinositol-5-phosphate 4-kinase, type II, alpha	1	0	1	0	1	0	1	0	gga-miR-200b	-0.36	0.45
PLXNA4	plexin A4	1	1	0	0	0	0	0	0	gga-miR-200b	-0.36	0.91
TSC22D1	TSC22 domain family, member 1	1	1	0	0	0	0	0	0	gga-miR-200b	-0.36	0.61
TMEM131	transmembrane protein 131	1	1	0	0	0	0	0	0	gga-miR-200b	-0.36	< 0.1
FOXN4	forkhead box N4	1	1	0	0	0	0	0	0	gga-miR-200b	-0.35	< 0.1
NCOA3	nuclear receptor coactivator 3	1	0	1	0	1	0	0	1	gga-miR-200b	-0.35	0.33
CXCL12	chemokine (C-X-C motif) ligand 12 (stromal cell-derived factor 1)	1	1	0	0	0	0	0	0	gga-miR-200b	-0.35	0.18
HDAC4	histone deacetylase 4	2	0	1	1	1	0	0	1	gga-miR-200b	-0.35	0.58
OXR1	oxidation resistance 1	1	1	0	0	0	0	0	0	gga-miR-200b	-0.35	0.45
RDH10	retinol dehydrogenase 10 (all-trans)	1	0	1	0	0	0	0	0	gga-miR-200b	-0.35	0.7
TAF12	TAF12 RNA polymerase II, TATA box binding protein (TBP)-associated factor, 20kDa	1	1	0	0	0	0	0	0	gga-miR-200b	-0.35	0.35
FARP1	FERM, RhoGEF (ARHGEF) and pleckstrin domain protein 1 (chondrocyte-derived)	1	1	0	0	0	0	0	0	gga-miR-200b	-0.34	0.91
LAMC1	laminin, gamma 1 (formerly LAMB2)	1	0	1	0	0	0	0	0	gga-miR-200b	-0.34	0.85
SERINC1	serine incorporator 1	1	0	1	0	1	0	0	1	gga-miR-200b	-0.34	0.84
FOXG1	forkhead box G1	1	1	0	0	0	0	0	0	gga-miR-200b	-0.34	0.77
C10orf46	chromosome 10 open reading frame 46	1	0	1	0	0	0	0	0	gga-miR-200b	-0.34	0.71
DDX26B	DEAD/H (Asp-Glu-Ala-Asp/His) box polypeptide 26B	1	0	1	0	0	0	0	0	gga-miR-200b	-0.34	0.68
PRDM16	PR domain containing 16	1	0	1	0	0	0	0	0	gga-miR-200b	-0.34	0.88
CASZ1	castor zinc finger 1	1	0	1	0	0	0	0	0	gga-miR-200b	-0.33	0.81
MED13	mediator complex subunit 13	2	0	1	1	0	0	0	0	gga-miR-200b	-0.33	0.63
KIAA1576	KIAA1576 protein	1	1	0	0	0	0	0	0	gga-miR-200b	-0.33	0.87
NFIB	nuclear factor I/B	2	0	2	0	0	0	0	0	gga-miR-200b	-0.33	0.72
ATXN1	ataxin 1	1	0	1	0	1	0	1	0	gga-miR-200b	-0.33	0.58
PRKACB	protein kinase, cAMP-dependent, catalytic, beta	1	0	1	0	1	0	0	1	gga-miR-200b	-0.33	0.46
FAM118B	family with sequence similarity 118, member B	1	0	1	0	0	0	0	0	gga-miR-200b	-0.33	0.76
WASF3	WAS protein family, member 3	1	0	1	0	0	0	0	0	gga-miR-200b	-0.33	0.8
TMEM33	transmembrane protein 33	1	0	1	0	1	0	0	1	gga-miR-200b	-0.33	0.45
DEPDC1B	DEP domain containing 1B	1	0	1	0	0	0	0	0	gga-miR-200b	-0.33	0.78
FOXN2	forkhead box N2	1	0	0	1	1	0	0	1	gga-miR-200b	-0.33	0.26
PARD6B	par-6 partitioning defective 6 homolog beta (C. elegans)	1	0	1	0	0	0	0	0	gga-miR-200b	-0.32	0.86
CITED2	Cbp/p300-interacting transactivator, with Glu/Asp-rich carboxy-terminal domain, 2	1	0	1	0	0	0	0	0	gga-miR-200b	-0.32	0.59
ADCY2	adenylate cyclase 2 (brain)	1	0	1	0	0	0	0	0	gga-miR-200b	-0.32	0.88
CDH11	cadherin 11, type 2, OB-cadherin (osteoblast)	1	0	1	0	0	0	0	0	gga-miR-200b	-0.32	0.6
RANBP10	RAN binding protein 10	2	0	2	0	0	0	0	0	gga-miR-200b	-0.32	0.98
TBC1D12	TBC1 domain family, member 12	1	1	0	0	0	0	0	0	gga-miR-200b	-0.32	0.91
HOXA5	homeobox A5	1	1	0	0	0	0	0	0	gga-miR-200b	-0.32	0.61
CXorf23	chromosome X open reading frame 23	1	0	1	0	0	0	0	0	gga-miR-200b	-0.32	0.39
ARID4B	AT rich interactive domain 4B (RBP1-like)	1	0	1	0	0	0	0	0	gga-miR-200b	-0.32	0.49
RTF1	Rtf1, Paf1/RNA polymerase II complex component, homolog (S. cerevisiae)	1	1	0	0	0	0	0	0	gga-miR-200b	-0.32	0.91
SUZ12	suppressor of zeste 12 homolog (Drosophila)	1	1	0	0	0	0	0	0	gga-miR-200b	-0.31	0.71
SDC2	syndecan 2	1	0	1	0	1	0	1	0	gga-miR-200b	-0.31	0.35
SLC12A5	solute carrier family 12, (potassium-chloride transporter) member 5	1	0	1	0	1	0	0	1	gga-miR-200b	-0.31	0.6
ARHGEF3	Rho guanine nucleotide exchange factor (GEF) 3	1	0	1	0	0	0	0	0	gga-miR-200b	-0.31	0.59
MLL5	myeloid/lymphoid or mixed-lineage leukemia 5 (trithorax homolog, Drosophila)	1	1	0	0	0	0	0	0	gga-miR-200b	-0.31	0.4
KANK1	KN motif and ankyrin repeat domains 1	1	0	1	0	0	0	0	0	gga-miR-200b	-0.31	0.62
SMARCAD1	SWI/SNF-related, matrix-associated actin-dependent regulator of chromatin, subfamily a, containing DEAD/H box 1	1	0	1	0	0	0	0	0	gga-miR-200b	-0.3	0.79
CHN2	chimerin (chimaerin) 2	1	1	0	0	0	0	0	0	gga-miR-200b	-0.3	0.57
C14orf147	chromosome 14 open reading frame 147	1	0	1	0	0	0	0	0	gga-miR-200b	-0.3	0.86
VEGFA	vascular endothelial growth factor A	1	0	1	0	0	0	0	0	gga-miR-200b	-0.3	0.66
GPR123	G protein-coupled receptor 123	1	0	1	0	0	0	0	0	gga-miR-200b	-0.3	0.43
ADD3	adducin 3 (gamma)	1	0	1	0	0	0	0	0	gga-miR-200b	-0.3	0.38
KBTBD8	kelch repeat and BTB (POZ) domain containing 8	1	0	1	0	0	0	0	0	gga-miR-200b	-0.3	0.34
CUGBP2	CUG triplet repeat, RNA binding protein 2	1	0	0	1	3	0	2	1	gga-miR-200b	-0.3	0.24
FAM152A	family with sequence similarity 152, member A	1	0	1	0	0	0	0	0	gga-miR-200b	-0.29	0.87
SOX2	SRY (sex determining region Y)-box 2	1	0	1	0	0	0	0	0	gga-miR-200b	-0.29	0.52
SRF	serum response factor (c-fos serum response element-binding transcription factor)	1	0	1	0	0	0	0	0	gga-miR-200b	-0.29	0.78
CLASP1	cytoplasmic linker associated protein 1	1	0	1	0	0	0	0	0	gga-miR-200b	-0.29	0.86
SMAD2	SMAD family member 2	1	0	1	0	1	0	1	0	gga-miR-200b	-0.29	0.81
NUMB	numb homolog (Drosophila)	1	0	1	0	0	0	0	0	gga-miR-200b	-0.29	0.52
ACVR2B	activin A receptor, type IIB	1	0	1	0	1	0	0	1	gga-miR-200b	-0.29	0.74
FAM80B	family with sequence similarity 80, member B	1	1	0	0	0	0	0	0	gga-miR-200b	-0.29	0.66
UBE2I	ubiquitin-conjugating enzyme E2I (UBC9 homolog, yeast)	1	0	1	0	0	0	0	0	gga-miR-200b	-0.29	0.54
LRP4	low density lipoprotein receptor-related protein 4	1	0	1	0	0	0	0	0	gga-miR-200b	-0.28	0.84
RBM9	RNA binding motif protein 9	1	0	1	0	0	0	0	0	gga-miR-200b	-0.28	0.82
KLF4	Kruppel-like factor 4 (gut)	1	0	1	0	0	0	0	0	gga-miR-200b	-0.28	0.4
PCGF3	polycomb group ring finger 3	1	1	0	0	0	0	0	0	gga-miR-200b	-0.28	< 0.1
KLF9	Kruppel-like factor 9	1	0	1	0	0	0	0	0	gga-miR-200b	-0.28	0.36
MATR3	matrin 3	1	1	0	0	0	0	0	0	gga-miR-200b	-0.28	0.31
SLC10A7	solute carrier family 10 (sodium/bile acid cotransporter family), member 7	1	0	1	0	0	0	0	0	gga-miR-200b	-0.28	0.59
PPM1B	protein phosphatase 1B (formerly 2C), magnesium-dependent, beta isoform	1	0	1	0	0	0	0	0	gga-miR-200b	-0.28	0.53
XYLT1	xylosyltransferase I	1	0	0	1	1	0	1	0	gga-miR-200b	-0.28	0.25
HRB	HIV-1 Rev binding protein	1	0	1	0	0	0	0	0	gga-miR-200b	-0.28	0.9
EPS8	epidermal growth factor receptor pathway substrate 8	1	0	1	0	0	0	0	0	gga-miR-200b	-0.28	0.62
ZNF423	zinc finger protein 423	1	0	1	0	0	0	0	0	gga-miR-200b	-0.28	0.58
TRIO	triple functional domain (PTPRF interacting)	1	0	1	0	0	0	0	0	gga-miR-200b	-0.28	0.33
SOX1	SRY (sex determining region Y)-box 1	1	0	1	0	0	0	0	0	gga-miR-200b	-0.28	0.84
ASF1A	ASF1 anti-silencing function 1 homolog A (S. cerevisiae)	1	0	1	0	0	0	0	0	gga-miR-200b	-0.28	0.82
DACH1	dachshund homolog 1 (Drosophila)	1	1	0	0	0	0	0	0	gga-miR-200b	-0.28	0.87
DTNA	dystrobrevin, alpha	1	1	0	0	0	0	0	0	gga-miR-200b	-0.27	< 0.1
PHF21A	PHD finger protein 21A	1	0	1	0	0	0	0	0	gga-miR-200b	-0.27	0.86
ZBTB5	zinc finger and BTB domain containing 5	1	0	1	0	0	0	0	0	gga-miR-200b	-0.27	0.61
BTRC	beta-transducin repeat containing	1	0	1	0	0	0	0	0	gga-miR-200b	-0.27	0.43
STX12	syntaxin 12	1	0	1	0	0	0	0	0	gga-miR-200b	-0.27	0.72
PTBP1	polypyrimidine tract binding protein 1	1	0	1	0	0	0	0	0	gga-miR-200b	-0.27	0.84
ELF2	E74-like factor 2 (ets domain transcription factor)	1	0	1	0	0	0	0	0	gga-miR-200b	-0.27	0.58
VTI1A	vesicle transport through interaction with t-SNAREs homolog 1A (yeast)	1	0	1	0	0	0	0	0	gga-miR-200b	-0.27	0.79
MEX3D	mex-3 homolog D (C. elegans)	1	0	1	0	0	0	0	0	gga-miR-200b	-0.27	0.69
PCDH8	protocadherin 8	1	0	1	0	0	0	0	0	gga-miR-200b	-0.27	0.5
XRN1	5'-3' exoribonuclease 1	1	0	1	0	0	0	0	0	gga-miR-200b	-0.27	0.87
TOB1	transducer of ERBB2, 1	1	0	1	0	0	0	0	0	gga-miR-200b	-0.27	0.57
ADIPOR2	adiponectin receptor 2	1	1	0	0	0	0	0	0	gga-miR-200b	-0.26	0.7
C9orf25	chromosome 9 open reading frame 25	1	0	1	0	0	0	0	0	gga-miR-200b	-0.26	0.86
MYCN	v-myc myelocytomatosis viral related oncogene, neuroblastoma derived (avian)	1	1	0	0	0	0	0	0	gga-miR-200b	-0.26	< 0.1
ZMYM4	zinc finger, MYM-type 4	1	1	0	0	0	0	0	0	gga-miR-200b	-0.26	0.89
GALNT2	UDP-N-acetyl-alpha-D-galactosamine:polypeptide N-acetylgalactosaminyltransferase 2 (GalNAc-T2)	1	0	1	0	0	0	0	0	gga-miR-200b	-0.26	0.85
BAZ2B	bromodomain adjacent to zinc finger domain, 2B	1	0	1	0	0	0	0	0	gga-miR-200b	-0.26	0.56
PTEN	phosphatase and tensin homolog (mutated in multiple advanced cancers 1)	1	0	1	0	0	0	0	0	gga-miR-200b	-0.26	0.36
FOXN3	forkhead box N3	1	0	0	1	1	0	0	1	gga-miR-200b	-0.26	0.24
SEMA6D	sema domain, transmembrane domain (TM), and cytoplasmic domain, (semaphorin) 6D	1	0	1	0	0	0	0	0	gga-miR-200b	-0.26	0.54
DCUN1D2	DCN1, defective in cullin neddylation 1, domain containing 2 (S. cerevisiae)	1	0	1	0	0	0	0	0	gga-miR-200b	-0.26	0.4
TMEM32	transmembrane protein 32	1	0	1	0	0	0	0	0	gga-miR-200b	-0.26	0.85
MAP3K5	mitogen-activated protein kinase kinase kinase 5	1	0	1	0	0	0	0	0	gga-miR-200b	-0.26	0.43
XKR6	XK, Kell blood group complex subunit-related family, member 6	1	0	1	0	0	0	0	0	gga-miR-200b	-0.26	0.31
HSPA9	heat shock 70kDa protein 9 (mortalin)	1	0	1	0	0	0	0	0	gga-miR-200b	-0.25	0.7
AUTS2	autism susceptibility candidate 2	1	0	1	0	0	0	0	0	gga-miR-200b	-0.25	0.31
ANLN	anillin, actin binding protein	1	0	1	0	0	0	0	0	gga-miR-200b	-0.25	0.67
TAF4	TAF4 RNA polymerase II, TATA box binding protein (TBP)-associated factor, 135kDa	1	0	1	0	0	0	0	0	gga-miR-200b	-0.25	0.52
DPY19L1	dpy-19-like 1 (C. elegans)	1	0	1	0	0	0	0	0	gga-miR-200b	-0.25	0.8
BCL11B	B-cell CLL/lymphoma 11B (zinc finger protein)	2	0	2	0	0	0	0	0	gga-miR-200b	-0.25	0.84
TARDBP	TAR DNA binding protein	1	0	1	0	0	0	0	0	gga-miR-200b	-0.25	0.44
FRMD4B	FERM domain containing 4B	1	0	1	0	1	0	1	0	gga-miR-200b	-0.25	0.37
REV1	REV1 homolog (S. cerevisiae)	1	0	1	0	0	0	0	0	gga-miR-200b	-0.25	0.89
MIB1	mindbomb homolog 1 (Drosophila)	1	0	1	0	0	0	0	0	gga-miR-200b	-0.25	0.55
BMI1	BMI1 polycomb ring finger oncogene	1	0	1	0	0	0	0	0	gga-miR-200b	-0.25	0.5
NEO1	neogenin homolog 1 (chicken)	1	0	1	0	0	0	0	0	gga-miR-200b	-0.25	0.35
PPP4R2	protein phosphatase 4, regulatory subunit 2	1	0	1	0	0	0	0	0	gga-miR-200b	-0.24	0.52
CAB39	calcium binding protein 39	1	0	1	0	0	0	0	0	gga-miR-200b	-0.24	0.29
AMFR	autocrine motility factor receptor	1	1	0	0	0	0	0	0	gga-miR-200b	-0.24	0.9
NRIP1	nuclear receptor interacting protein 1	1	0	1	0	1	0	0	1	gga-miR-200b	-0.24	0.61
MYBL1	v-myb myeloblastosis viral oncogene homolog (avian)-like 1	1	0	1	0	0	0	0	0	gga-miR-200b	-0.24	0.58
RPS6KA3	ribosomal protein S6 kinase, 90kDa, polypeptide 3	1	0	1	0	0	0	0	0	gga-miR-200b	-0.24	0.77
HLF	hepatic leukemia factor	1	0	1	0	0	0	0	0	gga-miR-200b	-0.24	0.85
JAG2	jagged 2	1	0	1	0	0	0	0	0	gga-miR-200b	-0.24	0.68
RAB18	RAB18, member RAS oncogene family	1	0	1	0	0	0	0	0	gga-miR-200b	-0.24	0.6
CBL	Cas-Br-M (murine) ecotropic retroviral transforming sequence	1	0	1	0	0	0	0	0	gga-miR-200b	-0.24	0.89
CNTN4	contactin 4	1	0	1	0	0	0	0	0	gga-miR-200b	-0.24	0.73
RBM38	RNA binding motif protein 38	1	0	1	0	0	0	0	0	gga-miR-200b	-0.24	0.73
PUM2	pumilio homolog 2 (Drosophila)	1	0	1	0	0	0	0	0	gga-miR-200b	-0.24	0.46
BASP1	brain abundant, membrane attached signal protein 1	1	0	1	0	0	0	0	0	gga-miR-200b	-0.24	0.39
ULK2	unc-51-like kinase 2 (C. elegans)	1	1	0	0	0	0	0	0	gga-miR-200b	-0.24	< 0.1
PTCH1	patched homolog 1 (Drosophila)	1	0	1	0	0	0	0	0	gga-miR-200b	-0.23	0.82
SYNJ1	synaptojanin 1	1	0	1	0	0	0	0	0	gga-miR-200b	-0.23	0.58
PPP4R1	protein phosphatase 4, regulatory subunit 1	1	1	0	0	0	0	0	0	gga-miR-200b	-0.23	< 0.1
ZNF532	zinc finger protein 532	1	0	1	0	0	0	0	0	gga-miR-200b	-0.23	0.76
PTPN11	protein tyrosine phosphatase, non-receptor type 11 (Noonan syndrome 1)	1	0	0	1	0	0	0	0	gga-miR-200b	-0.23	0.26
GOLGA1	golgi autoantigen, golgin subfamily a, 1	1	0	1	0	0	0	0	0	gga-miR-200b	-0.23	0.79
TBL1XR1	transducin (beta)-like 1 X-linked receptor 1	1	1	0	0	0	0	0	0	gga-miR-200b	-0.23	0.39
SPAST	spastin	1	0	1	0	0	0	0	0	gga-miR-200b	-0.23	0.7
ARGLU1	arginine and glutamate rich 1	1	0	1	0	0	0	0	0	gga-miR-200b	-0.23	0.39
RHOA	ras homolog gene family, member A	1	0	1	0	0	0	0	0	gga-miR-200b	-0.23	0.39
MBOAT2	membrane bound O-acyltransferase domain containing 2	1	0	1	0	0	0	0	0	gga-miR-200b	-0.22	0.83
CTDSPL2	CTD (carboxy-terminal domain, RNA polymerase II, polypeptide A) small phosphatase like 2	1	0	1	0	0	0	0	0	gga-miR-200b	-0.22	0.6
MEX3A	mex-3 homolog A (C. elegans)	1	0	0	1	0	0	0	0	gga-miR-200b	-0.22	0.25
TEAD1	TEA domain family member 1 (SV40 transcriptional enhancer factor)	1	0	1	0	0	0	0	0	gga-miR-200b	-0.22	0.84
EIF5B	eukaryotic translation initiation factor 5B	1	0	1	0	0	0	0	0	gga-miR-200b	-0.22	0.42
SAPS3	SAPS domain family, member 3	1	0	1	0	0	0	0	0	gga-miR-200b	-0.22	0.33
GATA2	GATA binding protein 2	1	0	1	0	0	0	0	0	gga-miR-200b	-0.22	0.88
PRDM1	PR domain containing 1, with ZNF domain	1	0	1	0	0	0	0	0	gga-miR-200b	-0.22	0.52
RSPO2	R-spondin 2 homolog (Xenopus laevis)	1	0	1	0	0	0	0	0	gga-miR-200b	-0.22	0.41
NUDT4	nudix (nucleoside diphosphate linked moiety X)-type motif 4	1	0	1	0	0	0	0	0	gga-miR-200b	-0.22	0.79
SNF1LK	SNF1-like kinase	1	1	0	0	0	0	0	0	gga-miR-200b	-0.22	0.86
MYB	v-myb myeloblastosis viral oncogene homolog (avian)	1	0	1	0	0	0	0	0	gga-miR-200b	-0.22	0.57
YWHAB	tyrosine 3-monooxygenase/tryptophan 5-monooxygenase activation protein, beta polypeptide	1	0	1	0	0	0	0	0	gga-miR-200b	-0.22	0.54
PDS5B	PDS5, regulator of cohesion maintenance, homolog B (S. cerevisiae)	1	0	1	0	0	0	0	0	gga-miR-200b	-0.21	0.56
GLCCI1	glucocorticoid induced transcript 1	1	0	1	0	0	0	0	0	gga-miR-200b	-0.21	0.53
EIF2S1	eukaryotic translation initiation factor 2, subunit 1 alpha, 35kDa	1	0	1	0	0	0	0	0	gga-miR-200b	-0.21	0.85
MEX3B	mex-3 homolog B (C. elegans)	1	0	1	0	0	0	0	0	gga-miR-200b	-0.21	0.57
EIF3B	eukaryotic translation initiation factor 3, subunit B	1	0	1	0	0	0	0	0	gga-miR-200b	-0.21	0.38
CACHD1	cache domain containing 1	1	0	1	0	0	0	0	0	gga-miR-200b	-0.21	0.37
GLI3	GLI-Kruppel family member GLI3 (Greig cephalopolysyndactyly syndrome)	1	0	1	0	0	0	0	0	gga-miR-200b	-0.21	0.87
RAB8B	RAB8B, member RAS oncogene family	1	1	0	0	1	0	1	0	gga-miR-200b	-0.21	< 0.1
TMCC1	transmembrane and coiled-coil domain family 1	1	0	1	0	0	0	0	0	gga-miR-200b	-0.2	0.65
CHD1	chromodomain helicase DNA binding protein 1	1	0	1	0	0	0	0	0	gga-miR-200b	-0.2	0.32
PCDH19	protocadherin 19	1	0	0	1	0	0	0	0	gga-miR-200b	-0.2	0.25
PPP2CA	protein phosphatase 2 (formerly 2A), catalytic subunit, alpha isoform	1	0	1	0	0	0	0	0	gga-miR-200b	-0.2	0.62
PPP1R9A	protein phosphatase 1, regulatory (inhibitor) subunit 9A	1	0	0	1	0	0	0	0	gga-miR-200b	-0.2	0.26
SGIP1	SH3-domain GRB2-like (endophilin) interacting protein 1	1	0	1	0	0	0	0	0	gga-miR-200b	-0.2	0.82
FOXK2	forkhead box K2	1	0	1	0	0	0	0	0	gga-miR-200b	-0.2	0.78
NRBF2	nuclear receptor binding factor 2	1	0	1	0	0	0	0	0	gga-miR-200b	-0.2	0.3
RELN	reelin	1	0	1	0	0	0	0	0	gga-miR-200b	-0.2	0.54
FOXP1	forkhead box P1	1	0	1	0	0	0	0	0	gga-miR-200b	-0.2	0.38
FAM49B	family with sequence similarity 49, member B	1	0	1	0	0	0	0	0	gga-miR-200b	-0.2	0.48
AKAP2	A kinase (PRKA) anchor protein 2	1	0	1	0	0	0	0	0	gga-miR-200b	-0.19	0.78
PALM2-AKAP2	PALM2-AKAP2	1	0	1	0	0	0	0	0	gga-miR-200b	-0.19	0.78
BTF3L4	basic transcription factor 3-like 4	1	0	1	0	0	0	0	0	gga-miR-200b	-0.19	0.53
CORO1C	coronin, actin binding protein, 1C	1	0	1	0	0	0	0	0	gga-miR-200b	-0.19	0.85
PANK3	pantothenate kinase 3	1	0	1	0	0	0	0	0	gga-miR-200b	-0.19	0.55
RABEP1	rabaptin, RAB GTPase binding effector protein 1	1	0	1	0	0	0	0	0	gga-miR-200b	-0.19	0.54
KRAS	v-Ki-ras2 Kirsten rat sarcoma viral oncogene homolog	1	0	1	0	0	0	0	0	gga-miR-200b	-0.19	0.84
CNOT4	CCR4-NOT transcription complex, subunit 4	1	0	1	0	0	0	0	0	gga-miR-200b	-0.19	0.55
tcag7.1228	hypothetical protein FLJ25778	1	0	1	0	0	0	0	0	gga-miR-200b	-0.19	0.88
ARCN1	archain 1	1	0	0	1	0	0	0	0	gga-miR-200b	-0.19	0.26
KIAA0256	KIAA0256 gene product	1	0	0	1	1	0	0	1	gga-miR-200b	-0.19	0.26
C6orf62	chromosome 6 open reading frame 62	1	0	1	0	0	0	0	0	gga-miR-200b	-0.19	0.48
CBX4	chromobox homolog 4 (Pc class homolog, Drosophila)	1	0	0	1	0	0	0	0	gga-miR-200b	-0.19	0.25
AFF2	AF4/FMR2 family, member 2	1	0	1	0	0	0	0	0	gga-miR-200b	-0.19	0.42
BCL2	B-cell CLL/lymphoma 2	1	0	1	0	0	0	0	0	gga-miR-200b	-0.19	0.59
ARL3	ADP-ribosylation factor-like 3	1	0	0	1	0	0	0	0	gga-miR-200b	-0.19	0.25
PCNX	pecanex homolog (Drosophila)	1	0	1	0	0	0	0	0	gga-miR-200b	-0.18	0.85
PRKAR1A	protein kinase, cAMP-dependent, regulatory, type I, alpha (tissue specific extinguisher 1)	1	0	1	0	0	0	0	0	gga-miR-200b	-0.18	0.69
USP53	ubiquitin specific peptidase 53	1	0	1	0	0	0	0	0	gga-miR-200b	-0.18	0.61
DMD	dystrophin (muscular dystrophy, Duchenne and Becker types)	1	0	0	1	0	0	0	0	gga-miR-200b	-0.18	0.26
HNRNPU	heterogeneous nuclear ribonucleoprotein U (scaffold attachment factor A)	1	0	1	0	0	0	0	0	gga-miR-200b	-0.18	0.91
NCAM1	neural cell adhesion molecule 1	1	0	1	0	0	0	0	0	gga-miR-200b	-0.18	0.48
FBXW11	F-box and WD repeat domain containing 11	1	0	1	0	0	0	0	0	gga-miR-200b	-0.18	0.57
HIPK2	homeodomain interacting protein kinase 2	1	0	1	0	0	0	0	0	gga-miR-200b	-0.17	0.79
MLL3	myeloid/lymphoid or mixed-lineage leukemia 3	1	0	1	0	0	0	0	0	gga-miR-200b	-0.17	0.58
FYN	FYN oncogene related to SRC, FGR, YES	1	0	0	1	0	0	0	0	gga-miR-200b	-0.17	0.23
FIGN	fidgetin	1	0	1	0	0	0	0	0	gga-miR-200b	-0.17	0.55
TBC1D22B	TBC1 domain family, member 22B	1	0	1	0	0	0	0	0	gga-miR-200b	-0.17	0.71
CTNND2	catenin (cadherin-associated protein), delta 2 (neural plakophilin-related arm-repeat protein)	1	0	1	0	0	0	0	0	gga-miR-200b	-0.17	0.63
YWHAQ	tyrosine 3-monooxygenase/tryptophan 5-monooxygenase activation protein, theta polypeptide	1	0	0	1	0	0	0	0	gga-miR-200b	-0.17	0.24
SYT1	synaptotagmin I	1	0	1	0	0	0	0	0	gga-miR-200b	-0.17	0.63
GABBR2	gamma-aminobutyric acid (GABA) B receptor, 2	1	0	1	0	0	0	0	0	gga-miR-200b	-0.17	0.75
OSR1	odd-skipped related 1 (Drosophila)	1	0	0	1	0	0	0	0	gga-miR-200b	-0.16	0.25
FRYL	FRY-like	1	0	1	0	0	0	0	0	gga-miR-200b	-0.16	0.49
KLF13	Kruppel-like factor 13	1	0	0	1	0	0	0	0	gga-miR-200b	-0.16	0.26
ARIH2	ariadne homolog 2 (Drosophila)	1	0	0	1	0	0	0	0	gga-miR-200b	-0.16	0.26
CECR2	cat eye syndrome chromosome region, candidate 2	1	0	0	1	0	0	0	0	gga-miR-200b	-0.16	0.25
AP3S1	adaptor-related protein complex 3, sigma 1 subunit	1	0	1	0	0	0	0	0	gga-miR-200b	-0.15	0.31
ELAVL4	ELAV (embryonic lethal, abnormal vision, Drosophila)-like 4 (Hu antigen D)	1	0	0	1	0	0	0	0	gga-miR-200b	-0.15	0.23
TJP1	tight junction protein 1 (zona occludens 1)	1	0	0	1	0	0	0	0	gga-miR-200b	-0.15	0.23
GREM2	gremlin 2, cysteine knot superfamily, homolog (Xenopus laevis)	1	0	0	1	0	0	0	0	gga-miR-200b	-0.15	0.25
FGF7	fibroblast growth factor 7 (keratinocyte growth factor)	1	0	1	0	0	0	0	0	gga-miR-200b	-0.14	0.64
DIXDC1	DIX domain containing 1	1	0	1	0	0	0	0	0	gga-miR-200b	-0.14	0.57
ODZ1	odz, odd Oz/ten-m homolog 1(Drosophila)	1	0	1	0	0	0	0	0	gga-miR-200b	-0.14	0.76
EP300	E1A binding protein p300	1	0	0	1	0	0	0	0	gga-miR-200b	-0.14	0.23
DDX3Y	DEAD (Asp-Glu-Ala-Asp) box polypeptide 3, Y-linked	1	0	1	0	0	0	0	0	gga-miR-200b	-0.14	0.38
GUCY1A3	guanylate cyclase 1, soluble, alpha 3	1	0	0	1	0	0	0	0	gga-miR-200b	-0.14	0.24
MAPRE1	microtubule-associated protein, RP/EB family, member 1	1	0	1	0	0	0	0	0	gga-miR-200b	-0.14	0.64
ABAT	4-aminobutyrate aminotransferase	1	0	1	0	0	0	0	0	gga-miR-200b	-0.14	0.77
MGA	MAX gene associated	1	0	1	0	0	0	0	0	gga-miR-200b	-0.14	0.74
CDC2L6	cell division cycle 2-like 6 (CDK8-like)	1	0	0	1	0	0	0	0	gga-miR-200b	-0.13	0.25
DDX3X	DEAD (Asp-Glu-Ala-Asp) box polypeptide 3, X-linked	1	0	1	0	0	0	0	0	gga-miR-200b	-0.13	0.49
PRKCA	protein kinase C, alpha	1	0	0	1	0	0	0	0	gga-miR-200b	-0.13	0.26
ITSN2	intersectin 2	1	0	0	1	0	0	0	0	gga-miR-200b	-0.13	0.24
ZNF292	zinc finger protein 292	1	0	1	0	0	0	0	0	gga-miR-200b	-0.12	0.76
GAB1	GRB2-associated binding protein 1	1	0	0	1	0	0	0	0	gga-miR-200b	-0.12	0.23
WASF1	WAS protein family, member 1	1	0	0	1	0	0	0	0	gga-miR-200b	-0.12	0.23
SLC38A4	solute carrier family 38, member 4	1	0	1	0	0	0	0	0	gga-miR-200b	-0.11	0.59
BAT2D1	BAT2 domain containing 1	1	0	0	1	0	0	0	0	gga-miR-200b	-0.11	0.23
LRIG1	leucine-rich repeats and immunoglobulin-like domains 1	1	0	0	1	0	0	0	0	gga-miR-200b	-0.11	0.26
PHF16	PHD finger protein 16	1	0	0	1	0	0	0	0	gga-miR-200b	-0.11	0.25
SFRS1	splicing factor, arginine/serine-rich 1 (splicing factor 2, alternate splicing factor)	1	0	1	0	0	0	0	0	gga-miR-200b	-0.11	0.89
SNF1LK2	SNF1-like kinase 2	1	0	0	1	0	0	0	0	gga-miR-200b	-0.11	0.24
RAB7A	RAB7A, member RAS oncogene family	1	0	1	0	0	0	0	0	gga-miR-200b	-0.1	0.38
HNF1B	HNF1 homeobox B	1	0	1	0	0	0	0	0	gga-miR-200b	-0.08	0.68
MMP16	matrix metallopeptidase 16 (membrane-inserted)	1	0	1	0	0	0	0	0	gga-miR-200b	-0.06	0.3
KLF12	Kruppel-like factor 12	1	0	1	0	1	0	0	1	gga-miR-200b	-0.05	0.54
NUFIP2	nuclear fragile X mental retardation protein interacting protein 2	1	0	0	1	0	0	0	0	gga-miR-200b	-0.02	0.25
ARL6IP2	ADP-ribosylation factor-like 6 interacting protein 2	1	0	1	0	0	0	0	0	gga-miR-200b	N/A	0.35
TCEB1	transcription elongation factor B (SIII), polypeptide 1 (15kDa, elongin C)	1	0	1	0	0	0	0	0	gga-miR-200b	N/A	0.33
PPM1F	protein phosphatase 1F (PP2C domain containing)	1	0	0	1	0	0	0	0	gga-miR-200b	N/A	0.25
VEZF1	vascular endothelial zinc finger 1	1	1	0	0	0	0	0	0	gga-miR-200b	N/A	0.19
CHN1	chimerin (chimaerin) 1	2	2	0	0	0	0	0	0	gga-miR-205b	-0.86	0.65
MAGI2	membrane associated guanylate kinase, WW and PDZ domain containing 2	1	1	0	0	1	1	0	0	gga-miR-205b	-0.72	0.47
NR3C2	nuclear receptor subfamily 3, group C, member 2	1	0	0	1	3	1	2	0	gga-miR-205b	-0.72	0.27
TP53BP2	tumor protein p53 binding protein, 2	1	1	0	0	1	0	0	1	gga-miR-205b	-0.56	0.68
TESK2	testis-specific kinase 2	1	1	0	0	0	0	0	0	gga-miR-205b	-0.5	0.24
ACSL1	acyl-CoA synthetase long-chain family member 1	1	1	0	0	0	0	0	0	gga-miR-205b	-0.49	0.67
ENAH	enabled homolog (Drosophila)	1	1	0	0	0	0	0	0	gga-miR-205b	-0.48	< 0.1
PTPRM	protein tyrosine phosphatase, receptor type, M	1	1	0	0	0	0	0	0	gga-miR-205b	-0.47	0.14
CLCN5	chloride channel 5 (nephrolithiasis 2, X-linked, Dent disease)	1	1	0	0	1	0	0	1	gga-miR-205b	-0.45	< 0.1
B4GALT1	UDP-Gal:betaGlcNAc beta 1,4- galactosyltransferase, polypeptide 1	1	1	0	0	0	0	0	0	gga-miR-205b	-0.44	< 0.1
SSBP3	single stranded DNA binding protein 3	1	1	0	0	0	0	0	0	gga-miR-205b	-0.43	0.47
FBXO38	F-box protein 38	1	0	1	0	1	0	0	1	gga-miR-205b	-0.43	< 0.1
CLINT1	clathrin interactor 1	1	1	0	0	0	0	0	0	gga-miR-205b	-0.42	0.14
PSD3	pleckstrin and Sec7 domain containing 3	1	0	0	1	1	0	1	0	gga-miR-205b	-0.42	0.23
PHF16	PHD finger protein 16	1	1	0	0	0	0	0	0	gga-miR-205b	-0.41	0.67
MAP7	microtubule-associated protein 7	1	1	0	0	0	0	0	0	gga-miR-205b	-0.41	< 0.1
C12orf30	chromosome 12 open reading frame 30	1	1	0	0	0	0	0	0	gga-miR-205b	-0.39	0.68
PHYHIPL	phytanoyl-CoA 2-hydroxylase interacting protein-like	1	1	0	0	0	0	0	0	gga-miR-205b	-0.38	0.14
RUNX2	runt-related transcription factor 2	1	1	0	0	0	0	0	0	gga-miR-205b	-0.37	0.26
HIF1AN	hypoxia-inducible factor 1, alpha subunit inhibitor	1	1	0	0	0	0	0	0	gga-miR-205b	-0.36	0.68
FUSIP1	FUS interacting protein (serine/arginine-rich) 1	1	0	1	0	0	0	0	0	gga-miR-205b	-0.35	< 0.1
ZNF536	zinc finger protein 536	1	0	1	0	0	0	0	0	gga-miR-205b	-0.33	< 0.1
TLK1	tousled-like kinase 1	1	0	1	0	1	0	0	1	gga-miR-205b	-0.3	0.23
FAM84B	family with sequence similarity 84, member B	1	0	1	0	0	0	0	0	gga-miR-205b	-0.27	0.56
YES1	v-yes-1 Yamaguchi sarcoma viral oncogene homolog 1	1	0	1	0	0	0	0	0	gga-miR-205b	-0.26	< 0.1
USP7	ubiquitin specific peptidase 7 (herpes virus-associated)	1	0	1	0	0	0	0	0	gga-miR-205b	-0.24	0.38
STRBP	spermatid perinuclear RNA binding protein	1	0	0	1	0	0	0	0	gga-miR-205b	-0.22	0.14
CPEB2	cytoplasmic polyadenylation element binding protein 2	1	1	0	0	0	0	0	0	gga-miR-205b	-0.22	0.39
TET2	tet oncogene family member 2	1	0	1	0	0	0	0	0	gga-miR-205b	-0.18	0.56
USP48	ubiquitin specific peptidase 48	1	0	0	1	0	0	0	0	gga-miR-205b	-0.1	0.14
TNPO1	transportin 1	1	0	0	1	0	0	0	0	gga-miR-205b	-0.09	0.14
TLK1	tousled-like kinase 1	2	1	1	0	0	0	0	0	gga-miR-16	-0.72	0.94
MYB	v-myb myeloblastosis viral oncogene homolog (avian)	2	2	0	0	0	0	0	0	gga-miR-16	-0.71	0.92
COL12A1	collagen, type XII, alpha 1	3	0	3	0	0	0	0	0	gga-miR-16	-0.66	0.91
FGF7	fibroblast growth factor 7 (keratinocyte growth factor)	2	0	1	1	0	0	0	0	gga-miR-16	-0.55	0.96
WEE1	WEE1 homolog (S. pombe)	2	1	1	0	0	0	0	0	gga-miR-16	-0.55	0.92
RNF10	ring finger protein 10	1	1	0	0	0	0	0	0	gga-miR-16	-0.54	0.75
SLC20A2	solute carrier family 20 (phosphate transporter), member 2	1	1	0	0	0	0	0	0	gga-miR-16	-0.53	0.87
C9orf150	chromosome 9 open reading frame 150	1	1	0	0	0	0	0	0	gga-miR-16	-0.53	0.87
KIF21A	kinesin family member 21A	1	1	0	0	0	0	0	0	gga-miR-16	-0.52	0.88
AXIN2	axin 2 (conductin, axil)	2	0	2	0	0	0	0	0	gga-miR-16	-0.5	0.91
GHR	growth hormone receptor	1	1	0	0	0	0	0	0	gga-miR-16	-0.5	0.87
TTC35	tetratricopeptide repeat domain 35	1	1	0	0	0	0	0	0	gga-miR-16	-0.5	0.31
SMAD7	SMAD family member 7	1	1	0	0	0	0	0	0	gga-miR-16	-0.49	0.89
SEC24A	SEC24 related gene family, member A (S. cerevisiae)	1	1	0	0	0	0	0	0	gga-miR-16	-0.48	0.54
VEGFA	vascular endothelial growth factor A	1	1	0	0	0	0	0	0	gga-miR-16	-0.48	0.89
MFN2	mitofusin 2	1	1	0	0	0	0	0	0	gga-miR-16	-0.47	0.89
C1orf21	chromosome 1 open reading frame 21	1	1	0	0	0	0	0	0	gga-miR-16	-0.47	0.9
CCND2	cyclin D2	3	1	0	2	0	0	0	0	gga-miR-16	-0.47	> 0.99
MGAT4A	mannosyl (alpha-1,3-)-glycoprotein beta-1,4-N-acetylglucosaminyltransferase, isozyme A	1	1	0	0	0	0	0	0	gga-miR-16	-0.47	0.89
USP25	ubiquitin specific peptidase 25	1	1	0	0	0	0	0	0	gga-miR-16	-0.46	0.89
ATXN2	ataxin 2	1	1	0	0	0	0	0	0	gga-miR-16	-0.46	0.83
TMEM55A	transmembrane protein 55A	1	1	0	0	0	0	0	0	gga-miR-16	-0.46	0.77
SMURF1	SMAD specific E3 ubiquitin protein ligase 1	1	1	0	0	0	0	0	0	gga-miR-16	-0.46	0.9
HELZ	helicase with zinc finger	1	1	0	0	0	0	0	0	gga-miR-16	-0.46	0.9
GOLT1B	golgi transport 1 homolog B (S. cerevisiae)	1	0	1	0	0	0	0	0	gga-miR-16	-0.44	0.71
SIPA1L2	signal-induced proliferation-associated 1 like 2	1	1	0	0	0	0	0	0	gga-miR-16	-0.44	0.84
SALL1	sal-like 1 (Drosophila)	1	1	0	0	0	0	0	0	gga-miR-16	-0.44	0.83
HIPK2	homeodomain interacting protein kinase 2	3	2	1	0	0	0	0	0	gga-miR-16	-0.43	0.99
CPEB3	cytoplasmic polyadenylation element binding protein 3	1	1	0	0	0	0	0	0	gga-miR-16	-0.43	0.8
N4BP1	NEDD4 binding protein 1	1	1	0	0	0	0	0	0	gga-miR-16	-0.43	0.9
FERMT2	fermitin family homolog 2 (Drosophila)	1	0	1	0	0	0	0	0	gga-miR-16	-0.42	0.72
PTPN3	protein tyrosine phosphatase, non-receptor type 3	1	1	0	0	0	0	0	0	gga-miR-16	-0.41	0.88
DDX3Y	DEAD (Asp-Glu-Ala-Asp) box polypeptide 3, Y-linked	1	1	0	0	0	0	0	0	gga-miR-16	-0.41	0.62
FBXW7	F-box and WD repeat domain containing 7	1	1	0	0	0	0	0	0	gga-miR-16	-0.41	0.83
PRKG1	protein kinase, cGMP-dependent, type I	1	1	0	0	0	0	0	0	gga-miR-16	-0.4	0.71
DDX3X	DEAD (Asp-Glu-Ala-Asp) box polypeptide 3, X-linked	1	1	0	0	0	0	0	0	gga-miR-16	-0.4	0.79
SNRK	SNF related kinase	1	1	0	0	0	0	0	0	gga-miR-16	-0.39	0.63
TBPL1	TBP-like 1	1	0	1	0	0	0	0	0	gga-miR-16	-0.39	0.68
CTDSPL	CTD (carboxy-terminal domain, RNA polymerase II, polypeptide A) small phosphatase-like	1	1	0	0	0	0	0	0	gga-miR-16	-0.39	0.88
SOBP	sine oculis binding protein homolog (Drosophila)	1	1	0	0	0	0	0	0	gga-miR-16	-0.39	0.82
PDPK1	3-phosphoinositide dependent protein kinase-1	1	1	0	0	0	0	0	0	gga-miR-16	-0.38	0.6
ARHGAP5	Rho GTPase activating protein 5	2	0	2	0	0	0	0	0	gga-miR-16	-0.38	0.79
E2F7	E2F transcription factor 7	1	0	1	0	0	0	0	0	gga-miR-16	-0.38	0.75
ZBTB34	zinc finger and BTB domain containing 34	1	0	1	0	0	0	0	0	gga-miR-16	-0.37	0.72
KBTBD2	kelch repeat and BTB (POZ) domain containing 2	2	0	2	0	0	0	0	0	gga-miR-16	-0.37	0.79
VPS37A	vacuolar protein sorting 37 homolog A (S. cerevisiae)	1	1	0	0	0	0	0	0	gga-miR-16	-0.37	< 0.1
MEOX2	mesenchyme homeobox 2	1	1	0	0	0	0	0	0	gga-miR-16	-0.37	0.58
RUNX1T1	runt-related transcription factor 1; translocated to, 1 (cyclin D-related)	1	0	1	0	0	0	0	0	gga-miR-16	-0.35	0.59
PCGF5	polycomb group ring finger 5	1	0	1	0	0	0	0	0	gga-miR-16	-0.34	0.75
RAB11FIP2	RAB11 family interacting protein 2 (class I)	2	0	2	0	0	0	0	0	gga-miR-16	-0.34	0.87
ECEL1	endothelin converting enzyme-like 1	1	0	1	0	0	0	0	0	gga-miR-16	-0.34	0.66
ALS2CR2	amyotrophic lateral sclerosis 2 (juvenile) chromosome region, candidate 2	1	0	1	0	0	0	0	0	gga-miR-16	-0.34	0.74
C1orf9	chromosome 1 open reading frame 9	1	0	1	0	0	0	0	0	gga-miR-16	-0.34	0.47
LRIG1	leucine-rich repeats and immunoglobulin-like domains 1	1	0	1	0	0	0	0	0	gga-miR-16	-0.34	0.75
C6orf204	chromosome 6 open reading frame 204	1	0	1	0	0	0	0	0	gga-miR-16	-0.34	0.66
SSR1	signal sequence receptor, alpha (translocon-associated protein alpha)	1	0	1	0	0	0	0	0	gga-miR-16	-0.33	0.75
KIAA1804	mixed lineage kinase 4	1	0	1	0	0	0	0	0	gga-miR-16	-0.33	0.74
QKI	quaking homolog, KH domain RNA binding (mouse)	1	1	0	0	0	0	0	0	gga-miR-16	-0.33	0.62
PHIP	pleckstrin homology domain interacting protein	1	1	0	0	0	0	0	0	gga-miR-16	-0.33	0.55
LRP1B	low density lipoprotein-related protein 1B (deleted in tumors)	1	0	1	0	0	0	0	0	gga-miR-16	-0.33	0.68
RBBP6	retinoblastoma binding protein 6	1	0	1	0	0	0	0	0	gga-miR-16	-0.33	0.63
PPP2R5C	protein phosphatase 2, regulatory subunit B', gamma isoform	1	1	0	0	0	0	0	0	gga-miR-16	-0.32	0.68
SERBP1	SERPINE1 mRNA binding protein 1	1	0	1	0	0	0	0	0	gga-miR-16	-0.3	0.75
ZBTB33	zinc finger and BTB domain containing 33	1	0	1	0	0	0	0	0	gga-miR-16	-0.3	0.6
HOXC8	homeobox C8	1	0	1	0	0	0	0	0	gga-miR-16	-0.29	0.75
CCNT2	cyclin T2	1	0	1	0	0	0	0	0	gga-miR-16	-0.29	0.69
ATP13A3	ATPase type 13A3	1	0	1	0	0	0	0	0	gga-miR-16	-0.29	0.75
LPHN2	latrophilin 2	1	0	1	0	0	0	0	0	gga-miR-16	-0.29	0.72
KIAA0574	KIAA0574 protein	1	0	1	0	0	0	0	0	gga-miR-16	-0.29	0.74
S100A7A	S100 calcium binding protein A7A	1	0	1	0	0	0	0	0	gga-miR-16	-0.29	0.72
MAFK	v-maf musculoaponeurotic fibrosarcoma oncogene homolog K (avian)	1	0	1	0	0	0	0	0	gga-miR-16	-0.29	0.75
JARID2	jumonji, AT rich interactive domain 2	1	0	1	0	0	0	0	0	gga-miR-16	-0.29	0.7
HOXA10	homeobox A10	1	0	1	0	0	0	0	0	gga-miR-16	-0.29	0.69
YWHAH	tyrosine 3-monooxygenase/tryptophan 5-monooxygenase activation protein, eta polypeptide	1	0	1	0	0	0	0	0	gga-miR-16	-0.28	0.59
BDNF	brain-derived neurotrophic factor	1	0	1	0	0	0	0	0	gga-miR-16	-0.28	0.75
CDON	Cdon homolog (mouse)	1	0	1	0	0	0	0	0	gga-miR-16	-0.28	0.75
RNF111	ring finger protein 111	1	0	1	0	0	0	0	0	gga-miR-16	-0.28	0.53
ASPH	aspartate beta-hydroxylase	1	0	1	0	0	0	0	0	gga-miR-16	-0.27	0.63
RBM24	RNA binding motif protein 24	1	0	1	0	0	0	0	0	gga-miR-16	-0.27	0.63
ZDHHC14	zinc finger, DHHC-type containing 14	1	0	1	0	0	0	0	0	gga-miR-16	-0.27	0.72
TGFBR3	transforming growth factor, beta receptor III	1	0	1	0	0	0	0	0	gga-miR-16	-0.27	0.75
RAPGEF6	Rap guanine nucleotide exchange factor (GEF) 6	1	1	0	0	0	0	0	0	gga-miR-16	-0.26	0.85
FAM133B	family with sequence similarity 133, member B	1	0	1	0	0	0	0	0	gga-miR-16	-0.26	0.71
FRYL	FRY-like	1	0	1	0	0	0	0	0	gga-miR-16	-0.26	0.69
CRIM1	cysteine rich transmembrane BMP regulator 1 (chordin-like)	1	0	1	0	0	0	0	0	gga-miR-16	-0.26	0.57
KPNA1	karyopherin alpha 1 (importin alpha 5)	1	0	1	0	0	0	0	0	gga-miR-16	-0.25	0.75
TEAD1	TEA domain family member 1 (SV40 transcriptional enhancer factor)	1	0	1	0	0	0	0	0	gga-miR-16	-0.25	0.75
SUZ12	suppressor of zeste 12 homolog (Drosophila)	1	0	1	0	0	0	0	0	gga-miR-16	-0.25	0.68
RGS9BP	regulator of G protein signaling 9 binding protein	1	0	1	0	0	0	0	0	gga-miR-16	-0.25	0.58
DCP1A	DCP1 decapping enzyme homolog A (S. cerevisiae)	1	0	1	0	0	0	0	0	gga-miR-16	-0.25	0.75
COPS2	COP9 constitutive photomorphogenic homolog subunit 2 (Arabidopsis)	1	0	1	0	0	0	0	0	gga-miR-16	-0.24	0.68
PTPRD	protein tyrosine phosphatase, receptor type, D	1	1	0	0	0	0	0	0	gga-miR-16	-0.25	0.53
KCTD8	potassium channel tetramerisation domain containing 8	1	0	1	0	0	0	0	0	gga-miR-16	-0.24	0.5
NUP50	nucleoporin 50kDa	1	0	1	0	0	0	0	0	gga-miR-16	-0.24	N/A
CSDE1	cold shock domain containing E1, RNA-binding	1	0	1	0	0	0	0	0	gga-miR-16	-0.24	0.69
ADAMTS18	ADAM metallopeptidase with thrombospondin type 1 motif, 18	1	0	1	0	0	0	0	0	gga-miR-16	-0.24	0.75
ZCCHC2	zinc finger, CCHC domain containing 2	1	0	1	0	0	0	0	0	gga-miR-16	-0.24	0.69
UBL3	ubiquitin-like 3	1	0	1	0	0	0	0	0	gga-miR-16	-0.24	0.73
SYDE2	synapse defective 1, Rho GTPase, homolog 2 (C. elegans)	1	0	0	1	0	0	0	0	gga-miR-16	-0.23	0.85
CRKL	v-crk sarcoma virus CT10 oncogene homolog (avian)-like	1	0	1	0	0	0	0	0	gga-miR-16	-0.23	0.75
HNRNPA2B1	heterogeneous nuclear ribonucleoprotein A2/B1	1	0	1	0	0	0	0	0	gga-miR-16	-0.23	0.52
SYT4	synaptotagmin IV	1	0	1	0	0	0	0	0	gga-miR-16	-0.23	0.75
FGFR1	fibroblast growth factor receptor 1 (fms-related tyrosine kinase 2, Pfeiffer syndrome)	1	0	1	0	0	0	0	0	gga-miR-16	-0.23	0.75
DCUN1D4	DCN1, defective in cullin neddylation 1, domain containing 4 (S. cerevisiae)	1	0	1	0	0	0	0	0	gga-miR-16	-0.22	0.75
C18orf34	chromosome 18 open reading frame 34	1	0	1	0	0	0	0	0	gga-miR-16	-0.22	0.57
YWHAQ	tyrosine 3-monooxygenase/tryptophan 5-monooxygenase activation protein, theta polypeptide	1	0	1	0	0	0	0	0	gga-miR-16	-0.22	0.51
GOLGA4	golgi autoantigen, golgin subfamily a, 4	1	0	1	0	0	0	0	0	gga-miR-16	-0.22	0.49
ZNF532	zinc finger protein 532	1	0	1	0	0	0	0	0	gga-miR-16	-0.22	0.74
C3orf23	chromosome 3 open reading frame 23	1	0	1	0	0	0	0	0	gga-miR-16	-0.21	0.75
ODZ3	odz, odd Oz/ten-m homolog 3 (Drosophila)	1	0	1	0	0	0	0	0	gga-miR-16	-0.21	0.64
HECTD1	HECT domain containing 1	1	0	0	1	0	0	0	0	gga-miR-16	-0.2	0.71
BMPR1A	bone morphogenetic protein receptor, type IA	1	0	0	1	0	0	0	0	gga-miR-16	-0.2	0.84
ZMYM2	zinc finger, MYM-type 2	1	0	0	1	0	0	0	0	gga-miR-16	-0.2	0.77
PHF19	PHD finger protein 19	1	0	1	0	0	0	0	0	gga-miR-16	-0.2	0.75
PLXNA4	plexin A4	1	0	1	0	0	0	0	0	gga-miR-16	-0.19	0.75
SHCBP1	SHC SH2-domain binding protein 1	1	0	1	0	0	0	0	0	gga-miR-16	-0.19	0.71
SPOCK3	sparc/osteonectin, cwcv and kazal-like domains proteoglycan (testican) 3	1	0	1	0	0	0	0	0	gga-miR-16	-0.19	0.56
ANLN	anillin, actin binding protein	1	0	0	1	0	0	0	0	gga-miR-16	-0.19	0.83
2009-03-04	membrane-associated ring finger (C3HC4) 4	1	0	1	0	0	0	0	0	gga-miR-16	-0.19	0.63
ERC2	ELKS/RAB6-interacting/CAST family member 2	1	0	1	0	0	0	0	0	gga-miR-16	-0.18	0.58
CBX2	chromobox homolog 2 (Pc class homolog, Drosophila)	1	0	1	0	0	0	0	0	gga-miR-16	-0.18	0.75
AFF4	AF4/FMR2 family, member 4	1	0	1	0	0	0	0	0	gga-miR-16	-0.17	0.67
WBP11	WW domain binding protein 11	1	0	1	0	0	0	0	0	gga-miR-16	-0.17	0.65
PLEKHA1	pleckstrin homology domain containing, family A (phosphoinositide binding specific) member 1	1	0	1	0	0	0	0	0	gga-miR-16	-0.17	N/A
COLQ	collagen-like tail subunit (single strand of homotrimer) of asymmetric acetylcholinesterase	1	0	1	0	0	0	0	0	gga-miR-16	-0.16	0.75
ZC3H6	zinc finger CCCH-type containing 6	1	0	0	1	0	0	0	0	gga-miR-16	-0.15	0.85
MAP3K4	mitogen-activated protein kinase kinase kinase 4	1	0	1	0	0	0	0	0	gga-miR-16	-0.15	0.46
PAK7	p21 protein (Cdc42/Rac)-activated kinase 7	1	0	1	0	0	0	0	0	gga-miR-16	-0.14	0.68
SOS1	son of sevenless homolog 1 (Drosophila)	1	0	1	0	0	0	0	0	gga-miR-16	-0.14	0.47
NKD1	naked cuticle homolog 1 (Drosophila)	1	0	0	1	0	0	0	0	gga-miR-16	-0.14	0.74
CNTNAP5	contactin associated protein-like 5	1	0	0	1	0	0	0	0	gga-miR-16	-0.13	0.74
CHD9	chromodomain helicase DNA binding protein 9	1	0	0	1	0	0	0	0	gga-miR-16	-0.12	0.62
RAF1	v-raf-1 murine leukemia viral oncogene homolog 1	1	0	0	1	0	0	0	0	gga-miR-16	-0.12	0.84
TSPAN5	tetraspanin 5	1	0	1	0	0	0	0	0	gga-miR-16	-0.12	0.75
B4GALT5	UDP-Gal:betaGlcNAc beta 1,4- galactosyltransferase, polypeptide 5	1	0	1	0	0	0	0	0	gga-miR-16	-0.11	0.73
PDAP1	PDGFA associated protein 1	1	0	0	1	0	0	0	0	gga-miR-16	-0.04	0.85
SYNJ1	synaptojanin 1	1	0	1	0	0	0	0	0	gga-miR-16	-0.01	0.64
PTPRR	protein tyrosine phosphatase, receptor type, R	1	1	0	0	1	1	0	0	gga-miR-16	-0.88	0.54
MYT1L	myelin transcription factor 1-like	3	0	2	1	1	0	0	1	gga-miR-16	-0.71	0.97
KIF5C	kinesin family member 5C	1	1	0	0	1	0	1	0	gga-miR-16	-0.63	0.77
RICTOR	rapamycin-insensitive companion of mTOR	2	0	1	1	1	0	1	0	gga-miR-16	-0.56	0.93
SNX16	sorting nexin 16	1	0	1	0	1	0	1	0	gga-miR-16	-0.56	0.71
PPAP2B	phosphatidic acid phosphatase type 2B	1	0	1	0	1	0	1	0	gga-miR-16	-0.55	0.85
DCLK1	doublecortin-like kinase 1	1	1	0	0	1	0	0	1	gga-miR-16	-0.54	0.93
MYO5A	myosin VA (heavy chain 12, myoxin)	1	0	1	0	1	0	1	0	gga-miR-16	-0.53	0.75
RCOR3	REST corepressor 3	1	0	1	0	1	1	0	0	gga-miR-16	-0.51	0.74
MYLK4	myosin light chain kinase family, member 4	1	1	0	0	1	0	1	0	gga-miR-16	-0.5	0.75
MAP3K7IP3	mitogen-activated protein kinase kinase kinase 7 interacting protein 3	1	0	1	0	1	0	1	0	gga-miR-16	-0.49	0.74
WWP1	WW domain containing E3 ubiquitin protein ligase 1	1	0	1	0	1	0	1	0	gga-miR-16	-0.49	0.67
DICER1	dicer 1, ribonuclease type III	2	0	2	0	1	1	0	0	gga-miR-16	-0.45	0.85
HMGA2	high mobility group AT-hook 2	1	1	0	0	1	0	0	1	gga-miR-16	-0.43	0.64
GLUD1	glutamate dehydrogenase 1	1	0	1	0	1	0	1	0	gga-miR-16	-0.43	0.73
KIF1B	kinesin family member 1B	2	0	2	0	1	0	1	0	gga-miR-16	-0.42	0.94
USP15	ubiquitin specific peptidase 15	1	0	1	0	1	0	1	0	gga-miR-16	-0.42	0.72
CD164	CD164 molecule, sialomucin	1	0	1	0	1	1	0	0	gga-miR-16	-0.41	0.7
BCL2	B-cell CLL/lymphoma 2	1	1	0	0	1	0	0	1	gga-miR-16	-0.41	0.89
PARD6B	par-6 partitioning defective 6 homolog beta (C. elegans)	1	0	0	1	1	0	1	0	gga-miR-16	-0.4	0.84
SNF1LK	SNF1-like kinase	2	1	0	1	1	0	0	1	gga-miR-16	-0.32	0.93
PPP6C	protein phosphatase 6, catalytic subunit	1	0	1	0	1	0	1	0	gga-miR-16	-0.29	0.72
WASL	Wiskott-Aldrich syndrome-like	1	0	1	0	1	0	1	0	gga-miR-16	-0.26	0.59
BACH2	BTB and CNC homology 1, basic leucine zipper transcription factor 2	1	0	1	0	1	0	1	0	gga-miR-16	-0.2	0.75
TBL1XR1	transducin (beta)-like 1 X-linked receptor 1	1	0	1	0	1	0	0	1	gga-miR-16	-0.16	0.52
NEBL	nebulette	1	1	0	0	2	1	1	0	gga-miR-16	-0.89	0.68
CSMD1	CUB and Sushi multiple domains 1	2	0	2	0	2	0	2	0	gga-miR-16	-0.78	0.95
SH3GL2	SH3-domain GRB2-like 2	1	0	1	0	2	0	2	0	gga-miR-16	-0.76	0.7
NF1	neurofibromin 1 (neurofibromatosis, von Recklinghausen disease, Watson disease)	1	1	0	0	2	0	1	1	gga-miR-16	-0.69	0.73
BAT2D1	BAT2 domain containing 1	1	1	0	0	2	0	1	1	gga-miR-16	-0.59	0.85
LIN28B	lin-28 homolog B (C. elegans)	1	0	1	0	2	0	2	0	gga-miR-16	-0.1	0.74
ZBTB38	zinc finger and BTB domain containing 38	1	1	0	0	1	1	0	0	gga-miR-460	-1	N/A
SATB1	SATB homeobox 1	1	0	1	0	2	1	0	1	gga-miR-460	-0.87	N/A
NFE2L2	nuclear factor (erythroid-derived 2)-like 2	1	1	0	0	1	1	0	0	gga-miR-460	-0.79	N/A
WAPAL	wings apart-like homolog (Drosophila)	1	1	0	0	1	1	0	0	gga-miR-460	-0.74	N/A
SPOPL	speckle-type POZ protein-like	1	0	1	0	3	1	1	1	gga-miR-460	-0.74	N/A
RBMS3	RNA binding motif, single stranded interacting protein	1	1	0	0	2	0	2	0	gga-miR-460	-0.73	N/A
TOX	thymocyte selection-associated high mobility group box	2	1	0	1	1	0	1	0	gga-miR-460	-0.72	N/A
SOX11	SRY (sex determining region Y)-box 11	2	1	0	1	1	0	1	0	gga-miR-460	-0.71	N/A
ACVR2B	activin A receptor, type IIB	1	1	0	0	1	1	0	0	gga-miR-460	-0.69	N/A
TNPO1	transportin 1	2	0	1	1	1	0	1	0	gga-miR-460	-0.6	N/A
FRS2	fibroblast growth factor receptor substrate 2	1	1	0	0	1	0	0	1	gga-miR-460	-0.56	N/A
KIAA1468	KIAA1468	1	1	0	0	1	0	1	0	gga-miR-460	-0.54	N/A
YWHAB	tyrosine 3-monooxygenase/tryptophan 5-monooxygenase activation protein, beta polypeptide	1	0	1	0	1	0	1	0	gga-miR-460	-0.54	N/A
SPRY1	sprouty homolog 1, antagonist of FGF signaling (Drosophila)	1	1	0	0	0	0	0	0	gga-miR-460	-0.54	N/A
CROP	cisplatin resistance-associated overexpressed protein	1	0	1	0	1	1	0	0	gga-miR-460	-0.54	N/A
SLC1A2	solute carrier family 1 (glial high affinity glutamate transporter), member 2	1	1	0	0	1	0	1	0	gga-miR-460	-0.54	N/A
SFPQ	splicing factor proline/glutamine-rich (polypyrimidine tract binding protein associated)	1	0	1	0	1	0	1	0	gga-miR-460	-0.53	N/A
MAPK6	mitogen-activated protein kinase 6	1	0	1	0	1	1	0	0	gga-miR-460	-0.52	N/A
DYRK1A	dual-specificity tyrosine-(Y)-phosphorylation regulated kinase 1A	1	1	0	0	1	0	1	0	gga-miR-460	-0.51	N/A
CASZ1	castor zinc finger 1	1	1	0	0	0	0	0	0	gga-miR-460	-0.51	N/A
C15orf21	chromosome 15 open reading frame 21	1	1	0	0	0	0	0	0	gga-miR-460	-0.51	N/A
HMGN2	high-mobility group nucleosomal binding domain 2	1	1	0	0	0	0	0	0	gga-miR-460	-0.5	N/A
HMGN4	high mobility group nucleosomal binding domain 4	1	1	0	0	0	0	0	0	gga-miR-460	-0.5	N/A
DDX5	DEAD (Asp-Glu-Ala-Asp) box polypeptide 5	1	1	0	0	0	0	0	0	gga-miR-460	-0.48	N/A
TRMT5	TRM5 tRNA methyltransferase 5 homolog (S. cerevisiae)	1	1	0	0	0	0	0	0	gga-miR-460	-0.47	N/A
MTF1	metal-regulatory transcription factor 1	1	0	1	0	1	0	1	0	gga-miR-460	-0.45	N/A
GNB4	guanine nucleotide binding protein (G protein), beta polypeptide 4	1	0	1	0	1	0	0	1	gga-miR-460	-0.44	N/A
BMPR2	bone morphogenetic protein receptor, type II (serine/threonine kinase)	1	0	0	1	1	1	0	0	gga-miR-460	-0.44	N/A
AFF2	AF4/FMR2 family, member 2	1	1	0	0	1	0	0	1	gga-miR-460	-0.44	N/A
DCP2	DCP2 decapping enzyme homolog (S. cerevisiae)	2	0	2	0	0	0	0	0	gga-miR-460	-0.44	N/A
ERG	v-ets erythroblastosis virus E26 oncogene homolog (avian)	1	1	0	0	0	0	0	0	gga-miR-460	-0.43	N/A
TFDP3	transcription factor Dp family, member 3	1	1	0	0	0	0	0	0	gga-miR-460	-0.43	N/A
TFDP1	transcription factor Dp-1	1	1	0	0	0	0	0	0	gga-miR-460	-0.42	N/A
KPNA4	karyopherin alpha 4 (importin alpha 3)	1	0	1	0	1	0	1	0	gga-miR-460	-0.41	N/A
CPEB2	cytoplasmic polyadenylation element binding protein 2	1	0	1	0	2	0	0	2	gga-miR-460	-0.41	N/A
KIF1B	kinesin family member 1B	1	1	0	0	1	0	0	1	gga-miR-460	-0.38	N/A
TULP4	tubby like protein 4	1	1	0	0	0	0	0	0	gga-miR-460	-0.38	N/A
CTCF	CCCTC-binding factor (zinc finger protein)	1	1	0	0	0	0	0	0	gga-miR-460	-0.37	N/A
PPARGC1A	peroxisome proliferator-activated receptor gamma, coactivator 1 alpha	2	0	2	0	0	0	0	0	gga-miR-460	-0.36	N/A
LYSMD3	LysM, putative peptidoglycan-binding, domain containing 3	1	1	0	0	0	0	0	0	gga-miR-460	-0.35	N/A
BCL11A	B-cell CLL/lymphoma 11A (zinc finger protein)	1	1	0	0	0	0	0	0	gga-miR-460	-0.35	N/A
XYLT1	xylosyltransferase I	1	0	0	1	1	0	1	0	gga-miR-460	-0.33	N/A
EHMT1	euchromatic histone-lysine N-methyltransferase 1	1	0	1	0	0	0	0	0	gga-miR-460	-0.33	N/A
SUPT3H	suppressor of Ty 3 homolog (S. cerevisiae)	1	1	0	0	0	0	0	0	gga-miR-460	-0.33	N/A
DDX3Y	DEAD (Asp-Glu-Ala-Asp) box polypeptide 3, Y-linked	1	1	0	0	0	0	0	0	gga-miR-460	-0.33	N/A
CTDSPL2	CTD (carboxy-terminal domain, RNA polymerase II, polypeptide A) small phosphatase like 2	1	0	1	0	1	0	1	0	gga-miR-460	-0.33	N/A
DDX3X	DEAD (Asp-Glu-Ala-Asp) box polypeptide 3, X-linked	1	1	0	0	0	0	0	0	gga-miR-460	-0.33	N/A
MMP16	matrix metallopeptidase 16 (membrane-inserted)	1	1	0	0	0	0	0	0	gga-miR-460	-0.32	N/A
DCP1A	DCP1 decapping enzyme homolog A (S. cerevisiae)	1	0	0	1	1	0	0	1	gga-miR-460	-0.3	N/A
NEK9	NIMA (never in mitosis gene a)- related kinase 9	1	1	0	0	0	0	0	0	gga-miR-460	-0.3	N/A
TMSB4Y	thymosin beta 4, Y-linked	1	0	1	0	0	0	0	0	gga-miR-460	-0.3	N/A
SGK269	NKF3 kinase family member	1	0	1	0	1	0	1	0	gga-miR-460	-0.3	N/A
SLC6A1	solute carrier family 6 (neurotransmitter transporter, GABA), member 1	1	0	1	0	0	0	0	0	gga-miR-460	-0.29	N/A
SYT1	synaptotagmin I	1	1	0	0	0	0	0	0	gga-miR-460	-0.29	N/A
CHRDL1	chordin-like 1	1	0	1	0	0	0	0	0	gga-miR-460	-0.29	N/A
NF1	neurofibromin 1 (neurofibromatosis, von Recklinghausen disease, Watson disease)	1	0	1	0	0	0	0	0	gga-miR-460	-0.29	N/A
VCPIP1	valosin containing protein (p97)/p47 complex interacting protein 1	1	0	1	0	2	0	0	2	gga-miR-460	-0.28	N/A
PHF15	PHD finger protein 15	1	0	1	0	0	0	0	0	gga-miR-460	-0.28	N/A
NCOA7	nuclear receptor coactivator 7	1	0	1	0	0	0	0	0	gga-miR-460	-0.28	N/A
UBE2W	ubiquitin-conjugating enzyme E2W (putative)	1	0	1	0	0	0	0	0	gga-miR-460	-0.28	N/A
RRAD	Ras-related associated with diabetes	1	0	0	1	0	0	0	0	gga-miR-460	-0.28	N/A
TDG	thymine-DNA glycosylase	1	0	1	0	0	0	0	0	gga-miR-460	-0.27	N/A
CCDC6	coiled-coil domain containing 6	1	0	1	0	0	0	0	0	gga-miR-460	-0.27	N/A
BAHD1	bromo adjacent homology domain containing 1	1	0	1	0	0	0	0	0	gga-miR-460	-0.27	N/A
SPATA2	spermatogenesis associated 2	1	0	1	0	0	0	0	0	gga-miR-460	-0.26	N/A
FXR1	fragile X mental retardation, autosomal homolog 1	1	0	1	0	0	0	0	0	gga-miR-460	-0.24	N/A
RMND5A	required for meiotic nuclear division 5 homolog A (S. cerevisiae)	1	0	1	0	0	0	0	0	gga-miR-460	-0.24	N/A
TMEM16A	transmembrane protein 16A	1	0	1	0	0	0	0	0	gga-miR-460	-0.24	N/A
GALNT7	UDP-N-acetyl-alpha-D-galactosamine:polypeptide N-acetylgalactosaminyltransferase 7 (GalNAc-T7)	1	0	0	1	0	0	0	0	gga-miR-460	-0.24	N/A
PICALM	phosphatidylinositol binding clathrin assembly protein	1	0	1	0	0	0	0	0	gga-miR-460	-0.23	N/A
TMSL3	thymosin-like 3	1	0	1	0	0	0	0	0	gga-miR-460	-0.23	N/A
TMSB4X	thymosin beta 4, X-linked	1	0	1	0	0	0	0	0	gga-miR-460	-0.23	N/A
ZADH2	zinc binding alcohol dehydrogenase domain containing 2	1	0	0	1	1	0	0	1	gga-miR-460	-0.23	N/A
RB1CC1	RB1-inducible coiled-coil 1	1	0	0	1	0	0	0	0	gga-miR-460	-0.22	N/A
PLK4	polo-like kinase 4 (Drosophila)	1	0	1	0	0	0	0	0	gga-miR-460	-0.22	N/A
GRIK3	glutamate receptor, ionotropic, kainate 3	1	0	0	1	0	0	0	0	gga-miR-460	-0.22	N/A
PPP4R1	protein phosphatase 4, regulatory subunit 1	1	0	1	0	0	0	0	0	gga-miR-460	-0.22	N/A
RAB6A	RAB6A, member RAS oncogene family	1	1	0	0	0	0	0	0	gga-miR-460	-0.22	N/A
SKP1	S-phase kinase-associated protein 1	1	0	1	0	0	0	0	0	gga-miR-460	-0.22	N/A
AMMECR1	Alport syndrome, mental retardation, midface hypoplasia and elliptocytosis chromosomal region, gene 1	1	0	0	1	1	0	1	0	gga-miR-460	-0.21	N/A
NUDT4	nudix (nucleoside diphosphate linked moiety X)-type motif 4	1	0	1	0	0	0	0	0	gga-miR-460	-0.2	N/A
THRB	thyroid hormone receptor, beta (erythroblastic leukemia viral (v-erb-a) oncogene homolog 2, avian)	1	0	0	1	0	0	0	0	gga-miR-460	-0.2	N/A
HOXD10	homeobox D10	1	0	1	0	0	0	0	0	gga-miR-460	-0.2	N/A
CAMK2G	calcium/calmodulin-dependent protein kinase (CaM kinase) II gamma	1	0	0	1	0	0	0	0	gga-miR-460	-0.2	N/A
PTCH1	patched homolog 1 (Drosophila)	1	0	1	0	0	0	0	0	gga-miR-460	-0.2	N/A
ANKIB1	ankyrin repeat and IBR domain containing 1	1	0	1	0	0	0	0	0	gga-miR-460	-0.19	N/A
ING1	inhibitor of growth family, member 1	1	0	1	0	0	0	0	0	gga-miR-460	-0.18	N/A
ATP1B1	ATPase, Na+/K+ transporting, beta 1 polypeptide	1	0	1	0	0	0	0	0	gga-miR-460	-0.18	N/A
GABRA4	gamma-aminobutyric acid (GABA) A receptor, alpha 4	1	0	0	1	0	0	0	0	gga-miR-460	-0.18	N/A
PDE11A	phosphodiesterase 11A	1	0	1	0	0	0	0	0	gga-miR-460	-0.18	N/A
PMEPA1	prostate transmembrane protein, androgen induced 1	1	0	1	0	0	0	0	0	gga-miR-460	-0.17	N/A
ADAM10	ADAM metallopeptidase domain 10	1	0	0	1	0	0	0	0	gga-miR-460	-0.17	N/A
NARG1	NMDA receptor regulated 1	1	0	0	1	0	0	0	0	gga-miR-460	-0.17	N/A
CNTN5	contactin 5	1	0	0	1	0	0	0	0	gga-miR-460	-0.16	N/A
OSTM1	osteopetrosis associated transmembrane protein 1	1	0	0	1	0	0	0	0	gga-miR-460	-0.16	N/A
ONECUT2	one cut homeobox 2	1	0	0	1	0	0	0	0	gga-miR-460	-0.15	N/A
FBXO34	F-box protein 34	1	0	1	0	0	0	0	0	gga-miR-460	-0.14	N/A
PURA	purine-rich element binding protein A	1	0	0	1	0	0	0	0	gga-miR-460	-0.14	N/A
SELT	selenoprotein T	1	0	1	0	0	0	0	0	gga-miR-460	-0.14	N/A
KLF4	Kruppel-like factor 4 (gut)	1	0	0	1	0	0	0	0	gga-miR-460	-0.14	N/A
FUBP1	far upstream element (FUSE) binding protein 1	1	0	0	1	0	0	0	0	gga-miR-460	-0.13	N/A
H3F3B	H3 histone, family 3B (H3.3B)	1	0	0	1	0	0	0	0	gga-miR-460	-0.13	N/A
FOXN3	forkhead box N3	1	0	1	0	0	0	0	0	gga-miR-460	-0.11	N/A
REEP5	receptor accessory protein 5	1	0	1	0	0	0	0	0	gga-miR-460	-0.11	N/A
HNRNPA2B1	heterogeneous nuclear ribonucleoprotein A2/B1	1	0	0	1	0	0	0	0	gga-miR-460	-0.09	N/A
GNAI3	guanine nucleotide binding protein (G protein), alpha inhibiting activity polypeptide 3	1	0	0	1	0	0	0	0	gga-miR-460	-0.08	N/A
NOVA1	neuro-oncological ventral antigen 1	1	0	1	0	0	0	0	0	gga-miR-460	-0.07	N/A
KMO	kynurenine 3-monooxygenase (kynurenine 3-hydroxylase)	1	1	0	0	0	0	0	0	gga-miR-460	N/A	N/A
PIP5K1C	phosphatidylinositol-4-phosphate 5-kinase, type I, gamma	1	0	0	1	0	0	0	0	gga-miR-460	N/A	N/A
TMEM129	transmembrane protein 129	1	0	0	1	0	0	0	0	gga-miR-460	N/A	N/A
DDEF1	development and differentiation enhancing factor 1	1	1	0	0	3	2	1	0	gga-miR-429	-1.3	0.8
GPM6A	glycoprotein M6A	2	2	0	0	2	0	0	2	gga-miR-429	-1.09	0.75
VASH2	vasohibin 2	1	1	0	0	3	1	0	2	gga-miR-429	-1.06	0.9
SLITRK1	SLIT and NTRK-like family, member 1	1	1	0	0	2	1	0	1	gga-miR-429	-0.89	0.66
ZDHHC17	zinc finger, DHHC-type containing 17	1	0	1	0	3	0	1	2	gga-miR-429	-0.76	0.66
RPS6KB1	ribosomal protein S6 kinase, 70kDa, polypeptide 1	1	1	0	0	2	0	1	1	gga-miR-429	-0.71	0.84
PALM2	paralemmin 2	2	1	1	0	0	0	0	0	gga-miR-429	-0.7	0.98
MMD	monocyte to macrophage differentiation-associated	1	1	0	0	1	0	1	0	gga-miR-429	-0.68	0.91
FNDC3B	fibronectin type III domain containing 3B	1	0	1	0	2	1	0	1	gga-miR-429	-0.67	0.41
NOVA1	neuro-oncological ventral antigen 1	2	1	1	0	0	0	0	0	gga-miR-429	-0.63	0.88
CREB5	cAMP responsive element binding protein 5	1	0	1	0	2	0	1	1	gga-miR-429	-0.51	0.57
REEP1	receptor accessory protein 1	1	0	1	0	1	0	0	1	gga-miR-429	-0.5	0.72
CNN3	calponin 3, acidic	1	1	0	0	0	0	0	0	gga-miR-429	-0.43	0.45
PAPD5	PAP associated domain containing 5	2	0	2	0	0	0	0	0	gga-miR-429	-0.41	0.92
SNAP25	synaptosomal-associated protein, 25kDa	1	0	1	0	1	0	1	0	gga-miR-429	-0.41	0.64
HNRNPD	heterogeneous nuclear ribonucleoprotein D (AU-rich element RNA binding protein 1, 37kDa)	2	0	2	0	0	0	0	0	gga-miR-429	-0.37	0.92
MKLN1	muskelin 1, intracellular mediator containing kelch motifs	1	0	1	0	0	0	0	0	gga-miR-429	-0.35	0.67
SGCE	sarcoglycan, epsilon	1	1	0	0	0	0	0	0	gga-miR-429	-0.34	0.36
MCC	mutated in colorectal cancers	1	0	1	0	0	0	0	0	gga-miR-429	-0.25	0.83
CTBP2	C-terminal binding protein 2	1	1	0	0	0	0	0	0	gga-miR-429	-0.23	0.25
PIP4K2B	phosphatidylinositol-5-phosphate 4-kinase, type II, beta	1	0	1	0	0	0	0	0	gga-miR-429	-0.22	0.88
RAC1	ras-related C3 botulinum toxin substrate 1 (rho family, small GTP binding protein Rac1)	1	0	1	0	0	0	0	0	gga-miR-429	-0.2	0.4
SLC4A4	solute carrier family 4, sodium bicarbonate cotransporter, member 4	1	0	1	0	1	0	0	1	gga-miR-429	-0.2	0.79
ELMOD1	ELMO/CED-12 domain containing 1	1	0	0	1	0	0	0	0	gga-miR-429	-0.2	0.24
SMURF1	SMAD specific E3 ubiquitin protein ligase 1	1	0	1	0	0	0	0	0	gga-miR-429	-0.19	0.36
ASH1L	ash1 (absent, small, or homeotic)-like (Drosophila)	2	0	1	1	0	0	0	0	gga-miR-429	-0.18	0.66
UGCG	UDP-glucose ceramide glucosyltransferase	1	0	0	1	0	0	0	0	gga-miR-429	-0.17	0.24
STX1A	syntaxin 1A (brain)	1	0	1	0	0	0	0	0	gga-miR-429	-0.17	0.71
ZFHX4	zinc finger homeobox 4	1	0	0	1	0	0	0	0	gga-miR-429	-0.16	0.24
SLC12A2	solute carrier family 12 (sodium/potassium/chloride transporters), member 2	1	1	0	0	2	1	1	0	gga-miR-15b	-0.89	0.87
CHD2	chromodomain helicase DNA binding protein 2	2	1	1	0	1	0	1	0	gga-miR-15b	-0.83	0.96
ASH1L	ash1 (absent, small, or homeotic)-like (Drosophila)	1	1	0	0	2	0	1	1	gga-miR-15b	-0.79	0.91
MOBKL3	MOB1, Mps One Binder kinase activator-like 3 (yeast)	1	1	0	0	1	0	1	0	gga-miR-15b	-0.77	0.87
KCNJ2	potassium inwardly-rectifying channel, subfamily J, member 2	2	2	0	0	3	1	1	1	gga-miR-15b	-0.75	0.96
TMTC2	transmembrane and tetratricopeptide repeat containing 2	1	1	0	0	1	0	1	0	gga-miR-15b	-0.66	0.43
ETNK1	ethanolamine kinase 1	1	0	1	0	1	0	1	0	gga-miR-15b	-0.56	0.81
GALNT1	UDP-N-acetyl-alpha-D-galactosamine:polypeptide N-acetylgalactosaminyltransferase 1 (GalNAc-T1)	1	0	1	0	1	0	1	0	gga-miR-15b	-0.53	0.65
MTMR3	myotubularin related protein 3	1	1	0	0	2	0	2	0	gga-miR-15b	-0.47	0.73
IGF1R	insulin-like growth factor 1 receptor	2	1	0	1	0	0	0	0	gga-miR-15b	-0.47	0.85
TNRC6B	trinucleotide repeat containing 6B	3	0	2	1	1	0	1	0	gga-miR-15b	-0.46	> 0.99
COBLL1	COBL-like 1	1	1	0	0	0	0	0	0	gga-miR-15b	-0.46	0.74
RASAL2	RAS protein activator like 2	1	1	0	0	0	0	0	0	gga-miR-15b	-0.44	0.44
MED26	mediator complex subunit 26	1	1	0	0	0	0	0	0	gga-miR-15b	-0.44	0.89
C10orf46	chromosome 10 open reading frame 46	1	1	0	0	0	0	0	0	gga-miR-15b	-0.43	0.9
EYA1	eyes absent homolog 1 (Drosophila)	1	1	0	0	0	0	0	0	gga-miR-15b	-0.42	0.72
FNBP1L	formin binding protein 1-like	1	1	0	0	0	0	0	0	gga-miR-15b	-0.4	0.81
SETD3	SET domain containing 3	1	0	1	0	0	0	0	0	gga-miR-15b	-0.4	0.75
YTHDC1	YTH domain containing 1	1	1	0	0	0	0	0	0	gga-miR-15b	-0.4	0.9
CDC37L1	cell division cycle 37 homolog (S. cerevisiae)-like 1	1	1	0	0	0	0	0	0	gga-miR-15b	-0.38	0.67
RRAGA	Ras-related GTP binding A	1	0	1	0	1	0	1	0	gga-miR-15b	-0.37	0.58
ACVR2B	activin A receptor, type IIB	2	0	1	1	0	0	0	0	gga-miR-15b	-0.36	0.96
hCG_1790474	similar to cAMP-regulated phosphoprotein 19	1	1	0	0	0	0	0	0	gga-miR-15b	-0.35	0.62
ARPP-19	cyclic AMP phosphoprotein, 19 kD	1	1	0	0	0	0	0	0	gga-miR-15b	-0.35	0.88
hCG_18385	similar to cAMP-regulated phosphoprotein	1	1	0	0	0	0	0	0	gga-miR-15b	-0.35	0.76
LRP2	low density lipoprotein-related protein 2	1	0	1	0	0	0	0	0	gga-miR-15b	-0.34	0.75
PAX2	paired box 2	1	0	1	0	0	0	0	0	gga-miR-15b	-0.34	0.75
C9orf69	chromosome 9 open reading frame 69	1	1	0	0	0	0	0	0	gga-miR-15b	-0.33	0.75
TBC1D4	TBC1 domain family, member 4	1	0	1	0	0	0	0	0	gga-miR-15b	-0.32	0.45
SLC4A4	solute carrier family 4, sodium bicarbonate cotransporter, member 4	1	1	0	0	0	0	0	0	gga-miR-15b	-0.32	0.87
C1QL3	complement component 1, q subcomponent-like 3	1	0	1	0	0	0	0	0	gga-miR-15b	-0.31	0.53
CCNJL	cyclin J-like	1	0	1	0	0	0	0	0	gga-miR-15b	-0.31	N/A
LMO7	LIM domain 7	1	0	1	0	0	0	0	0	gga-miR-15b	-0.28	0.75
ESRRG	estrogen-related receptor gamma	1	0	1	0	0	0	0	0	gga-miR-15b	-0.27	0.62
SHOC2	soc-2 suppressor of clear homolog (C. elegans)	1	0	1	0	1	0	1	0	gga-miR-15b	-0.27	0.72
CUL2	cullin 2	1	0	1	0	0	0	0	0	gga-miR-15b	-0.26	0.54
BHLHB3	basic helix-loop-helix domain containing, class B, 3	1	0	1	0	1	0	1	0	gga-miR-15b	-0.26	0.19
RASSF5	Ras association (RalGDS/AF-6) domain family member 5	1	0	1	0	0	0	0	0	gga-miR-15b	-0.26	0.75
PLXNA2	plexin A2	1	0	1	0	0	0	0	0	gga-miR-15b	-0.26	0.75
ADAMTS5	ADAM metallopeptidase with thrombospondin type 1 motif, 5 (aggrecanase-2)	1	0	1	0	1	0	0	1	gga-miR-15b	-0.24	0.75
DLL4	delta-like 4 (Drosophila)	1	0	1	0	0	0	0	0	gga-miR-15b	-0.24	0.75
TMEM189-UBE2V1	TMEM189-UBE2V1	1	0	1	0	1	0	1	0	gga-miR-15b	-0.24	0.49
UBE2V1	ubiquitin-conjugating enzyme E2 variant 1	1	0	1	0	1	0	1	0	gga-miR-15b	-0.24	0.49
ONECUT2	one cut homeobox 2	1	0	1	0	1	0	0	1	gga-miR-15b	-0.23	0.82
DYRK2	dual-specificity tyrosine-(Y)-phosphorylation regulated kinase 2	1	0	1	0	0	0	0	0	gga-miR-15b	-0.23	0.67
MAP2K1	mitogen-activated protein kinase kinase 1	1	0	1	0	0	0	0	0	gga-miR-15b	-0.23	0.71
WDR47	WD repeat domain 47	1	0	1	0	0	0	0	0	gga-miR-15b	-0.23	0.47
PAM	peptidylglycine alpha-amidating monooxygenase	1	0	0	1	0	0	0	0	gga-miR-15b	-0.22	0.77
BTF3	basic transcription factor 3	1	0	0	1	0	0	0	0	gga-miR-15b	-0.22	0.68
GRB10	growth factor receptor-bound protein 10	1	0	1	0	0	0	0	0	gga-miR-15b	-0.21	0.5
ANK3	ankyrin 3, node of Ranvier (ankyrin G)	1	0	1	0	0	0	0	0	gga-miR-15b	-0.21	0.56
ZNF423	zinc finger protein 423	1	0	0	1	0	0	0	0	gga-miR-15b	-0.2	0.77
ATP6V1B2	ATPase, H+ transporting, lysosomal 56/58kDa, V1 subunit B2	1	0	1	0	1	0	1	0	gga-miR-15b	-0.2	0.52
FBXO33	F-box protein 33	1	0	0	1	1	0	0	1	gga-miR-15b	-0.2	0.74
FAM60A	family with sequence similarity 60, member A	1	0	1	0	0	0	0	0	gga-miR-15b	-0.18	0.74
ETV1	ets variant gene 1	1	0	1	0	0	0	0	0	gga-miR-15b	-0.18	0.75
EIF4E	eukaryotic translation initiation factor 4E	1	0	0	1	0	0	0	0	gga-miR-15b	-0.17	0.75
PELI2	pellino homolog 2 (Drosophila)	1	0	1	0	0	0	0	0	gga-miR-15b	-0.16	0.72
AMMECR1	Alport syndrome, mental retardation, midface hypoplasia and elliptocytosis chromosomal region, gene 1	1	0	1	0	0	0	0	0	gga-miR-15b	-0.15	0.72
NUFIP2	nuclear fragile X mental retardation protein interacting protein 2	1	1	0	0	0	0	0	0	gga-miR-15b	-0.15	0.88
CMPK1	cytidine monophosphate (UMP-CMP) kinase 1, cytosolic	1	0	0	1	0	0	0	0	gga-miR-15b	-0.14	0.82
FAM59A	family with sequence similarity 59, member A	1	0	0	1	0	0	0	0	gga-miR-15b	-0.14	0.7
RASGEF1B	RasGEF domain family, member 1B	1	0	0	1	1	0	0	1	gga-miR-15b	-0.14	0.8
SLC24A3	solute carrier family 24 (sodium/potassium/calcium exchanger), member 3	1	0	0	1	0	0	0	0	gga-miR-15b	-0.12	0.84
NLGN1	neuroligin 1	1	0	1	0	0	0	0	0	gga-miR-15b	-0.11	0.67
CAPRIN1	cell cycle associated protein 1	1	0	1	0	0	0	0	0	gga-miR-15b	-0.11	0.72
BPTF	bromodomain PHD finger transcription factor	1	0	0	1	0	0	0	0	gga-miR-15b	-0.11	0.71
EIF2B2	eukaryotic translation initiation factor 2B, subunit 2 beta, 39kDa	1	0	1	0	0	0	0	0	gga-miR-15b	-0.1	0.46
CCDC128	coiled-coil domain containing 128	1	0	1	0	0	0	0	0	gga-miR-15b	-0.09	0.45
ABI2	abl interactor 2	1	0	1	0	1	0	1	0	gga-miR-15b	-0.08	0.59
SOBP	sine oculis binding protein homolog (Drosophila)	2	2	0	0	0	0	0	0	gga-miR-10b	-0.69	0.37
DAZAP1	DAZ associated protein 1	1	0	1	0	1	0	1	0	gga-miR-10b	-0.58	< 0.1
BDNF	brain-derived neurotrophic factor	1	1	0	0	0	0	0	0	gga-miR-10b	-0.57	0.55
FIGN	fidgetin	1	1	0	0	1	0	0	1	gga-miR-10b	-0.51	0.22
HOXA3	homeobox A3	1	1	0	0	0	0	0	0	gga-miR-10b	-0.51	0.55
NCOR2	nuclear receptor co-repressor 2	1	1	0	0	0	0	0	0	gga-miR-10b	-0.48	0.55
AGPAT3	1-acylglycerol-3-phosphate O-acyltransferase 3	1	1	0	0	0	0	0	0	gga-miR-10b	-0.47	0.58
EBF2	early B-cell factor 2	1	1	0	0	0	0	0	0	gga-miR-10b	-0.47	0.19
HOXB3	homeobox B3	1	1	0	0	0	0	0	0	gga-miR-10b	-0.46	0.55
HCN1	hyperpolarization activated cyclic nucleotide-gated potassium channel 1	1	1	0	0	0	0	0	0	gga-miR-10b	-0.43	0.15
TIAM1	T-cell lymphoma invasion and metastasis 1	1	1	0	0	0	0	0	0	gga-miR-10b	-0.41	0.42
RNF126	ring finger protein 126	1	1	0	0	0	0	0	0	gga-miR-10b	-0.4	< 0.1
GATA6	GATA binding protein 6	1	1	0	0	0	0	0	0	gga-miR-10b	-0.39	0.27
MDGA2	MAM domain containing glycosylphosphatidylinositol anchor 2	1	1	0	0	0	0	0	0	gga-miR-10b	-0.38	0.32
BCL2L11	BCL2-like 11 (apoptosis facilitator)	1	1	0	0	0	0	0	0	gga-miR-10b	-0.36	0.58
FBXO30	F-box protein 30	1	1	0	0	0	0	0	0	gga-miR-10b	-0.35	0.56
GTF2H1	general transcription factor IIH, polypeptide 1, 62kDa	1	1	0	0	0	0	0	0	gga-miR-10b	-0.33	0.19
PKN2	protein kinase N2	1	0	0	1	1	0	1	0	gga-miR-10b	-0.33	0.41
CNOT6	CCR4-NOT transcription complex, subunit 6	1	0	1	0	0	0	0	0	gga-miR-10b	-0.33	< 0.1
ACTG1	actin, gamma 1	1	1	0	0	0	0	0	0	gga-miR-10b	-0.32	0.36
FLJ20309	hypothetical protein FLJ20309	1	1	0	0	0	0	0	0	gga-miR-10b	-0.31	0.51
TNRC6B	trinucleotide repeat containing 6B	1	1	0	0	1	0	1	0	gga-miR-10b	-0.31	0.47
RNF165	ring finger protein 165	1	0	1	0	0	0	0	0	gga-miR-10b	-0.3	0.58
PIK3CA	phosphoinositide-3-kinase, catalytic, alpha polypeptide	1	0	1	0	0	0	0	0	gga-miR-10b	-0.29	0.35
WDR1	WD repeat domain 1	1	0	1	0	0	0	0	0	gga-miR-10b	-0.28	< 0.1
IL1RAPL1	interleukin 1 receptor accessory protein-like 1	1	0	1	0	0	0	0	0	gga-miR-10b	-0.28	< 0.1
MAPRE1	microtubule-associated protein, RP/EB family, member 1	1	0	1	0	0	0	0	0	gga-miR-10b	-0.28	0.12
FNBP1L	formin binding protein 1-like	1	0	1	0	0	0	0	0	gga-miR-10b	-0.28	< 0.1
SKIL	SKI-like oncogene	1	0	1	0	0	0	0	0	gga-miR-10b	-0.27	< 0.1
GABRB2	gamma-aminobutyric acid (GABA) A receptor, beta 2	1	1	0	0	1	0	0	1	gga-miR-10b	-0.27	0.52
BACH2	BTB and CNC homology 1, basic leucine zipper transcription factor 2	1	0	1	0	0	0	0	0	gga-miR-10b	-0.27	0.58
NEDD4	neural precursor cell expressed, developmentally down-regulated 4	1	0	1	0	0	0	0	0	gga-miR-10b	-0.26	0.56
GALNT1	UDP-N-acetyl-alpha-D-galactosamine:polypeptide N-acetylgalactosaminyltransferase 1 (GalNAc-T1)	1	0	1	0	0	0	0	0	gga-miR-10b	-0.26	0.58
KLF11	Kruppel-like factor 11	1	0	1	0	0	0	0	0	gga-miR-10b	-0.26	0.58
ELAVL2	ELAV (embryonic lethal, abnormal vision, Drosophila)-like 2 (Hu antigen B)	1	0	1	0	0	0	0	0	gga-miR-10b	-0.25	0.49
JARID2	jumonji, AT rich interactive domain 2	1	0	1	0	0	0	0	0	gga-miR-10b	-0.25	0.47
SMCR8	Smith-Magenis syndrome chromosome region, candidate 8	1	1	0	0	0	0	0	0	gga-miR-10b	-0.24	< 0.1
RAP2A	RAP2A, member of RAS oncogene family	1	0	1	0	0	0	0	0	gga-miR-10b	-0.23	< 0.1
FLRT2	fibronectin leucine rich transmembrane protein 2	1	0	1	0	0	0	0	0	gga-miR-10b	-0.23	0.58
HOXD10	homeobox D10	1	0	0	1	0	0	0	0	gga-miR-10b	-0.23	0.15
UBE2I	ubiquitin-conjugating enzyme E2I (UBC9 homolog, yeast)	1	0	1	0	0	0	0	0	gga-miR-10b	-0.23	< 0.1
ODZ2	odz, odd Oz/ten-m homolog 2 (Drosophila)	1	0	1	0	0	0	0	0	gga-miR-10b	-0.22	0.45
PAPD5	PAP associated domain containing 5	1	0	1	0	0	0	0	0	gga-miR-10b	-0.22	0.58
CSMD1	CUB and Sushi multiple domains 1	1	0	1	0	0	0	0	0	gga-miR-10b	-0.22	0.58
CUGBP2	CUG triplet repeat, RNA binding protein 2	1	0	1	0	0	0	0	0	gga-miR-10b	-0.22	0.47
PALM2	paralemmin 2	1	0	1	0	0	0	0	0	gga-miR-10b	-0.22	0.58
BAZ2B	bromodomain adjacent to zinc finger domain, 2B	1	0	1	0	0	0	0	0	gga-miR-10b	-0.22	< 0.1
BCL6	B-cell CLL/lymphoma 6 (zinc finger protein 51)	1	0	1	0	0	0	0	0	gga-miR-10b	-0.22	0.39
LOC440093	histone H3-like	1	0	1	0	0	0	0	0	gga-miR-10b	-0.21	< 0.1
H3F3B	H3 histone, family 3B (H3.3B)	1	0	1	0	0	0	0	0	gga-miR-10b	-0.21	0.58
NR5A2	nuclear receptor subfamily 5, group A, member 2	1	0	0	1	0	0	0	0	gga-miR-10b	-0.21	0.29
USP25	ubiquitin specific peptidase 25	1	0	1	0	0	0	0	0	gga-miR-10b	-0.21	< 0.1
TBL1X	transducin (beta)-like 1X-linked	1	0	1	0	0	0	0	0	gga-miR-10b	-0.21	< 0.1
HSPC159	galectin-related protein	1	0	0	1	0	0	0	0	gga-miR-10b	-0.19	0.41
FNBP1	formin binding protein 1	1	1	0	0	0	0	0	0	gga-miR-10b	-0.19	0.23
NR2C2	nuclear receptor subfamily 2, group C, member 2	1	0	0	1	0	0	0	0	gga-miR-10b	-0.17	0.41
ZMYND11	zinc finger, MYND domain containing 11	1	0	1	0	0	0	0	0	gga-miR-10b	-0.17	0.39
MYT1L	myelin transcription factor 1-like	1	0	1	0	0	0	0	0	gga-miR-10b	-0.15	0.47
FAM172A	family with sequence similarity 172, member A	1	0	1	0	0	0	0	0	gga-miR-10b	-0.15	0.55
INHBB	inhibin, beta B	1	0	0	1	0	0	0	0	gga-miR-10b	-0.14	0.38
DLGAP2	discs, large (Drosophila) homolog-associated protein 2	1	0	0	1	0	0	0	0	gga-miR-10b	-0.14	0.41
DOCK11	dedicator of cytokinesis 11	1	0	1	0	0	0	0	0	gga-miR-10b	-0.14	< 0.1
ESRRG	estrogen-related receptor gamma	1	1	0	0	0	0	0	0	gga-miR-10b	-0.14	0.27
KIAA1462	KIAA1462	1	0	1	0	0	0	0	0	gga-miR-10b	-0.12	0.29
MTF1	metal-regulatory transcription factor 1	1	0	0	1	0	0	0	0	gga-miR-10b	-0.12	0.41
FLJ36031	hypothetical protein FLJ36031	1	0	0	1	0	0	0	0	gga-miR-10b	-0.12	0.4
CRK	v-crk sarcoma virus CT10 oncogene homolog (avian)	1	0	0	1	0	0	0	0	gga-miR-10b	-0.12	0.31
E2F7	E2F transcription factor 7	1	0	0	1	0	0	0	0	gga-miR-10b	-0.09	0.39
C10orf141	chromosome 10 open reading frame 141	1	0	1	0	0	0	0	0	gga-miR-10b	-0.04	0.58
ZNF706	zinc finger protein 706	1	0	1	0	0	0	0	0	gga-miR-10b	N/A	0.57
STC1	stanniocalcin 1	1	1	0	0	3	3	0	0	gga-miR-101	-1.57	0.6
ADAMTS17	ADAM metallopeptidase with thrombospondin type 1 motif, 17	3	2	1	0	1	0	0	1	gga-miR-101	-1.32	> 0.99
SPATA2	spermatogenesis associated 2	1	1	0	0	4	0	1	3	gga-miR-101	-1.14	0.78
FAM108C1	family with sequence similarity 108, member C1	2	2	0	0	1	0	0	1	gga-miR-101	-1.13	0.53
TNPO1	transportin 1	2	2	0	0	1	0	1	0	gga-miR-101	-1.13	0.76
SLC12A2	solute carrier family 12 (sodium/potassium/chloride transporters), member 2	2	2	0	0	1	0	1	0	gga-miR-101	-1.1	0.57
RIMBP2	RIMS binding protein 2	1	0	1	0	3	0	2	1	gga-miR-101	-1.04	0.83
FLRT3	fibronectin leucine rich transmembrane protein 3	2	2	0	0	0	0	0	0	gga-miR-101	-1	0.94
ZNF654	zinc finger protein 654	2	2	0	0	0	0	0	0	gga-miR-101	-0.97	0.96
MAPK1	mitogen-activated protein kinase 1	1	0	1	0	3	1	2	0	gga-miR-101	-0.95	0.91
TSHZ3	teashirt zinc finger homeobox 3	2	2	0	0	0	0	0	0	gga-miR-101	-0.92	0.9
MYCN	v-myc myelocytomatosis viral related oncogene, neuroblastoma derived (avian)	2	2	0	0	0	0	0	0	gga-miR-101	-0.92	0.91
ZFHX4	zinc finger homeobox 4	3	2	0	1	0	0	0	0	gga-miR-101	-0.91	0.86
ATXN1	ataxin 1	3	2	1	0	0	0	0	0	gga-miR-101	-0.88	0.97
MKL2	MKL/myocardin-like 2	2	1	0	1	1	0	0	1	gga-miR-101	-0.86	0.91
CDYL	chromodomain protein, Y-like	2	2	0	0	0	0	0	0	gga-miR-101	-0.86	0.8
DDEF1	development and differentiation enhancing factor 1	1	1	0	0	1	1	0	0	gga-miR-101	-0.85	0.6
MOBKL3	MOB1, Mps One Binder kinase activator-like 3 (yeast)	1	1	0	0	1	0	1	0	gga-miR-101	-0.85	0.83
FAM46A	family with sequence similarity 46, member A	1	1	0	0	2	1	1	0	gga-miR-101	-0.83	0.68
KCND2	potassium voltage-gated channel, Shal-related subfamily, member 2	1	1	0	0	3	0	2	1	gga-miR-101	-0.82	< 0.1
FLJ20309	hypothetical protein FLJ20309	2	1	0	1	2	0	2	0	gga-miR-101	-0.81	0.88
PHACTR2	phosphatase and actin regulator 2	1	1	0	0	1	1	0	0	gga-miR-101	-0.79	0.8
KBTBD8	kelch repeat and BTB (POZ) domain containing 8	1	1	0	0	2	0	1	1	gga-miR-101	-0.79	0.78
FAM108B1	family with sequence similarity 108, member B1	1	1	0	0	1	0	1	0	gga-miR-101	-0.79	0.52
ZBTB34	zinc finger and BTB domain containing 34	2	2	0	0	2	1	0	1	gga-miR-101	-0.78	0.85
QKI	quaking homolog, KH domain RNA binding (mouse)	2	1	0	1	1	1	0	0	gga-miR-101	-0.77	0.63
EZH2	enhancer of zeste homolog 2 (Drosophila)	1	1	0	0	1	0	1	0	gga-miR-101	-0.77	0.74
PDS5B	PDS5, regulator of cohesion maintenance, homolog B (S. cerevisiae)	1	1	0	0	1	0	0	1	gga-miR-101	-0.73	0.27
SASH1	SAM and SH3 domain containing 1	1	1	0	0	1	0	1	0	gga-miR-101	-0.73	0.67
FBN2	fibrillin 2 (congenital contractural arachnodactyly)	2	1	0	1	2	0	0	2	gga-miR-101	-0.73	0.68
TNRC6B	trinucleotide repeat containing 6B	2	2	0	0	1	0	1	0	gga-miR-101	-0.73	0.98
SCN2A	sodium channel, voltage-gated, type II, alpha subunit	1	1	0	0	1	1	0	0	gga-miR-101	-0.71	0.46
CACNB2	calcium channel, voltage-dependent, beta 2 subunit	2	1	1	0	1	0	0	1	gga-miR-101	-0.69	0.58
GLCCI1	glucocorticoid induced transcript 1	1	0	1	0	2	0	1	1	gga-miR-101	-0.69	0.37
ACVR2B	activin A receptor, type IIB	3	0	1	2	1	0	1	0	gga-miR-101	-0.68	0.96
HTRA3	HtrA serine peptidase 3	2	1	0	1	0	0	0	0	gga-miR-101	-0.68	0.92
PDE4D	phosphodiesterase 4D, cAMP-specific (phosphodiesterase E3 dunce homolog, Drosophila)	2	1	0	1	2	0	0	2	gga-miR-101	-0.68	0.9
PPFIA1	protein tyrosine phosphatase, receptor type, f polypeptide (PTPRF), interacting protein (liprin), alpha 1	1	1	0	0	1	0	0	1	gga-miR-101	-0.67	0.9
RBM25	RNA binding motif protein 25	1	0	0	1	2	1	0	1	gga-miR-101	-0.66	0.31
STK38L	serine/threonine kinase 38 like	1	1	0	0	1	0	1	0	gga-miR-101	-0.65	0.73
C3orf58	chromosome 3 open reading frame 58	1	1	0	0	1	0	0	1	gga-miR-101	-0.64	0.39
PAP2D	phosphatidic acid phosphatase type 2	1	0	0	1	1	1	0	0	gga-miR-101	-0.64	0.31
ROCK2	Rho-associated, coiled-coil containing protein kinase 2	1	1	0	0	1	0	0	1	gga-miR-101	-0.64	0.52
UBE2A	ubiquitin-conjugating enzyme E2A (RAD6 homolog)	1	1	0	0	1	0	1	0	gga-miR-101	-0.64	0.54
UBE2D1	ubiquitin-conjugating enzyme E2D 1 (UBC4/5 homolog, yeast)	1	1	0	0	1	0	0	1	gga-miR-101	-0.62	0.74
SIX4	SIX homeobox 4	1	1	0	0	1	0	0	1	gga-miR-101	-0.61	0.86
GABBR2	gamma-aminobutyric acid (GABA) B receptor, 2	1	1	0	0	1	0	0	1	gga-miR-101	-0.61	0.33
KIAA1217	KIAA1217	1	0	0	1	2	0	1	1	gga-miR-101	-0.6	0.31
RCN2	reticulocalbin 2, EF-hand calcium binding domain	1	1	0	0	1	0	0	1	gga-miR-101	-0.59	< 0.1
SMAP1	stromal membrane-associated GTPase-activating protein 1	1	1	0	0	1	0	0	1	gga-miR-101	-0.59	0.48
hCG_1757335	hCG1757335	2	1	1	0	1	1	0	0	gga-miR-101	-0.59	0.66
MGAT4A	mannosyl (alpha-1,3-)-glycoprotein beta-1,4-N-acetylglucosaminyltransferase, isozyme A	2	1	0	1	1	0	0	1	gga-miR-101	-0.59	0.9
KIAA1012	KIAA1012	1	1	0	0	0	0	0	0	gga-miR-101	-0.58	0.74
PURB	purine-rich element binding protein B	1	1	0	0	1	1	0	0	gga-miR-101	-0.58	0.87
LMO3	LIM domain only 3 (rhombotin-like 2)	1	0	0	1	1	1	0	0	gga-miR-101	-0.58	0.31
PBX3	pre-B-cell leukemia homeobox 3	1	1	0	0	1	0	0	1	gga-miR-101	-0.58	0.71
RAP1B	RAP1B, member of RAS oncogene family	2	1	1	0	1	1	0	0	gga-miR-101	-0.58	0.66
SH3RF1	SH3 domain containing ring finger 1	1	0	1	0	1	1	0	0	gga-miR-101	-0.58	0.34
KCNJ6	potassium inwardly-rectifying channel, subfamily J, member 6	1	1	0	0	1	0	0	1	gga-miR-101	-0.58	0.26
GABRB2	gamma-aminobutyric acid (GABA) A receptor, beta 2	1	1	0	0	2	0	1	1	gga-miR-101	-0.56	0.84
BTBD3	BTB (POZ) domain containing 3	1	1	0	0	1	0	0	1	gga-miR-101	-0.56	0.86
SULT4A1	sulfotransferase family 4A, member 1	1	1	0	0	1	0	0	1	gga-miR-101	-0.56	0.8
ZBED4	zinc finger, BED-type containing 4	2	1	0	1	0	0	0	0	gga-miR-101	-0.55	0.91
ENAH	enabled homolog (Drosophila)	1	0	1	0	2	0	0	2	gga-miR-101	-0.55	0.55
RNF219	ring finger protein 219	1	0	0	1	1	1	0	0	gga-miR-101	-0.55	0.31
SOCS5	suppressor of cytokine signaling 5	1	0	1	0	1	1	0	0	gga-miR-101	-0.55	0.43
FZD4	frizzled homolog 4 (Drosophila)	1	1	0	0	0	0	0	0	gga-miR-101	-0.55	0.87
SPRED1	sprouty-related, EVH1 domain containing 1	1	1	0	0	1	0	0	1	gga-miR-101	-0.54	0.54
BICD2	bicaudal D homolog 2 (Drosophila)	1	1	0	0	2	0	1	1	gga-miR-101	-0.54	0.72
CBFA2T2	core-binding factor, runt domain, alpha subunit 2; translocated to, 2	1	1	0	0	0	0	0	0	gga-miR-101	-0.54	0.87
SYT14	synaptotagmin XIV	1	1	0	0	1	0	0	1	gga-miR-101	-0.54	0.72
MAMLD1	mastermind-like domain containing 1	1	1	0	0	1	0	0	1	gga-miR-101	-0.54	0.22
SYT14L	synaptotagmin XIV-like	1	1	0	0	1	0	0	1	gga-miR-101	-0.54	< 0.1
EMP1	epithelial membrane protein 1	1	1	0	0	0	0	0	0	gga-miR-101	-0.53	0.86
RAB11A	RAB11A, member RAS oncogene family	1	1	0	0	0	0	0	0	gga-miR-101	-0.52	< 0.1
ANKRD11	ankyrin repeat domain 11	1	1	0	0	0	0	0	0	gga-miR-101	-0.52	0.87
IKZF2	IKAROS family zinc finger 2 (Helios)	1	0	1	0	2	0	1	1	gga-miR-101	-0.52	0.82
TNKS2	tankyrase, TRF1-interacting ankyrin-related ADP-ribose polymerase 2	1	1	0	0	0	0	0	0	gga-miR-101	-0.52	0.45
MITF	microphthalmia-associated transcription factor	1	1	0	0	1	0	0	1	gga-miR-101	-0.52	0.65
KCNH7	potassium voltage-gated channel, subfamily H (eag-related), member 7	1	1	0	0	0	0	0	0	gga-miR-101	-0.52	0.73
AJAP1	adherens junctions associated protein 1	1	1	0	0	0	0	0	0	gga-miR-101	-0.51	0.74
ARID1A	AT rich interactive domain 1A (SWI-like)	1	1	0	0	1	0	0	1	gga-miR-101	-0.51	0.56
ANKRD50	ankyrin repeat domain 50	1	0	0	1	2	0	0	2	gga-miR-101	-0.51	0.31
SH2B3	SH2B adaptor protein 3	1	1	0	0	0	0	0	0	gga-miR-101	-0.51	0.88
NLK	nemo-like kinase	1	1	0	0	0	0	0	0	gga-miR-101	-0.51	0.76
SMARCD1	SWI/SNF related, matrix associated, actin dependent regulator of chromatin, subfamily d, member 1	1	1	0	0	0	0	0	0	gga-miR-101	-0.51	0.86
CPEB3	cytoplasmic polyadenylation element binding protein 3	1	0	1	0	1	0	1	0	gga-miR-101	-0.51	0.71
KIAA0802	KIAA0802	1	1	0	0	1	0	0	1	gga-miR-101	-0.51	0.5
SMARCA5	SWI/SNF related, matrix associated, actin dependent regulator of chromatin, subfamily a, member 5	1	1	0	0	0	0	0	0	gga-miR-101	-0.5	0.33
TMEM132D	transmembrane protein 132D	1	1	0	0	0	0	0	0	gga-miR-101	-0.5	0.25
ZNF217	zinc finger protein 217	1	1	0	0	0	0	0	0	gga-miR-101	-0.5	0.53
ZCCHC2	zinc finger, CCHC domain containing 2	1	1	0	0	0	0	0	0	gga-miR-101	-0.5	0.78
RAP2C	RAP2C, member of RAS oncogene family	1	1	0	0	0	0	0	0	gga-miR-101	-0.5	0.56
JMJD1B	jumonji domain containing 1B	2	1	0	1	0	0	0	0	gga-miR-101	-0.5	0.62
PRKCE	protein kinase C, epsilon	1	1	0	0	0	0	0	0	gga-miR-101	-0.49	0.85
TEAD3	TEA domain family member 3	1	0	1	0	1	0	0	1	gga-miR-101	-0.49	0.88
SEL1L	sel-1 suppressor of lin-12-like (C. elegans)	1	1	0	0	0	0	0	0	gga-miR-101	-0.49	0.8
NEUROD1	neurogenic differentiation 1	1	1	0	0	0	0	0	0	gga-miR-101	-0.49	0.61
APLP2	amyloid beta (A4) precursor-like protein 2	1	0	0	1	1	0	1	0	gga-miR-101	-0.49	0.31
SLC30A7	solute carrier family 30 (zinc transporter), member 7	1	1	0	0	0	0	0	0	gga-miR-101	-0.48	0.89
BAT2D1	BAT2 domain containing 1	1	1	0	0	1	0	0	1	gga-miR-101	-0.48	0.79
RAB5A	RAB5A, member RAS oncogene family	1	1	0	0	0	0	0	0	gga-miR-101	-0.48	0.43
HEG1	HEG homolog 1 (zebrafish)	1	1	0	0	0	0	0	0	gga-miR-101	-0.48	0.87
PUM2	pumilio homolog 2 (Drosophila)	1	1	0	0	1	0	0	1	gga-miR-101	-0.48	0.73
MBNL1	muscleblind-like (Drosophila)	2	1	0	1	0	0	0	0	gga-miR-101	-0.48	0.82
KIAA1486	KIAA1486 protein	1	1	0	0	0	0	0	0	gga-miR-101	-0.48	< 0.1
PTCH1	patched homolog 1 (Drosophila)	2	1	0	1	0	0	0	0	gga-miR-101	-0.48	0.88
KLF3	Kruppel-like factor 3 (basic)	1	1	0	0	0	0	0	0	gga-miR-101	-0.47	0.87
RAB1A	RAB1A, member RAS oncogene family	1	1	0	0	0	0	0	0	gga-miR-101	-0.47	0.78
FBXW7	F-box and WD repeat domain containing 7	1	1	0	0	1	0	1	0	gga-miR-101	-0.47	0.77
USP47	ubiquitin specific peptidase 47	1	1	0	0	0	0	0	0	gga-miR-101	-0.47	0.87
EXOC5	exocyst complex component 5	1	0	1	0	1	0	1	0	gga-miR-101	-0.47	0.91
TLK2	tousled-like kinase 2	1	0	1	0	1	1	0	0	gga-miR-101	-0.47	0.9
ZNF207	zinc finger protein 207	2	0	1	1	0	0	0	0	gga-miR-101	-0.47	0.65
DR1	down-regulator of transcription 1, TBP-binding (negative cofactor 2)	1	1	0	0	0	0	0	0	gga-miR-101	-0.47	0.58
SMARCA1	SWI/SNF related, matrix associated, actin dependent regulator of chromatin, subfamily a, member 1	1	1	0	0	0	0	0	0	gga-miR-101	-0.46	0.32
AEBP2	AE binding protein 2	1	1	0	0	0	0	0	0	gga-miR-101	-0.46	0.86
PPTC7	PTC7 protein phosphatase homolog (S. cerevisiae)	1	1	0	0	1	0	0	1	gga-miR-101	-0.46	0.61
ZNF238	zinc finger protein 238	1	0	0	1	2	0	0	2	gga-miR-101	-0.46	0.51
RANBP9	RAN binding protein 9	1	1	0	0	0	0	0	0	gga-miR-101	-0.46	0.67
FLJ20160	FLJ20160 protein	1	1	0	0	0	0	0	0	gga-miR-101	-0.46	0.88
MCC	mutated in colorectal cancers	1	0	1	0	1	0	0	1	gga-miR-101	-0.46	0.73
THBS2	thrombospondin 2	1	1	0	0	0	0	0	0	gga-miR-101	-0.45	0.71
GLRX5	glutaredoxin 5	1	1	0	0	0	0	0	0	gga-miR-101	-0.45	0.19
ZMYM2	zinc finger, MYM-type 2	1	1	0	0	0	0	0	0	gga-miR-101	-0.45	0.65
DNMT3A	DNA (cytosine-5-)-methyltransferase 3 alpha	2	0	1	1	0	0	0	0	gga-miR-101	-0.45	0.62
MAML3	mastermind-like 3 (Drosophila)	1	1	0	0	0	0	0	0	gga-miR-101	-0.45	0.88
ADRB1	adrenergic, beta-1-, receptor	1	1	0	0	0	0	0	0	gga-miR-101	-0.45	0.85
ATAD2B	ATPase family, AAA domain containing 2B	1	0	0	1	1	0	1	0	gga-miR-101	-0.45	0.31
FLRT2	fibronectin leucine rich transmembrane protein 2	1	1	0	0	0	0	0	0	gga-miR-101	-0.44	0.88
FMR1	fragile X mental retardation 1	1	0	0	1	1	0	1	0	gga-miR-101	-0.44	0.31
BRD8	bromodomain containing 8	1	1	0	0	0	0	0	0	gga-miR-101	-0.44	0.3
NOVA1	neuro-oncological ventral antigen 1	1	1	0	0	0	0	0	0	gga-miR-101	-0.44	0.75
BCL9	B-cell CLL/lymphoma 9	1	1	0	0	0	0	0	0	gga-miR-101	-0.44	0.24
DPY19L1	dpy-19-like 1 (C. elegans)	1	1	0	0	0	0	0	0	gga-miR-101	-0.44	< 0.1
DLG5	discs, large homolog 5 (Drosophila)	2	0	2	0	1	0	0	1	gga-miR-101	-0.44	0.95
ANKRD17	ankyrin repeat domain 17	1	1	0	0	0	0	0	0	gga-miR-101	-0.44	0.74
FAT3	FAT tumor suppressor homolog 3 (Drosophila)	1	1	0	0	0	0	0	0	gga-miR-101	-0.44	0.86
FOS	v-fos FBJ murine osteosarcoma viral oncogene homolog	1	1	0	0	0	0	0	0	gga-miR-101	-0.44	0.58
UBE2F	ubiquitin-conjugating enzyme E2F (putative)	1	1	0	0	0	0	0	0	gga-miR-101	-0.43	0.27
AFAP1	actin filament associated protein 1	1	0	0	1	2	0	0	2	gga-miR-101	-0.43	0.31
PHLDA1	pleckstrin homology-like domain, family A, member 1	1	1	0	0	0	0	0	0	gga-miR-101	-0.43	0.9
PCGF5	polycomb group ring finger 5	1	1	0	0	0	0	0	0	gga-miR-101	-0.43	0.83
LIFR	leukemia inhibitory factor receptor alpha	1	0	0	1	2	0	0	2	gga-miR-101	-0.43	0.31
MAP3K13	mitogen-activated protein kinase kinase kinase 13	1	0	0	1	1	0	0	1	gga-miR-101	-0.42	0.31
AP3S1	adaptor-related protein complex 3, sigma 1 subunit	1	1	0	0	0	0	0	0	gga-miR-101	-0.42	0.45
MYO1E	myosin IE	1	0	0	1	1	0	0	1	gga-miR-101	-0.42	0.31
MET	met proto-oncogene (hepatocyte growth factor receptor)	1	0	0	1	1	0	1	0	gga-miR-101	-0.42	0.33
PHF20L1	PHD finger protein 20-like 1	1	1	0	0	0	0	0	0	gga-miR-101	-0.42	0.87
C5orf41	chromosome 5 open reading frame 41	1	0	0	1	2	0	1	1	gga-miR-101	-0.42	0.31
MYST2	MYST histone acetyltransferase 2	1	1	0	0	1	0	1	0	gga-miR-101	-0.41	0.8
KCNA5	potassium voltage-gated channel, shaker-related subfamily, member 5	1	1	0	0	0	0	0	0	gga-miR-101	-0.41	0.43
LRCH2	leucine-rich repeats and calponin homology (CH) domain containing 2	1	1	0	0	0	0	0	0	gga-miR-101	-0.41	0.79
DUSP1	dual specificity phosphatase 1	1	1	0	0	0	0	0	0	gga-miR-101	-0.41	0.68
SHANK2	SH3 and multiple ankyrin repeat domains 2	2	0	0	2	0	0	0	0	gga-miR-101	-0.41	0.52
LRRN1	leucine rich repeat neuronal 1	1	1	0	0	0	0	0	0	gga-miR-101	-0.41	0.52
ARHGEF3	Rho guanine nucleotide exchange factor (GEF) 3	1	1	0	0	0	0	0	0	gga-miR-101	-0.41	0.79
YLPM1	YLP motif containing 1	1	0	0	1	1	0	1	0	gga-miR-101	-0.41	0.31
RIMS2	regulating synaptic membrane exocytosis 2	1	1	0	0	0	0	0	0	gga-miR-101	-0.41	0.15
CMIP	c-Maf-inducing protein	1	1	0	0	0	0	0	0	gga-miR-101	-0.41	0.73
MAP3K4	mitogen-activated protein kinase kinase kinase 4	1	0	0	1	1	0	0	1	gga-miR-101	-0.4	0.31
HRB	HIV-1 Rev binding protein	1	1	0	0	0	0	0	0	gga-miR-101	-0.4	0.88
WDR47	WD repeat domain 47	1	1	0	0	0	0	0	0	gga-miR-101	-0.4	0.18
USP38	ubiquitin specific peptidase 38	1	1	0	0	0	0	0	0	gga-miR-101	-0.4	0.62
BRD3	bromodomain containing 3	1	1	0	0	0	0	0	0	gga-miR-101	-0.4	0.57
ATP2B2	ATPase, Ca++ transporting, plasma membrane 2	2	1	0	1	0	0	0	0	gga-miR-101	-0.4	0.31
REV3L	REV3-like, catalytic subunit of DNA polymerase zeta (yeast)	1	1	0	0	0	0	0	0	gga-miR-101	-0.39	0.34
CCDC4	coiled-coil domain containing 4	1	0	1	0	1	0	0	1	gga-miR-101	-0.39	0.91
MYST4	MYST histone acetyltransferase (monocytic leukemia) 4	1	1	0	0	0	0	0	0	gga-miR-101	-0.39	0.62
MEIS2	Meis homeobox 2	2	0	0	2	0	0	0	0	gga-miR-101	-0.39	0.52
GJA1	gap junction protein, alpha 1, 43kDa	1	1	0	0	0	0	0	0	gga-miR-101	-0.39	0.71
FBXW11	F-box and WD repeat domain containing 11	2	0	1	1	0	0	0	0	gga-miR-101	-0.39	0.91
LRP12	low density lipoprotein-related protein 12	1	1	0	0	1	0	0	1	gga-miR-101	-0.39	< 0.1
C10orf12	chromosome 10 open reading frame 12	1	1	0	0	0	0	0	0	gga-miR-101	-0.39	0.2
FRYL	FRY-like	1	1	0	0	0	0	0	0	gga-miR-101	-0.38	0.48
CDK8	cyclin-dependent kinase 8	1	1	0	0	0	0	0	0	gga-miR-101	-0.38	0.61
SOX11	SRY (sex determining region Y)-box 11	1	1	0	0	0	0	0	0	gga-miR-101	-0.38	0.84
GOLGA4	golgi autoantigen, golgin subfamily a, 4	1	0	0	1	1	0	0	1	gga-miR-101	-0.38	0.31
ZNF507	zinc finger protein 507	1	0	0	1	1	0	0	1	gga-miR-101	-0.38	0.31
CEP350	centrosomal protein 350kDa	1	0	1	0	2	0	0	2	gga-miR-101	-0.38	0.78
RXRA	retinoid X receptor, alpha	1	1	0	0	0	0	0	0	gga-miR-101	-0.37	0.47
NUFIP2	nuclear fragile X mental retardation protein interacting protein 2	1	1	0	0	1	0	1	0	gga-miR-101	-0.37	0.84
STMN1	stathmin 1/oncoprotein 18	1	1	0	0	0	0	0	0	gga-miR-101	-0.37	< 0.1
MARK1	MAP/microtubule affinity-regulating kinase 1	1	0	1	0	1	0	0	1	gga-miR-101	-0.37	0.46
XKR6	XK, Kell blood group complex subunit-related family, member 6	1	0	1	0	1	0	0	1	gga-miR-101	-0.37	0.48
tcag7.1228	hypothetical protein FLJ25778	1	1	0	0	0	0	0	0	gga-miR-101	-0.36	0.88
ZNF618	zinc finger protein 618	1	1	0	0	0	0	0	0	gga-miR-101	-0.36	0.87
UBR3	ubiquitin protein ligase E3 component n-recognin 3 (putative)	1	0	0	1	1	0	0	1	gga-miR-101	-0.36	0.31
RNF38	ring finger protein 38	1	1	0	0	0	0	0	0	gga-miR-101	-0.36	0.78
MON2	MON2 homolog (S. cerevisiae)	1	1	0	0	0	0	0	0	gga-miR-101	-0.35	0.87
GPR85	G protein-coupled receptor 85	1	1	0	0	0	0	0	0	gga-miR-101	-0.35	0.83
GFRA1	GDNF family receptor alpha 1	1	1	0	0	0	0	0	0	gga-miR-101	-0.35	< 0.1
CDH11	cadherin 11, type 2, OB-cadherin (osteoblast)	1	0	1	0	0	0	0	0	gga-miR-101	-0.34	0.64
ID4	inhibitor of DNA binding 4, dominant negative helix-loop-helix protein	1	0	0	1	1	0	0	1	gga-miR-101	-0.34	0.31
C1orf52	chromosome 1 open reading frame 52	1	0	1	0	0	0	0	0	gga-miR-101	-0.34	0.68
COL12A1	collagen, type XII, alpha 1	1	1	0	0	0	0	0	0	gga-miR-101	-0.34	0.37
PPP2R5E	protein phosphatase 2, regulatory subunit B', epsilon isoform	1	0	0	1	1	0	0	1	gga-miR-101	-0.34	0.31
SFRS18	splicing factor, arginine/serine-rich 18	1	0	1	0	0	0	0	0	gga-miR-101	-0.33	0.37
CDK5R1	cyclin-dependent kinase 5, regulatory subunit 1 (p35)	1	0	1	0	0	0	0	0	gga-miR-101	-0.33	0.85
TGFBR1	transforming growth factor, beta receptor I (activin A receptor type II-like kinase, 53kDa)	1	0	1	0	1	0	1	0	gga-miR-101	-0.33	0.6
MBNL3	muscleblind-like 3 (Drosophila)	1	0	0	1	1	0	0	1	gga-miR-101	-0.33	0.31
NDFIP1	Nedd4 family interacting protein 1	1	0	1	0	0	0	0	0	gga-miR-101	-0.33	0.86
XYLT1	xylosyltransferase I	2	0	0	2	1	0	0	1	gga-miR-101	-0.33	0.52
DYRK1A	dual-specificity tyrosine-(Y)-phosphorylation regulated kinase 1A	1	1	0	0	0	0	0	0	gga-miR-101	-0.33	0.71
C11orf30	chromosome 11 open reading frame 30	1	0	0	1	1	0	0	1	gga-miR-101	-0.33	0.31
NR3C2	nuclear receptor subfamily 3, group C, member 2	1	1	0	0	0	0	0	0	gga-miR-101	-0.33	< 0.1
DDX3Y	DEAD (Asp-Glu-Ala-Asp) box polypeptide 3, Y-linked	1	0	1	0	1	0	0	1	gga-miR-101	-0.33	0.3
PAPPA	pregnancy-associated plasma protein A, pappalysin 1	1	0	0	1	1	0	1	0	gga-miR-101	-0.32	0.31
DDX3X	DEAD (Asp-Glu-Ala-Asp) box polypeptide 3, X-linked	1	0	1	0	1	0	0	1	gga-miR-101	-0.32	0.57
C12orf34	chromosome 12 open reading frame 34	1	1	0	0	0	0	0	0	gga-miR-101	-0.32	0.84
SOX9	SRY (sex determining region Y)-box 9 (campomelic dysplasia, autosomal sex-reversal)	1	0	1	0	0	0	0	0	gga-miR-101	-0.32	0.83
UBE2D3	ubiquitin-conjugating enzyme E2D 3 (UBC4/5 homolog, yeast)	1	0	1	0	0	0	0	0	gga-miR-101	-0.32	0.4
SLC4A4	solute carrier family 4, sodium bicarbonate cotransporter, member 4	1	0	0	1	1	0	1	0	gga-miR-101	-0.32	0.31
PLXNA2	plexin A2	1	0	1	0	0	0	0	0	gga-miR-101	-0.32	0.87
SORCS3	sortilin-related VPS10 domain containing receptor 3	1	0	0	1	1	0	0	1	gga-miR-101	-0.31	0.31
ROBO2	roundabout, axon guidance receptor, homolog 2 (Drosophila)	1	1	0	0	0	0	0	0	gga-miR-101	-0.31	0.7
SGIP1	SH3-domain GRB2-like (endophilin) interacting protein 1	1	0	1	0	0	0	0	0	gga-miR-101	-0.31	0.42
C20orf194	chromosome 20 open reading frame 194	1	0	0	1	1	0	0	1	gga-miR-101	-0.31	0.31
DDAH1	dimethylarginine dimethylaminohydrolase 1	1	0	1	0	1	0	0	1	gga-miR-101	-0.31	0.53
2009-03-07	membrane-associated ring finger (C3HC4) 7	1	0	0	1	1	0	0	1	gga-miR-101	-0.31	0.31
RBBP6	retinoblastoma binding protein 6	1	0	1	0	0	0	0	0	gga-miR-101	-0.3	0.61
GLRA2	glycine receptor, alpha 2	1	0	1	0	0	0	0	0	gga-miR-101	-0.3	0.29
NFIB	nuclear factor I/B	1	0	1	0	2	0	0	2	gga-miR-101	-0.3	0.52
DCUN1D3	DCN1, defective in cullin neddylation 1, domain containing 3 (S. cerevisiae)	1	0	1	0	1	0	0	1	gga-miR-101	-0.3	0.84
STAG2	stromal antigen 2	1	0	1	0	0	0	0	0	gga-miR-101	-0.3	0.42
ZFAND3	zinc finger, AN1-type domain 3	1	1	0	0	0	0	0	0	gga-miR-101	-0.29	0.85
ELL	elongation factor RNA polymerase II	1	0	1	0	0	0	0	0	gga-miR-101	-0.29	0.82
MAGI1	membrane associated guanylate kinase, WW and PDZ domain containing 1	1	1	0	0	0	0	0	0	gga-miR-101	-0.29	0.39
ZFHX3	zinc finger homeobox 3	1	0	0	1	1	0	1	0	gga-miR-101	-0.29	0.31
PALM2	paralemmin 2	1	1	0	0	0	0	0	0	gga-miR-101	-0.29	0.87
NRCAM	neuronal cell adhesion molecule	1	0	1	0	0	0	0	0	gga-miR-101	-0.29	0.48
CTCF	CCCTC-binding factor (zinc finger protein)	1	0	1	0	0	0	0	0	gga-miR-101	-0.28	0.42
BCL2L11	BCL2-like 11 (apoptosis facilitator)	1	0	0	1	1	0	0	1	gga-miR-101	-0.28	0.31
ETV5	ets variant gene 5 (ets-related molecule)	1	0	1	0	0	0	0	0	gga-miR-101	-0.27	0.87
SMOC1	SPARC related modular calcium binding 1	1	0	0	1	0	0	0	0	gga-miR-101	-0.26	0.31
RAB3IP	RAB3A interacting protein (rabin3)	1	0	1	0	0	0	0	0	gga-miR-101	-0.26	0.91
PHF3	PHD finger protein 3	1	0	0	1	0	0	0	0	gga-miR-101	-0.26	0.31
ZSWIM5	zinc finger, SWIM-type containing 5	1	0	0	1	0	0	0	0	gga-miR-101	-0.26	0.31
EHMT1	euchromatic histone-lysine N-methyltransferase 1	1	0	0	1	0	0	0	0	gga-miR-101	-0.26	0.31
PCDH18	protocadherin 18	1	0	0	1	0	0	0	0	gga-miR-101	-0.25	0.31
NETO2	neuropilin (NRP) and tolloid (TLL)-like 2	1	0	0	1	1	0	0	1	gga-miR-101	-0.24	0.31
FOXO1	forkhead box O1	1	0	1	0	0	0	0	0	gga-miR-101	-0.24	0.76
YAF2	YY1 associated factor 2	1	0	1	0	0	0	0	0	gga-miR-101	-0.24	0.87
ZIC1	Zic family member 1 (odd-paired homolog, Drosophila)	1	0	1	0	0	0	0	0	gga-miR-101	-0.24	0.68
BZW1	basic leucine zipper and W2 domains 1	1	0	0	1	0	0	0	0	gga-miR-101	-0.24	0.31
TP53INP1	tumor protein p53 inducible nuclear protein 1	1	0	0	1	1	0	0	1	gga-miR-101	-0.24	0.31
USP9Y	ubiquitin specific peptidase 9, Y-linked (fat facets-like, Drosophila)	1	0	0	1	0	0	0	0	gga-miR-101	-0.23	0.31
AXIN2	axin 2 (conductin, axil)	1	0	0	1	0	0	0	0	gga-miR-101	-0.23	0.31
ZNF532	zinc finger protein 532	1	0	1	0	0	0	0	0	gga-miR-101	-0.23	0.49
FN1	fibronectin 1	1	0	0	1	0	0	0	0	gga-miR-101	-0.23	0.31
PACRG	PARK2 co-regulated	1	0	1	0	0	0	0	0	gga-miR-101	-0.23	0.63
ODZ3	odz, odd Oz/ten-m homolog 3 (Drosophila)	1	0	0	1	1	0	0	1	gga-miR-101	-0.23	0.31
TGIF2	TGFB-induced factor homeobox 2	1	0	0	1	0	0	0	0	gga-miR-101	-0.22	0.31
BEGAIN	brain-enriched guanylate kinase-associated homolog (rat)	1	0	0	1	0	0	0	0	gga-miR-101	-0.22	0.31
SLC20A2	solute carrier family 20 (phosphate transporter), member 2	1	0	0	1	0	0	0	0	gga-miR-101	-0.22	0.31
HNRNPAB	heterogeneous nuclear ribonucleoprotein A/B	1	0	0	1	0	0	0	0	gga-miR-101	-0.22	0.3
SLTM	SAFB-like, transcription modulator	1	0	1	0	0	0	0	0	gga-miR-101	-0.22	0.77
GCLC	glutamate-cysteine ligase, catalytic subunit	1	0	0	1	0	0	0	0	gga-miR-101	-0.22	0.31
EDEM3	ER degradation enhancer, mannosidase alpha-like 3	1	0	1	0	0	0	0	0	gga-miR-101	-0.22	0.9
AMMECR1	Alport syndrome, mental retardation, midface hypoplasia and elliptocytosis chromosomal region, gene 1	1	0	0	1	0	0	0	0	gga-miR-101	-0.22	0.31
NID2	nidogen 2 (osteonidogen)	1	0	0	1	0	0	0	0	gga-miR-101	-0.22	0.31
ZC3H12C	zinc finger CCCH-type containing 12C	1	0	0	1	0	0	0	0	gga-miR-101	-0.21	0.31
MYRIP	myosin VIIA and Rab interacting protein	1	0	1	0	0	0	0	0	gga-miR-101	-0.21	0.88
LRP2	low density lipoprotein-related protein 2	1	0	0	1	0	0	0	0	gga-miR-101	-0.21	0.3
SURF4	surfeit 4	1	0	1	0	0	0	0	0	gga-miR-101	-0.21	0.89
TSPAN12	tetraspanin 12	1	0	0	1	0	0	0	0	gga-miR-101	-0.21	0.31
CCDC85A	coiled-coil domain containing 85A	1	0	0	1	0	0	0	0	gga-miR-101	-0.21	0.31
MAGI2	membrane associated guanylate kinase, WW and PDZ domain containing 2	1	0	0	1	0	0	0	0	gga-miR-101	-0.21	0.31
SRPK2	SFRS protein kinase 2	1	0	1	0	0	0	0	0	gga-miR-101	-0.21	0.43
SHOX	short stature homeobox	1	0	0	1	0	0	0	0	gga-miR-101	-0.2	0.31
CPEB2	cytoplasmic polyadenylation element binding protein 2	1	1	0	0	0	0	0	0	gga-miR-101	-0.2	0.72
TMEM9B	TMEM9 domain family, member B	1	0	1	0	0	0	0	0	gga-miR-101	-0.2	0.4
TES	testis derived transcript (3 LIM domains)	1	0	0	1	0	0	0	0	gga-miR-101	-0.2	0.31
WSB1	WD repeat and SOCS box-containing 1	1	0	0	1	0	0	0	0	gga-miR-101	-0.2	0.31
PRPF4B	PRP4 pre-mRNA processing factor 4 homolog B (yeast)	1	0	1	0	0	0	0	0	gga-miR-101	-0.2	0.64
ZEB2	zinc finger E-box binding homeobox 2	1	0	0	1	0	0	0	0	gga-miR-101	-0.2	0.31
LRRC1	leucine rich repeat containing 1	1	0	0	1	0	0	0	0	gga-miR-101	-0.2	0.31
PAFAH1B1	platelet-activating factor acetylhydrolase, isoform Ib, alpha subunit 45kDa	1	0	0	1	0	0	0	0	gga-miR-101	-0.2	0.31
TANC1	tetratricopeptide repeat, ankyrin repeat and coiled-coil containing 1	1	0	0	1	0	0	0	0	gga-miR-101	-0.19	0.31
ETS1	v-ets erythroblastosis virus E26 oncogene homolog 1 (avian)	1	0	0	1	0	0	0	0	gga-miR-101	-0.19	0.31
NR2F2	nuclear receptor subfamily 2, group F, member 2	1	0	0	1	0	0	0	0	gga-miR-101	-0.19	0.31
RSPO2	R-spondin 2 homolog (Xenopus laevis)	1	0	0	1	0	0	0	0	gga-miR-101	-0.19	0.31
SELT	selenoprotein T	1	0	0	1	0	0	0	0	gga-miR-101	-0.19	0.31
NOG	noggin	1	0	0	1	0	0	0	0	gga-miR-101	-0.19	0.31
TFB1M	transcription factor B1, mitochondrial	1	0	0	1	0	0	0	0	gga-miR-101	-0.19	0.31
CUL3	cullin 3	1	0	0	1	0	0	0	0	gga-miR-101	-0.19	0.31
PBRM1	polybromo 1	1	0	0	1	0	0	0	0	gga-miR-101	-0.19	0.31
CXCL12	chemokine (C-X-C motif) ligand 12 (stromal cell-derived factor 1)	1	0	0	1	1	0	0	1	gga-miR-101	-0.18	0.31
ADAMTSL3	ADAMTS-like 3	1	0	0	1	0	0	0	0	gga-miR-101	-0.18	0.31
MED14	mediator complex subunit 14	1	0	0	1	0	0	0	0	gga-miR-101	-0.18	0.31
CTBP2	C-terminal binding protein 2	1	0	0	1	0	0	0	0	gga-miR-101	-0.18	0.3
BACH2	BTB and CNC homology 1, basic leucine zipper transcription factor 2	1	0	0	1	1	0	0	1	gga-miR-101	-0.18	0.31
ATP2C1	ATPase, Ca++ transporting, type 2C, member 1	1	0	0	1	0	0	0	0	gga-miR-101	-0.18	0.31
BMPR1B	bone morphogenetic protein receptor, type IB	1	0	0	1	0	0	0	0	gga-miR-101	-0.18	0.31
UTX	ubiquitously transcribed tetratricopeptide repeat, X chromosome	1	0	0	1	0	0	0	0	gga-miR-101	-0.18	0.31
DCBLD2	discoidin, CUB and LCCL domain containing 2	1	0	0	1	0	0	0	0	gga-miR-101	-0.18	0.31
TGIF1	TGFB-induced factor homeobox 1	1	0	0	1	0	0	0	0	gga-miR-101	-0.18	0.31
ADAMTS19	ADAM metallopeptidase with thrombospondin type 1 motif, 19	1	0	0	1	0	0	0	0	gga-miR-101	-0.18	0.31
FOXP1	forkhead box P1	1	0	0	1	0	0	0	0	gga-miR-101	-0.17	0.31
UTY	ubiquitously transcribed tetratricopeptide repeat gene, Y-linked	1	0	0	1	0	0	0	0	gga-miR-101	-0.17	0.31
MAFK	v-maf musculoaponeurotic fibrosarcoma oncogene homolog K (avian)	1	0	0	1	0	0	0	0	gga-miR-101	-0.17	0.31
ELFN2	extracellular leucine-rich repeat and fibronectin type III domain containing 2	1	0	0	1	0	0	0	0	gga-miR-101	-0.17	0.31
DLG3	discs, large homolog 3 (neuroendocrine-dlg, Drosophila)	1	0	1	0	0	0	0	0	gga-miR-101	-0.17	0.37
C6orf62	chromosome 6 open reading frame 62	1	0	0	1	0	0	0	0	gga-miR-101	-0.17	0.31
BRSK2	BR serine/threonine kinase 2	1	0	0	1	0	0	0	0	gga-miR-101	-0.17	0.31
SSX2IP	synovial sarcoma, X breakpoint 2 interacting protein	1	0	0	1	0	0	0	0	gga-miR-101	-0.16	0.31
USP6NL	USP6 N-terminal like	1	0	0	1	0	0	0	0	gga-miR-101	-0.16	0.31
ZBTB38	zinc finger and BTB domain containing 38	1	0	0	1	0	0	0	0	gga-miR-101	-0.16	0.31
CUL4B	cullin 4B	1	0	0	1	0	0	0	0	gga-miR-101	-0.16	0.31
PCDH8	protocadherin 8	1	0	1	0	0	0	0	0	gga-miR-101	-0.16	0.38
HNRNPA3	heterogeneous nuclear ribonucleoprotein A3	1	0	1	0	0	0	0	0	gga-miR-101	-0.16	0.37
TTN	titin	1	0	0	1	0	0	0	0	gga-miR-101	-0.16	0.31
PTPRZ1	protein tyrosine phosphatase, receptor-type, Z polypeptide 1	1	0	0	1	0	0	0	0	gga-miR-101	-0.16	0.31
SALL1	sal-like 1 (Drosophila)	1	0	0	1	0	0	0	0	gga-miR-101	-0.16	0.31
FBN1	fibrillin 1	1	0	0	1	0	0	0	0	gga-miR-101	-0.15	0.31
SNN	stannin	1	0	0	1	0	0	0	0	gga-miR-101	-0.15	0.31
CBX4	chromobox homolog 4 (Pc class homolog, Drosophila)	1	0	0	1	0	0	0	0	gga-miR-101	-0.15	0.31
GRAMD4	GRAM domain containing 4	1	0	0	1	0	0	0	0	gga-miR-101	-0.15	0.31
THBS1	thrombospondin 1	1	0	0	1	0	0	0	0	gga-miR-101	-0.15	0.31
C18orf1	chromosome 18 open reading frame 1	1	0	0	1	0	0	0	0	gga-miR-101	-0.14	0.31
RGMA	RGM domain family, member A	1	0	0	1	0	0	0	0	gga-miR-101	-0.14	0.31
DMD	dystrophin (muscular dystrophy, Duchenne and Becker types)	1	0	0	1	0	0	0	0	gga-miR-101	-0.14	0.31
IPO8	importin 8	1	0	0	1	0	0	0	0	gga-miR-101	-0.14	0.31
BAZ2B	bromodomain adjacent to zinc finger domain, 2B	1	0	0	1	0	0	0	0	gga-miR-101	-0.14	0.31
ANKRD28	ankyrin repeat domain 28	1	0	0	1	0	0	0	0	gga-miR-101	-0.14	0.31
HAPLN1	hyaluronan and proteoglycan link protein 1	1	0	0	1	0	0	0	0	gga-miR-101	-0.14	0.31
RNF139	ring finger protein 139	1	0	0	1	0	0	0	0	gga-miR-101	-0.14	0.31
PTPN9	protein tyrosine phosphatase, non-receptor type 9	1	0	0	1	0	0	0	0	gga-miR-101	-0.14	0.31
HNRNPU	heterogeneous nuclear ribonucleoprotein U (scaffold attachment factor A)	1	0	0	1	0	0	0	0	gga-miR-101	-0.14	0.31
KPNA3	karyopherin alpha 3 (importin alpha 4)	1	0	0	1	0	0	0	0	gga-miR-101	-0.14	0.31
ZNF385B	zinc finger protein 385B	1	0	1	0	0	0	0	0	gga-miR-101	-0.13	0.28
ERBB4	v-erb-a erythroblastic leukemia viral oncogene homolog 4 (avian)	1	0	0	1	0	0	0	0	gga-miR-101	-0.13	0.31
HIPK2	homeodomain interacting protein kinase 2	1	0	0	1	1	0	0	1	gga-miR-101	-0.13	0.31
PCDH10	protocadherin 10	1	0	0	1	0	0	0	0	gga-miR-101	-0.13	0.31
C13orf23	chromosome 13 open reading frame 23	1	0	0	1	0	0	0	0	gga-miR-101	-0.13	0.31
CPEB1	cytoplasmic polyadenylation element binding protein 1	1	0	0	1	0	0	0	0	gga-miR-101	-0.13	0.31
ZNF148	zinc finger protein 148	1	0	1	0	0	0	0	0	gga-miR-101	-0.13	0.69
ARID2	AT rich interactive domain 2 (ARID, RFX-like)	1	0	0	1	0	0	0	0	gga-miR-101	-0.13	0.31
HDAC4	histone deacetylase 4	1	0	1	0	0	0	0	0	gga-miR-101	-0.13	0.3
FAM76B	family with sequence similarity 76, member B	1	0	0	1	0	0	0	0	gga-miR-101	-0.13	0.31
RHOT1	ras homolog gene family, member T1	1	0	1	0	0	0	0	0	gga-miR-101	-0.13	0.28
RREB1	ras responsive element binding protein 1	2	0	0	2	0	0	0	0	gga-miR-101	-0.12	0.52
GALNT1	UDP-N-acetyl-alpha-D-galactosamine:polypeptide N-acetylgalactosaminyltransferase 1 (GalNAc-T1)	1	0	0	1	0	0	0	0	gga-miR-101	-0.12	0.31
DLC1	deleted in liver cancer 1	1	0	0	1	0	0	0	0	gga-miR-101	-0.11	0.31
ANKRD52	ankyrin repeat domain 52	1	0	0	1	0	0	0	0	gga-miR-101	-0.11	0.31
LARP5	La ribonucleoprotein domain family, member 5	1	0	0	1	1	0	0	1	gga-miR-101	-0.11	0.31
ASH1L	ash1 (absent, small, or homeotic)-like (Drosophila)	1	0	0	1	0	0	0	0	gga-miR-101	-0.11	0.31
RUNX1	runt-related transcription factor 1 (acute myeloid leukemia 1; aml1 oncogene)	1	0	0	1	0	0	0	0	gga-miR-101	-0.11	0.31
EIF4G2	eukaryotic translation initiation factor 4 gamma, 2	1	0	0	1	0	0	0	0	gga-miR-101	-0.11	0.31
GOLGA2	golgi autoantigen, golgin subfamily a, 2	1	0	0	1	0	0	0	0	gga-miR-101	-0.11	0.31
MEF2A	myocyte enhancer factor 2A	1	0	0	1	0	0	0	0	gga-miR-101	-0.1	0.31
YES1	v-yes-1 Yamaguchi sarcoma viral oncogene homolog 1	1	0	1	0	0	0	0	0	gga-miR-101	-0.1	0.83
COL4A5	collagen, type IV, alpha 5 (Alport syndrome)	1	0	0	1	0	0	0	0	gga-miR-101	-0.1	0.31
LPHN2	latrophilin 2	1	0	0	1	0	0	0	0	gga-miR-101	-0.1	0.31
DUSP5	dual specificity phosphatase 5	1	0	0	1	0	0	0	0	gga-miR-101	-0.08	0.31
TM9SF3	transmembrane 9 superfamily member 3	1	0	0	1	0	0	0	0	gga-miR-101	-0.08	0.31
BCL11B	B-cell CLL/lymphoma 11B (zinc finger protein)	1	0	0	1	0	0	0	0	gga-miR-101	-0.08	0.31
CNOT6L	CCR4-NOT transcription complex, subunit 6-like	1	0	0	1	0	0	0	0	gga-miR-101	-0.04	0.31

## Sheet: 8 muscle miRNA
Human ortholog of target gene	Gene name	Conserved sites				Poorly conserved sites				Repre- sentative miRNA	Total context score	Aggregate PCT
		total	8mer	7mer-m8	7mer-1A	total	8mer	7mer-m8	7mer-1A
TNKS2	tankyrase, TRF1-interacting ankyrin-related ADP-ribose polymerase 2	3	1	1	1	0	0	0	0	gga-miR-1a	-0.92	0.96
MEOX2	mesenchyme homeobox 2	1	1	0	0	1	1	0	0	gga-miR-1a	-0.83	0.24
GJA1	gap junction protein, alpha 1, 43kDa	2	2	0	0	0	0	0	0	gga-miR-1a	-0.82	0.81
LPPR4	plasticity related gene 1	1	1	0	0	1	1	0	0	gga-miR-1a	-0.72	0.53
GLCCI1	glucocorticoid induced transcript 1	2	2	0	0	0	0	0	0	gga-miR-206	-0.7	0.62
FRS2	fibroblast growth factor receptor substrate 2	1	1	0	0	1	0	0	1	gga-miR-1a	-0.68	0.88
PTPRG	protein tyrosine phosphatase, receptor type, G	1	1	0	0	2	0	0	2	gga-miR-1a	-0.66	0.64
CLTC	clathrin, heavy chain (Hc)	2	2	0	0	0	0	0	0	gga-miR-1a	-0.65	0.98
STC2	stanniocalcin 2	1	1	0	0	1	0	1	0	gga-miR-1a	-0.65	0.89
IGF1	insulin-like growth factor 1 (somatomedin C)	1	1	0	0	1	0	1	0	gga-miR-206	-0.64	0.9
UST	uronyl-2-sulfotransferase	1	1	0	0	1	0	1	0	gga-miR-206	-0.63	0.9
SLC2A13	solute carrier family 2 (facilitated glucose transporter), member 13	2	2	0	0	0	0	0	0	gga-miR-1a	-0.63	0.77
PAX3	paired box 3	1	0	1	0	1	0	1	0	gga-miR-206	-0.61	0.68
ANKIB1	ankyrin repeat and IBR domain containing 1	1	0	1	0	1	0	1	0	gga-miR-1a	-0.59	0.72
KIF2A	kinesin heavy chain member 2A	1	0	1	0	1	1	0	0	gga-miR-1a	-0.59	0.42
PDIK1L	PDLIM1 interacting kinase 1 like	2	1	0	1	0	0	0	0	gga-miR-206	-0.55	0.94
FNBP1L	formin binding protein 1-like	1	1	0	0	1	0	0	1	gga-miR-206	-0.54	0.75
MAB21L1	mab-21-like 1 (C. elegans)	1	1	0	0	0	0	0	0	gga-miR-1a	-0.54	0.66
FAM150B	family with sequence similarity 150, member B	1	1	0	0	0	0	0	0	gga-miR-1a	-0.54	0.47
GDAP1L1	ganglioside-induced differentiation-associated protein 1-like 1	1	1	0	0	0	0	0	0	gga-miR-1a	-0.52	0.76
SNAI2	snail homolog 2 (Drosophila)	1	0	1	0	1	0	1	0	gga-miR-1a	-0.51	0.32
C7orf58	chromosome 7 open reading frame 58	1	1	0	0	0	0	0	0	gga-miR-1a	-0.51	0.85
RSPO3	R-spondin 3 homolog (Xenopus laevis)	1	1	0	0	0	0	0	0	gga-miR-1a	-0.5	0.78
BDNF	brain-derived neurotrophic factor	2	0	2	0	0	0	0	0	gga-miR-1a	-0.5	0.97
MIPOL1	mirror-image polydactyly 1	1	1	0	0	1	0	0	1	gga-miR-206	-0.5	0.9
CNN3	calponin 3, acidic	1	0	1	0	1	0	0	1	gga-miR-1a	-0.49	0.73
CCDC141	coiled-coil domain containing 141	1	1	0	0	0	0	0	0	gga-miR-1a	-0.49	0.65
VAMP4	vesicle-associated membrane protein 4	1	1	0	0	0	0	0	0	gga-miR-1a	-0.49	0.88
BCL7A	B-cell CLL/lymphoma 7A	1	1	0	0	0	0	0	0	gga-miR-1a	-0.49	0.86
MMD	monocyte to macrophage differentiation-associated	2	1	0	1	0	0	0	0	gga-miR-1a	-0.49	0.91
NRP1	neuropilin 1	1	1	0	0	0	0	0	0	gga-miR-1a	-0.49	0.79
SLC39A10	solute carrier family 39 (zinc transporter), member 10	2	1	0	1	0	0	0	0	gga-miR-1a	-0.48	0.85
CAMK4	calcium/calmodulin-dependent protein kinase IV	1	1	0	0	0	0	0	0	gga-miR-1a	-0.48	0.36
RNF165	ring finger protein 165	1	1	0	0	0	0	0	0	gga-miR-1a	-0.48	0.89
JARID2	jumonji, AT rich interactive domain 2	1	1	0	0	1	0	0	1	gga-miR-206	-0.47	0.77
HNRNPU	heterogeneous nuclear ribonucleoprotein U (scaffold attachment factor A)	1	1	0	0	0	0	0	0	gga-miR-1a	-0.47	0.9
PGRMC1	progesterone receptor membrane component 1	1	1	0	0	0	0	0	0	gga-miR-1a	-0.47	0.47
RAB5A	RAB5A, member RAS oncogene family	1	1	0	0	0	0	0	0	gga-miR-1a	-0.47	0.53
MAGI2	membrane associated guanylate kinase, WW and PDZ domain containing 2	1	0	0	1	1	1	0	0	gga-miR-206	-0.46	0.47
WDR48	WD repeat domain 48	1	1	0	0	0	0	0	0	gga-miR-1a	-0.45	0.85
KIAA2022	KIAA2022	1	1	0	0	0	0	0	0	gga-miR-1a	-0.44	0.87
FOXP1	forkhead box P1	2	1	0	1	0	0	0	0	gga-miR-1a	-0.44	0.63
MON2	MON2 homolog (S. cerevisiae)	1	1	0	0	0	0	0	0	gga-miR-1a	-0.44	0.9
FNDC3B	fibronectin type III domain containing 3B	1	1	0	0	0	0	0	0	gga-miR-206	-0.44	0.81
SYT14	synaptotagmin XIV	1	1	0	0	0	0	0	0	gga-miR-1a	-0.43	0.4
SCML2	sex comb on midleg-like 2 (Drosophila)	1	1	0	0	0	0	0	0	gga-miR-206	-0.43	0.14
SLC44A1	solute carrier family 44, member 1	1	1	0	0	0	0	0	0	gga-miR-1a	-0.43	0.77
DLG2	discs, large homolog 2, chapsyn-110 (Drosophila)	1	0	0	1	1	0	1	0	gga-miR-206	-0.43	0.67
TRIM2	tripartite motif-containing 2	1	1	0	0	0	0	0	0	gga-miR-1a	-0.43	0.84
HS3ST3B1	heparan sulfate (glucosamine) 3-O-sulfotransferase 3B1	1	1	0	0	0	0	0	0	gga-miR-1a	-0.43	0.88
EIF1AX	eukaryotic translation initiation factor 1A, X-linked	1	1	0	0	0	0	0	0	gga-miR-1a	-0.42	0.83
TMSB4Y	thymosin beta 4, Y-linked	1	1	0	0	0	0	0	0	gga-miR-206	-0.42	0.89
TMSB4X	thymosin beta 4, X-linked	1	1	0	0	0	0	0	0	gga-miR-206	-0.42	0.74
TMSL3	thymosin-like 3	1	1	0	0	0	0	0	0	gga-miR-206	-0.42	0.74
MPP7	membrane protein, palmitoylated 7 (MAGUK p55 subfamily member 7)	1	1	0	0	0	0	0	0	gga-miR-1a	-0.42	0.89
C7orf23	chromosome 7 open reading frame 23	1	1	0	0	0	0	0	0	gga-miR-206	-0.42	0.52
ADPGK	ADP-dependent glucokinase	1	1	0	0	0	0	0	0	gga-miR-1a	-0.42	0.89
MTHFD2	methylenetetrahydrofolate dehydrogenase (NADP+ dependent) 2, methenyltetrahydrofolate cyclohydrolase	1	1	0	0	0	0	0	0	gga-miR-1a	-0.41	0.24
TMCC1	transmembrane and coiled-coil domain family 1	1	1	0	0	1	0	0	1	gga-miR-206	-0.4	0.83
RSBN1	round spermatid basic protein 1	1	1	0	0	0	0	0	0	gga-miR-1a	-0.4	0.71
MLL5	myeloid/lymphoid or mixed-lineage leukemia 5 (trithorax homolog, Drosophila)	1	1	0	0	0	0	0	0	gga-miR-1a	-0.4	0.74
NBEA	neurobeachin	1	1	0	0	0	0	0	0	gga-miR-1a	-0.4	0.62
ADAMTS3	ADAM metallopeptidase with thrombospondin type 1 motif, 3	1	1	0	0	0	0	0	0	gga-miR-1a	-0.39	0.31
AZIN1	antizyme inhibitor 1	1	1	0	0	0	0	0	0	gga-miR-1a	-0.39	0.7
HIAT1	hippocampus abundant transcript 1	1	1	0	0	0	0	0	0	gga-miR-1a	-0.39	0.42
SNX2	sorting nexin 2	1	0	1	0	0	0	0	0	gga-miR-206	-0.38	0.67
FBXO33	F-box protein 33	1	1	0	0	0	0	0	0	gga-miR-1a	-0.38	0.79
CLCN3	chloride channel 3	1	1	0	0	0	0	0	0	gga-miR-1a	-0.38	0.57
GPR137C	G protein-coupled receptor 137C	1	1	0	0	0	0	0	0	gga-miR-1a	-0.38	0.64
CREM	cAMP responsive element modulator	1	0	1	0	0	0	0	0	gga-miR-1a	-0.37	0.81
EFNB2	ephrin-B2	1	1	0	0	0	0	0	0	gga-miR-1a	-0.37	0.76
ZNF148	zinc finger protein 148	2	0	1	1	0	0	0	0	gga-miR-1a	-0.36	0.92
EIF4E	eukaryotic translation initiation factor 4E	1	0	1	0	0	0	0	0	gga-miR-206	-0.36	0.7
FUBP1	far upstream element (FUSE) binding protein 1	1	1	0	0	0	0	0	0	gga-miR-1a	-0.36	0.78
VEGFA	vascular endothelial growth factor A	1	0	1	0	1	0	1	0	gga-miR-206	-0.36	0.78
C20orf112	chromosome 20 open reading frame 112	1	1	0	0	0	0	0	0	gga-miR-1b	-0.36	0.4
ZFP36L1	zinc finger protein 36, C3H type-like 1	1	1	0	0	0	0	0	0	gga-miR-1a	-0.36	0.67
E2F5	E2F transcription factor 5, p130-binding	1	1	0	0	0	0	0	0	gga-miR-1a	-0.36	0.54
UNC50	unc-50 homolog (C. elegans)	1	0	1	0	0	0	0	0	gga-miR-1a	-0.36	0.47
SMEK2	SMEK homolog 2, suppressor of mek1 (Dictyostelium)	1	1	0	0	0	0	0	0	gga-miR-1a	-0.36	0.77
VGLL4	vestigial like 4 (Drosophila)	1	0	1	0	1	1	0	0	gga-miR-1a	-0.36	0.7
PTPRS	protein tyrosine phosphatase, receptor type, S	1	0	1	0	0	0	0	0	gga-miR-1a	-0.35	0.59
MIER1	mesoderm induction early response 1 homolog (Xenopus laevis)	1	1	0	0	0	0	0	0	gga-miR-1a	-0.35	0.84
TBC1D15	TBC1 domain family, member 15	1	0	1	0	0	0	0	0	gga-miR-1a	-0.35	0.45
ETS1	v-ets erythroblastosis virus E26 oncogene homolog 1 (avian)	1	1	0	0	0	0	0	0	gga-miR-1a	-0.35	0.84
GFRA1	GDNF family receptor alpha 1	1	1	0	0	0	0	0	0	gga-miR-1a	-0.35	0.73
ARCN1	archain 1	1	1	0	0	0	0	0	0	gga-miR-1a	-0.34	0.9
YWHAB	tyrosine 3-monooxygenase/tryptophan 5-monooxygenase activation protein, beta polypeptide	1	1	0	0	1	0	0	1	gga-miR-1a	-0.34	0.69
GNB4	guanine nucleotide binding protein (G protein), beta polypeptide 4	1	1	0	0	0	0	0	0	gga-miR-1a	-0.34	< 0.1
MNT	MAX binding protein	1	1	0	0	0	0	0	0	gga-miR-1a	-0.34	0.86
SEC62	SEC62 homolog (S. cerevisiae)	1	1	0	0	0	0	0	0	gga-miR-1a	-0.33	0.9
MGAT4A	mannosyl (alpha-1,3-)-glycoprotein beta-1,4-N-acetylglucosaminyltransferase, isozyme A	1	0	1	0	0	0	0	0	gga-miR-1a	-0.33	0.83
EVI1	ecotropic viral integration site 1	1	0	1	0	0	0	0	0	gga-miR-1a	-0.33	0.72
WDR1	WD repeat domain 1	1	1	0	0	0	0	0	0	gga-miR-1a	-0.33	0.89
YWHAZ	tyrosine 3-monooxygenase/tryptophan 5-monooxygenase activation protein, zeta polypeptide	1	1	0	0	0	0	0	0	gga-miR-1a	-0.33	0.86
HDAC4	histone deacetylase 4	3	0	1	2	0	0	0	0	gga-miR-1a	-0.33	0.97
PDCD10	programmed cell death 10	1	0	1	0	0	0	0	0	gga-miR-1a	-0.33	0.73
SLC25A36	solute carrier family 25, member 36	1	0	1	0	0	0	0	0	gga-miR-1a	-0.32	0.64
FAM155A	family with sequence similarity 155, member A	1	0	1	0	0	0	0	0	gga-miR-1a	-0.32	0.62
DDX5	DEAD (Asp-Glu-Ala-Asp) box polypeptide 5	1	0	1	0	0	0	0	0	gga-miR-1a	-0.32	0.68
CTTNBP2NL	CTTNBP2 N-terminal like	1	0	1	0	1	0	0	1	gga-miR-1a	-0.32	0.82
UBE2H	ubiquitin-conjugating enzyme E2H (UBC8 homolog, yeast)	1	1	0	0	0	0	0	0	gga-miR-206	-0.32	0.89
NAMPT	nicotinamide phosphoribosyltransferase	1	0	1	0	1	0	0	1	gga-miR-1a	-0.31	0.79
GTF2B	general transcription factor IIB	1	1	0	0	0	0	0	0	gga-miR-1a	-0.31	0.77
CPEB1	cytoplasmic polyadenylation element binding protein 1	1	0	1	0	0	0	0	0	gga-miR-1a	-0.31	0.67
UTRN	utrophin	1	0	1	0	0	0	0	0	gga-miR-1a	-0.3	0.42
PRKRIR	protein-kinase, interferon-inducible double stranded RNA dependent inhibitor, repressor of (P58 repressor)	1	0	1	0	0	0	0	0	gga-miR-1a	-0.3	0.76
G3BP2	GTPase activating protein (SH3 domain) binding protein 2	1	0	0	1	2	0	0	2	gga-miR-1a	-0.3	0.48
EIF5A2	eukaryotic translation initiation factor 5A2	1	0	1	0	0	0	0	0	gga-miR-1a	-0.3	0.54
CORO1C	coronin, actin binding protein, 1C	2	1	0	1	0	0	0	0	gga-miR-206	-0.3	0.86
SLC5A3	solute carrier family 5 (inositol transporters), member 3	1	0	1	0	0	0	0	0	gga-miR-1a	-0.3	0.79
ZNF827	zinc finger protein 827	1	1	0	0	0	0	0	0	gga-miR-206	-0.3	0.74
HIVEP2	human immunodeficiency virus type I enhancer binding protein 2	1	1	0	0	0	0	0	0	gga-miR-1a	-0.3	0.67
HSP90B1	heat shock protein 90kDa beta (Grp94), member 1	1	0	1	0	0	0	0	0	gga-miR-1a	-0.3	0.68
RARB	retinoic acid receptor, beta	1	0	1	0	0	0	0	0	gga-miR-1a	-0.29	0.69
FNDC3A	fibronectin type III domain containing 3A	1	0	1	0	0	0	0	0	gga-miR-1a	-0.29	0.65
ATP6V1A	ATPase, H+ transporting, lysosomal 70kDa, V1 subunit A	1	0	1	0	0	0	0	0	gga-miR-1a	-0.29	0.82
USP33	ubiquitin specific peptidase 33	1	0	1	0	0	0	0	0	gga-miR-1a	-0.29	0.79
RRBP1	ribosome binding protein 1 homolog 180kDa (dog)	1	0	1	0	0	0	0	0	gga-miR-1a	-0.29	0.75
BCL11A	B-cell CLL/lymphoma 11A (zinc finger protein)	1	1	0	0	0	0	0	0	gga-miR-1a	-0.29	0.79
CREB5	cAMP responsive element binding protein 5	1	1	0	0	1	0	1	0	gga-miR-1a	-0.29	0.85
SNAP25	synaptosomal-associated protein, 25kDa	1	1	0	0	0	0	0	0	gga-miR-1a	-0.28	0.77
SYT1	synaptotagmin I	2	0	0	2	0	0	0	0	gga-miR-1a	-0.28	0.75
GPR125	G protein-coupled receptor 125	1	0	1	0	0	0	0	0	gga-miR-1a	-0.28	0.76
PTPLAD1	protein tyrosine phosphatase-like A domain containing 1	1	0	1	0	0	0	0	0	gga-miR-1a	-0.28	0.8
PTPN1	protein tyrosine phosphatase, non-receptor type 1	1	1	0	0	0	0	0	0	gga-miR-1a	-0.28	0.86
MAPK1	mitogen-activated protein kinase 1	1	1	0	0	0	0	0	0	gga-miR-1a	-0.27	0.75
SEMA6D	sema domain, transmembrane domain (TM), and cytoplasmic domain, (semaphorin) 6D	1	1	0	0	0	0	0	0	gga-miR-206	-0.27	0.39
ACVR2B	activin A receptor, type IIB	1	1	0	0	0	0	0	0	gga-miR-1a	-0.27	0.82
BACH2	BTB and CNC homology 1, basic leucine zipper transcription factor 2	2	0	1	1	0	0	0	0	gga-miR-206	-0.27	0.91
C11orf61	chromosome 11 open reading frame 61	1	1	0	0	0	0	0	0	gga-miR-206	-0.27	0.75
RSBN1L	round spermatid basic protein 1-like	1	0	1	0	0	0	0	0	gga-miR-1a	-0.27	0.4
BMPR1B	bone morphogenetic protein receptor, type IB	1	0	1	0	0	0	0	0	gga-miR-1a	-0.27	0.83
PDGFA	platelet-derived growth factor alpha polypeptide	1	0	1	0	0	0	0	0	gga-miR-1a	-0.27	0.83
RNGTT	RNA guanylyltransferase and 5'-phosphatase	1	0	1	0	0	0	0	0	gga-miR-206	-0.27	0.75
UBR5	ubiquitin protein ligase E3 component n-recognin 5	1	0	1	0	0	0	0	0	gga-miR-1a	-0.27	0.73
CD164	CD164 molecule, sialomucin	1	0	0	1	1	0	0	1	gga-miR-1a	-0.27	0.49
C4orf34	chromosome 4 open reading frame 34	1	1	0	0	0	0	0	0	gga-miR-1a	-0.27	0.81
NCL	nucleolin	1	1	0	0	0	0	0	0	gga-miR-1a	-0.27	0.63
HOXA3	homeobox A3	1	0	1	0	0	0	0	0	gga-miR-1a	-0.26	0.82
HSPD1	heat shock 60kDa protein 1 (chaperonin)	1	0	1	0	0	0	0	0	gga-miR-1a	-0.26	0.67
SMARCB1	SWI/SNF related, matrix associated, actin dependent regulator of chromatin, subfamily b, member 1	1	1	0	0	0	0	0	0	gga-miR-206	-0.26	0.64
AKAP11	A kinase (PRKA) anchor protein 11	1	0	1	0	0	0	0	0	gga-miR-1a	-0.26	0.83
DICER1	dicer 1, ribonuclease type III	1	0	1	0	0	0	0	0	gga-miR-1a	-0.26	0.63
MAN1C1	mannosidase, alpha, class 1C, member 1	1	0	1	0	0	0	0	0	gga-miR-206	-0.26	0.68
NET1	neuroepithelial cell transforming gene 1	1	0	1	0	0	0	0	0	gga-miR-1a	-0.26	0.33
ASPH	aspartate beta-hydroxylase	1	0	1	0	0	0	0	0	gga-miR-1a	-0.26	0.74
SEC63	SEC63 homolog (S. cerevisiae)	1	1	0	0	0	0	0	0	gga-miR-1a	-0.26	0.65
THBS1	thrombospondin 1	1	0	1	0	0	0	0	0	gga-miR-206	-0.26	0.37
KTN1	kinectin 1 (kinesin receptor)	1	0	1	0	0	0	0	0	gga-miR-1a	-0.25	0.71
DHX15	DEAH (Asp-Glu-Ala-His) box polypeptide 15	1	0	1	0	0	0	0	0	gga-miR-1a	-0.25	0.56
SLC10A7	solute carrier family 10 (sodium/bile acid cotransporter family), member 7	1	0	1	0	0	0	0	0	gga-miR-206	-0.25	0.82
TMEM16A	transmembrane protein 16A	1	0	1	0	1	0	0	1	gga-miR-1a	-0.25	0.55
MYEF2	myelin expression factor 2	1	0	1	0	0	0	0	0	gga-miR-1a	-0.25	0.27
JOSD1	Josephin domain containing 1	1	1	0	0	0	0	0	0	gga-miR-1a	-0.25	0.88
MXD1	MAX dimerization protein 1	1	1	0	0	0	0	0	0	gga-miR-1a	-0.25	0.88
NAB1	NGFI-A binding protein 1 (EGR1 binding protein 1)	1	0	1	0	0	0	0	0	gga-miR-1a	-0.25	0.79
MTSS1	metastasis suppressor 1	1	0	0	1	1	0	0	1	gga-miR-206	-0.25	0.45
API5	apoptosis inhibitor 5	1	1	0	0	0	0	0	0	gga-miR-1a	-0.25	0.79
GNPDA2	glucosamine-6-phosphate deaminase 2	1	0	1	0	0	0	0	0	gga-miR-1a	-0.25	0.77
PHLDA1	pleckstrin homology-like domain, family A, member 1	1	0	0	1	0	0	0	0	gga-miR-1a	-0.25	0.74
MAP3K1	mitogen-activated protein kinase kinase kinase 1	1	0	1	0	0	0	0	0	gga-miR-1a	-0.25	0.36
ZNF217	zinc finger protein 217	1	0	0	1	0	0	0	0	gga-miR-1a	-0.24	0.69
TWF1	twinfilin, actin-binding protein, homolog 1 (Drosophila)	1	0	0	1	0	0	0	0	gga-miR-1a	-0.24	0.57
SAFB2	scaffold attachment factor B2	1	0	0	1	0	0	0	0	gga-miR-1a	-0.24	0.59
EIF4E3	eukaryotic translation initiation factor 4E family member 3	1	0	1	0	0	0	0	0	gga-miR-1a	-0.24	0.65
DLG1	discs, large homolog 1 (Drosophila)	1	0	0	1	0	0	0	0	gga-miR-206	-0.24	0.72
EYA4	eyes absent homolog 4 (Drosophila)	1	0	1	0	0	0	0	0	gga-miR-1a	-0.24	0.82
MATR3	matrin 3	1	0	1	0	0	0	0	0	gga-miR-1a	-0.23	0.27
SULF1	sulfatase 1	1	1	0	0	0	0	0	0	gga-miR-206	-0.23	0.26
FZD7	frizzled homolog 7 (Drosophila)	1	0	1	0	1	0	0	1	gga-miR-206	-0.23	0.74
RNF38	ring finger protein 38	1	0	1	0	0	0	0	0	gga-miR-206	-0.23	0.73
FAM91A1	family with sequence similarity 91, member A1	1	0	1	0	0	0	0	0	gga-miR-1a	-0.23	0.8
ZNF516	zinc finger protein 516	1	1	0	0	0	0	0	0	gga-miR-1a	-0.23	0.74
ANP32E	acidic (leucine-rich) nuclear phosphoprotein 32 family, member E	1	0	0	1	0	0	0	0	gga-miR-1a	-0.23	0.76
TAOK3	TAO kinase 3	1	0	1	0	0	0	0	0	gga-miR-1a	-0.23	0.61
BTAF1	BTAF1 RNA polymerase II, B-TFIID transcription factor-associated, 170kDa (Mot1 homolog, S. cerevisiae)	1	0	0	1	0	0	0	0	gga-miR-1a	-0.23	0.4
HNRNPA3	heterogeneous nuclear ribonucleoprotein A3	1	0	1	0	0	0	0	0	gga-miR-1a	-0.22	0.83
FBXW7	F-box and WD repeat domain containing 7	1	0	1	0	0	0	0	0	gga-miR-1a	-0.22	0.68
PHLDA2	pleckstrin homology-like domain, family A, member 2	1	0	0	1	0	0	0	0	gga-miR-1a	-0.22	0.67
GCLC	glutamate-cysteine ligase, catalytic subunit	1	0	0	1	0	0	0	0	gga-miR-1a	-0.22	0.71
H3F3B	H3 histone, family 3B (H3.3B)	1	0	0	1	0	0	0	0	gga-miR-1a	-0.22	0.81
LOC440093	histone H3-like	1	0	0	1	0	0	0	0	gga-miR-1a	-0.22	0.5
TNPO1	transportin 1	1	1	0	0	0	0	0	0	gga-miR-1a	-0.21	0.75
RNF111	ring finger protein 111	1	0	1	0	0	0	0	0	gga-miR-1a	-0.21	0.58
ARID2	AT rich interactive domain 2 (ARID, RFX-like)	1	0	1	0	0	0	0	0	gga-miR-1a	-0.21	0.6
RNF44	ring finger protein 44	1	0	0	1	0	0	0	0	gga-miR-1a	-0.21	0.78
LARP4	La ribonucleoprotein domain family, member 4	1	0	1	0	0	0	0	0	gga-miR-1a	-0.21	0.79
KDELR2	KDEL (Lys-Asp-Glu-Leu) endoplasmic reticulum protein retention receptor 2	1	0	0	1	0	0	0	0	gga-miR-1a	-0.21	0.78
TOMM70A	translocase of outer mitochondrial membrane 70 homolog A (S. cerevisiae)	1	0	0	1	0	0	0	0	gga-miR-1a	-0.21	0.71
AP3D1	adaptor-related protein complex 3, delta 1 subunit	1	0	1	0	0	0	0	0	gga-miR-1a	-0.21	0.83
HNRNPK	heterogeneous nuclear ribonucleoprotein K	1	0	1	0	0	0	0	0	gga-miR-1a	-0.21	0.64
XPO6	exportin 6	1	0	0	1	0	0	0	0	gga-miR-1a	-0.2	0.8
TTC7B	tetratricopeptide repeat domain 7B	1	0	1	0	0	0	0	0	gga-miR-1a	-0.2	0.68
PTBP1	polypyrimidine tract binding protein 1	1	0	0	1	0	0	0	0	gga-miR-206	-0.2	0.79
CALM2	calmodulin 2 (phosphorylase kinase, delta)	1	0	0	1	0	0	0	0	gga-miR-1a	-0.2	0.53
RASA1	RAS p21 protein activator (GTPase activating protein) 1	1	0	1	0	0	0	0	0	gga-miR-206	-0.2	0.29
C7orf28B	chromosome 7 open reading frame 28B	1	0	0	1	0	0	0	0	gga-miR-206	-0.2	0.65
COL19A1	collagen, type XIX, alpha 1	1	0	0	1	0	0	0	0	gga-miR-1a	-0.2	0.75
PICALM	phosphatidylinositol binding clathrin assembly protein	1	0	1	0	0	0	0	0	gga-miR-1a	-0.2	0.7
ZZZ3	zinc finger, ZZ-type containing 3	1	0	1	0	0	0	0	0	gga-miR-206	-0.2	0.38
CTBP2	C-terminal binding protein 2	1	0	1	0	0	0	0	0	gga-miR-1a	-0.19	0.8
DDX17	DEAD (Asp-Glu-Ala-Asp) box polypeptide 17	1	0	1	0	0	0	0	0	gga-miR-1a	-0.19	0.78
AKAP13	A kinase (PRKA) anchor protein 13	1	0	1	0	0	0	0	0	gga-miR-206	-0.19	0.82
ZFP36L2	zinc finger protein 36, C3H type-like 2	1	0	0	1	1	0	0	1	gga-miR-206	-0.19	0.78
MYLK	myosin light chain kinase	1	0	0	1	0	0	0	0	gga-miR-1a	-0.19	0.47
GPR158	G protein-coupled receptor 158	1	0	0	1	0	0	0	0	gga-miR-1a	-0.19	0.53
ARHGAP21	Rho GTPase activating protein 21	1	0	0	1	0	0	0	0	gga-miR-206	-0.18	0.54
SMG7	Smg-7 homolog, nonsense mediated mRNA decay factor (C. elegans)	1	1	0	0	0	0	0	0	gga-miR-1a	-0.18	0.56
NDFIP2	Nedd4 family interacting protein 2	1	0	1	0	0	0	0	0	gga-miR-1a	-0.18	0.43
TGFBR3	transforming growth factor, beta receptor III	1	0	1	0	0	0	0	0	gga-miR-206	-0.18	0.8
TIMP3	TIMP metallopeptidase inhibitor 3 (Sorsby fundus dystrophy, pseudoinflammatory)	1	0	0	1	0	0	0	0	gga-miR-1a	-0.18	0.71
RAPGEF2	Rap guanine nucleotide exchange factor (GEF) 2	1	0	0	1	0	0	0	0	gga-miR-206	-0.18	0.53
CCND1	cyclin D1	1	0	0	1	0	0	0	0	gga-miR-1a	-0.18	0.72
CALM1	calmodulin 1 (phosphorylase kinase, delta)	1	0	0	1	0	0	0	0	gga-miR-1a	-0.18	0.77
ATP6AP2	ATPase, H+ transporting, lysosomal accessory protein 2	1	0	0	1	0	0	0	0	gga-miR-1a	-0.18	0.64
FAM164C	family with sequence similarity 164, member C	1	0	1	0	0	0	0	0	gga-miR-1a	-0.18	0.63
NR4A3	nuclear receptor subfamily 4, group A, member 3	1	0	1	0	0	0	0	0	gga-miR-1a	-0.18	0.37
CCND2	cyclin D2	2	0	2	0	0	0	0	0	gga-miR-1a	-0.17	0.92
HCN1	hyperpolarization activated cyclic nucleotide-gated potassium channel 1	1	0	1	0	0	0	0	0	gga-miR-1a	-0.17	0.55
SPTLC3	serine palmitoyltransferase, long chain base subunit 3	1	0	0	1	0	0	0	0	gga-miR-1a	-0.17	0.76
ARHGEF3	Rho guanine nucleotide exchange factor (GEF) 3	1	0	0	1	0	0	0	0	gga-miR-1a	-0.17	0.63
ZMYND11	zinc finger, MYND domain containing 11	1	0	0	1	0	0	0	0	gga-miR-1b	-0.17	0.52
TMEM49	transmembrane protein 49	1	0	0	1	0	0	0	0	gga-miR-1a	-0.16	0.62
PFN2	profilin 2	1	1	0	0	0	0	0	0	gga-miR-1a	-0.16	0.28
ATP6V1B2	ATPase, H+ transporting, lysosomal 56/58kDa, V1 subunit B2	1	0	0	1	0	0	0	0	gga-miR-206	-0.16	0.43
NR4A2	nuclear receptor subfamily 4, group A, member 2	1	0	1	0	0	0	0	0	gga-miR-206	-0.16	0.67
TBP	TATA box binding protein	1	0	1	0	0	0	0	0	gga-miR-206	-0.16	0.75
MEIS1	Meis homeobox 1	1	0	1	0	0	0	0	0	gga-miR-1a	-0.15	0.61
HSPE1	heat shock 10kDa protein 1 (chaperonin 10)	1	0	0	1	0	0	0	0	gga-miR-1a	-0.15	0.48
SOX6	SRY (sex determining region Y)-box 6	1	0	0	1	0	0	0	0	gga-miR-1a	-0.15	0.51
ZNF652	zinc finger protein 652	1	0	0	1	0	0	0	0	gga-miR-1a	-0.15	0.47
GLCE	glucuronic acid epimerase	1	0	0	1	0	0	0	0	gga-miR-1a	-0.15	0.66
HAND2	heart and neural crest derivatives expressed 2	1	0	0	1	0	0	0	0	gga-miR-1b	-0.15	0.43
CAP1	CAP, adenylate cyclase-associated protein 1 (yeast)	1	0	0	1	1	0	0	1	gga-miR-206	-0.14	0.66
SRI	sorcin	1	0	0	1	0	0	0	0	gga-miR-206	-0.14	0.49
SLC25A25	solute carrier family 25 (mitochondrial carrier; phosphate carrier), member 25	1	0	0	1	0	0	0	0	gga-miR-206	-0.14	0.75
ABCA1	ATP-binding cassette, sub-family A (ABC1), member 1	1	0	0	1	0	0	0	0	gga-miR-206	-0.14	0.69
PLAG1	pleiomorphic adenoma gene 1	1	0	0	1	0	0	0	0	gga-miR-206	-0.14	0.53
VEZF1	vascular endothelial zinc finger 1	1	0	1	0	0	0	0	0	gga-miR-1a	-0.14	0.39
SFRS1	splicing factor, arginine/serine-rich 1 (splicing factor 2, alternate splicing factor)	1	0	1	0	0	0	0	0	gga-miR-1a	-0.13	0.83
NAV3	neuron navigator 3	1*	0	0	0	1	0	0	1	gga-miR-1a	-0.13	0.3
YES1	v-yes-1 Yamaguchi sarcoma viral oncogene homolog 1	1	0	0	1	0	0	0	0	gga-miR-1a	-0.13	0.7
STK39	serine threonine kinase 39 (STE20/SPS1 homolog, yeast)	1	0	0	1	0	0	0	0	gga-miR-1a	-0.13	0.39
ZFHX4	zinc finger homeobox 4	1	0	0	1	0	0	0	0	gga-miR-1a	-0.13	0.55
PAFAH1B1	platelet-activating factor acetylhydrolase, isoform Ib, alpha subunit 45kDa	1	1	0	0	0	0	0	0	gga-miR-206	-0.12	0.42
THRB	thyroid hormone receptor, beta (erythroblastic leukemia viral (v-erb-a) oncogene homolog 2, avian)	1	0	0	1	0	0	0	0	gga-miR-1a	-0.12	0.81
PDCD4	programmed cell death 4 (neoplastic transformation inhibitor)	1	0	0	1	0	0	0	0	gga-miR-1a	-0.12	0.82
RYBP	RING1 and YY1 binding protein	1	0	1	0	0	0	0	0	gga-miR-1a	-0.12	0.51
SS18	synovial sarcoma translocation, chromosome 18	2	0	1	1	0	0	0	0	gga-miR-1a	-0.12	0.8
ASH1L	ash1 (absent, small, or homeotic)-like (Drosophila)	1	0	0	1	0	0	0	0	gga-miR-1a	-0.12	0.5
SGIP1	SH3-domain GRB2-like (endophilin) interacting protein 1	1	0	0	1	0	0	0	0	gga-miR-1a	-0.11	0.46
GPR85	G protein-coupled receptor 85	1	0	0	1	0	0	0	0	gga-miR-1a	-0.11	0.59
DDX3X	DEAD (Asp-Glu-Ala-Asp) box polypeptide 3, X-linked	1	0	0	1	0	0	0	0	gga-miR-1a	-0.1	0.47
TRPS1	trichorhinophalangeal syndrome I	1	0	0	1	0	0	0	0	gga-miR-206	-0.1	0.76
EML4	echinoderm microtubule associated protein like 4	1	0	0	1	0	0	0	0	gga-miR-1a	-0.09	0.78
CITED2	Cbp/p300-interacting transactivator, with Glu/Asp-rich carboxy-terminal domain, 2	1	0	1	0	0	0	0	0	gga-miR-1a	-0.08	0.38
CRIM1	cysteine rich transmembrane BMP regulator 1 (chordin-like)	1	0	0	1	0	0	0	0	gga-miR-1a	-0.08	0.5
CBL	Cas-Br-M (murine) ecotropic retroviral transforming sequence	1	0	1	0	0	0	0	0	gga-miR-1a	-0.08	0.83
MARCKS	myristoylated alanine-rich protein kinase C substrate	1	0	0	1	0	0	0	0	gga-miR-1a	-0.07	0.71
SH3GL1	SH3-domain GRB2-like 1	1	0	0	1	0	0	0	0	gga-miR-206	-0.03	0.46
NFAT5	nuclear factor of activated T-cells 5, tonicity-responsive	1	0	0	1	0	0	0	0	gga-miR-1a	-0.01	0.73
ZBTB41	zinc finger and BTB domain containing 41	1	1	0	0	0	0	0	0	gga-miR-1a	N/A	0.88
FAM84A	family with sequence similarity 84, member A	1	1	0	0	0	0	0	0	gga-miR-1a	N/A	0.83
NADK	NAD kinase	1	0	1	0	0	0	0	0	gga-miR-1a	N/A	0.82
SOX6	SRY (sex determining region Y)-box 6	5	2	2	1	0	0	0	0	gga-miR-499	-1.3	0.77
NRIP1	nuclear receptor interacting protein 1	1	0	0	1	2	1	1	0	gga-miR-499	-0.69	0.58
UBE2V2	ubiquitin-conjugating enzyme E2 variant 2	1	1	0	0	1	0	0	1	gga-miR-499	-0.69	0.37
VCPIP1	valosin containing protein (p97)/p47 complex interacting protein 1	1	1	0	0	1	0	0	1	gga-miR-499	-0.67	0.58
PCDH7	protocadherin 7	1	1	0	0	1	1	0	0	gga-miR-499	-0.65	< 0.1
SOX5	SRY (sex determining region Y)-box 5	2	1	1	0	0	0	0	0	gga-miR-499	-0.61	< 0.1
NAP5	Nck-associated protein 5	1	1	0	0	1	0	0	1	gga-miR-499	-0.61	0.25
EVL	Enah/Vasp-like	1	1	0	0	0	0	0	0	gga-miR-499	-0.53	0.34
C17orf63	chromosome 17 open reading frame 63	1	1	0	0	0	0	0	0	gga-miR-499	-0.51	< 0.1
FAM168B	family with sequence similarity 168, member B	2	1	0	1	0	0	0	0	gga-miR-499	-0.51	0.82
OSBPL1A	oxysterol binding protein-like 1A	1	1	0	0	0	0	0	0	gga-miR-499	-0.51	0.31
ARGLU1	arginine and glutamate rich 1	1	1	0	0	0	0	0	0	gga-miR-499	-0.5	0.5
HIC2	hypermethylated in cancer 2	1	1	0	0	1	0	0	1	gga-miR-499	-0.5	0.38
REEP1	receptor accessory protein 1	1	1	0	0	0	0	0	0	gga-miR-499	-0.48	0.36
RAB5C	RAB5C, member RAS oncogene family	1	1	0	0	0	0	0	0	gga-miR-499	-0.48	0.34
RANBP9	RAN binding protein 9	1	1	0	0	0	0	0	0	gga-miR-499	-0.48	0.54
LRCH2	leucine-rich repeats and calponin homology (CH) domain containing 2	1	1	0	0	0	0	0	0	gga-miR-499	-0.47	0.59
ETS1	v-ets erythroblastosis virus E26 oncogene homolog 1 (avian)	1	1	0	0	0	0	0	0	gga-miR-499	-0.45	0.55
MAPK6	mitogen-activated protein kinase 6	1	1	0	0	0	0	0	0	gga-miR-499	-0.43	< 0.1
PTBP2	polypyrimidine tract binding protein 2	1	1	0	0	0	0	0	0	gga-miR-499	-0.43	0.26
ENAH	enabled homolog (Drosophila)	2	1	0	1	1	0	0	1	gga-miR-499	-0.41	0.75
GOLSYN	Golgi-localized protein	1	1	0	0	0	0	0	0	gga-miR-499	-0.41	< 0.1
PACS2	phosphofurin acidic cluster sorting protein 2	1	1	0	0	0	0	0	0	gga-miR-499	-0.41	0.37
NAV2	neuron navigator 2	1	1	0	0	0	0	0	0	gga-miR-499	-0.41	0.58
H2AFZ	H2A histone family, member Z	1	1	0	0	0	0	0	0	gga-miR-499	-0.41	< 0.1
ARID2	AT rich interactive domain 2 (ARID, RFX-like)	1	1	0	0	0	0	0	0	gga-miR-499	-0.4	0.52
CHD9	chromodomain helicase DNA binding protein 9	1	0	0	1	1	0	1	0	gga-miR-499	-0.4	0.51
MED13	mediator complex subunit 13	1	0	0	1	1	1	0	0	gga-miR-499	-0.39	0.51
QKI	quaking homolog, KH domain RNA binding (mouse)	1	1	0	0	0	0	0	0	gga-miR-499	-0.39	0.23
NOVA1	neuro-oncological ventral antigen 1	1	1	0	0	1	0	1	0	gga-miR-499	-0.38	< 0.1
JHDM1D	jumonji C domain containing histone demethylase 1 homolog D (S. cerevisiae)	1	1	0	0	0	0	0	0	gga-miR-499	-0.38	0.38
SOS2	son of sevenless homolog 2 (Drosophila)	1	1	0	0	1	0	0	1	gga-miR-499	-0.38	0.24
KPNA3	karyopherin alpha 3 (importin alpha 4)	1	1	0	0	0	0	0	0	gga-miR-499	-0.36	0.24
WTAP	Wilms tumor 1 associated protein	1	1	0	0	0	0	0	0	gga-miR-499	-0.35	< 0.1
EML4	echinoderm microtubule associated protein like 4	1	1	0	0	0	0	0	0	gga-miR-499	-0.35	0.38
CMIP	c-Maf-inducing protein	1	1	0	0	0	0	0	0	gga-miR-499	-0.34	0.55
ZIC3	Zic family member 3 (odd-paired homolog, Drosophila)	1	1	0	0	0	0	0	0	gga-miR-499	-0.31	< 0.1
WAC	WW domain containing adaptor with coiled-coil	1	1	0	0	0	0	0	0	gga-miR-499	-0.31	0.2
ZEB2	zinc finger E-box binding homeobox 2	1	1	0	0	0	0	0	0	gga-miR-499	-0.31	0.22
FNDC3A	fibronectin type III domain containing 3A	1	0	0	1	1	0	0	1	gga-miR-499	-0.31	0.48
ACVR2B	activin A receptor, type IIB	1	0	1	0	1	0	0	1	gga-miR-499	-0.3	< 0.1
FAM110B	family with sequence similarity 110, member B	1	0	0	1	1	0	0	1	gga-miR-499	-0.29	0.53
C14orf4	chromosome 14 open reading frame 4	1	0	1	0	0	0	0	0	gga-miR-499	-0.29	< 0.1
RAB11A	RAB11A, member RAS oncogene family	1	0	0	1	1	0	0	1	gga-miR-499	-0.26	0.55
MEIS1	Meis homeobox 1	1	0	0	1	1	0	1	0	gga-miR-499	-0.26	0.49
VAV3	vav 3 guanine nucleotide exchange factor	1	0	1	0	0	0	0	0	gga-miR-499	-0.25	< 0.1
KIAA0256	KIAA0256 gene product	1	0	0	1	0	0	0	0	gga-miR-499	-0.24	0.54
RFXDC2	regulatory factor X domain containing 2	1	0	0	1	1	0	1	0	gga-miR-499	-0.24	0.53
CUGBP2	CUG triplet repeat, RNA binding protein 2	1	0	1	0	2	0	0	2	gga-miR-499	-0.24	0.43
MARCKS	myristoylated alanine-rich protein kinase C substrate	1	0	1	0	0	0	0	0	gga-miR-499	-0.23	< 0.1
FAM168A	family with sequence similarity 168, member A	1	0	1	0	0	0	0	0	gga-miR-499	-0.23	< 0.1
E2F3	E2F transcription factor 3	1	0	1	0	0	0	0	0	gga-miR-499	-0.23	< 0.1
JPH1	junctophilin 1	1	0	1	0	1	0	0	1	gga-miR-499	-0.22	< 0.1
PRKAR1A	protein kinase, cAMP-dependent, regulatory, type I, alpha (tissue specific extinguisher 1)	1	1	0	0	0	0	0	0	gga-miR-499	-0.21	< 0.1
ABI1	abl-interactor 1	1	0	0	1	0	0	0	0	gga-miR-499	-0.21	0.54
UBE2NL	ubiquitin-conjugating enzyme E2N-like	1	0	1	0	0	0	0	0	gga-miR-499	-0.2	< 0.1
UBE2N	ubiquitin-conjugating enzyme E2N (UBC13 homolog, yeast)	1	0	1	0	0	0	0	0	gga-miR-499	-0.2	< 0.1
SLC12A2	solute carrier family 12 (sodium/potassium/chloride transporters), member 2	1	0	1	0	0	0	0	0	gga-miR-499	-0.2	< 0.1
PFTK1	PFTAIRE protein kinase 1	1	0	0	1	0	0	0	0	gga-miR-499	-0.2	0.57
PHF21B	PHD finger protein 21B	1	0	0	1	0	0	0	0	gga-miR-499	-0.2	0.57
FZD8	frizzled homolog 8 (Drosophila)	1	0	0	1	0	0	0	0	gga-miR-499	-0.2	0.59
TGFBR1	transforming growth factor, beta receptor I (activin A receptor type II-like kinase, 53kDa)	1	0	0	1	0	0	0	0	gga-miR-499	-0.19	0.5
PHLDA2	pleckstrin homology-like domain, family A, member 2	1	0	0	1	0	0	0	0	gga-miR-499	-0.19	0.52
CLOCK	clock homolog (mouse)	1	0	1	0	0	0	0	0	gga-miR-499	-0.19	< 0.1
SDC2	syndecan 2	1	0	1	0	0	0	0	0	gga-miR-499	-0.19	< 0.1
HNRNPA2B1	heterogeneous nuclear ribonucleoprotein A2/B1	1	1	0	0	0	0	0	0	gga-miR-499	-0.19	0.37
PPP3CB	protein phosphatase 3 (formerly 2B), catalytic subunit, beta isoform	1	0	0	1	0	0	0	0	gga-miR-499	-0.19	0.52
SLC41A1	solute carrier family 41, member 1	1	0	0	1	0	0	0	0	gga-miR-499	-0.19	0.57
EYA4	eyes absent homolog 4 (Drosophila)	1	0	0	1	0	0	0	0	gga-miR-499	-0.18	0.59
PTPRG	protein tyrosine phosphatase, receptor type, G	1	0	0	1	0	0	0	0	gga-miR-499	-0.18	0.53
EIF4G2	eukaryotic translation initiation factor 4 gamma, 2	1	0	0	1	0	0	0	0	gga-miR-499	-0.18	0.49
N-PAC	cytokine-like nuclear factor n-pac	1	0	0	1	0	0	0	0	gga-miR-499	-0.17	0.59
ABAT	4-aminobutyrate aminotransferase	1	0	1	0	0	0	0	0	gga-miR-499	-0.17	< 0.1
DDX3X	DEAD (Asp-Glu-Ala-Asp) box polypeptide 3, X-linked	1	0	0	1	0	0	0	0	gga-miR-499	-0.17	0.5
SATB1	SATB homeobox 1	1	0	0	1	0	0	0	0	gga-miR-499	-0.17	0.53
KIF5B	kinesin family member 5B	1	0	0	1	0	0	0	0	gga-miR-499	-0.16	0.49
CDH4	cadherin 4, type 1, R-cadherin (retinal)	1	0	0	1	0	0	0	0	gga-miR-499	-0.15	0.58
BHLHB3	basic helix-loop-helix domain containing, class B, 3	1	0	0	1	0	0	0	0	gga-miR-499	-0.14	0.6
FNIP1	folliculin interacting protein 1	1	0	0	1	0	0	0	0	gga-miR-499	-0.15	0.59
COLQ	collagen-like tail subunit (single strand of homotrimer) of asymmetric acetylcholinesterase	1	0	0	1	0	0	0	0	gga-miR-499	-0.14	0.6
RIMS1	regulating synaptic membrane exocytosis 1	1	0	0	1	0	0	0	0	gga-miR-499	-0.13	0.53
DYNLT1	dynein, light chain, Tctex-type 1	1	0	0	1	0	0	0	0	gga-miR-499	-0.13	0.58
tcag7.1228	hypothetical protein FLJ25778	1	0	0	1	0	0	0	0	gga-miR-499	-0.13	0.6
TCF12	transcription factor 12 (HTF4, helix-loop-helix transcription factors 4)	1	0	0	1	0	0	0	0	gga-miR-499	-0.12	0.5
DYRK2	dual-specificity tyrosine-(Y)-phosphorylation regulated kinase 2	1	0	0	1	0	0	0	0	gga-miR-499	-0.12	0.49
LARP5	La ribonucleoprotein domain family, member 5	1	0	1	0	0	0	0	0	gga-miR-499	-0.12	< 0.1
LRP6	low density lipoprotein receptor-related protein 6	1	0	0	1	0	0	0	0	gga-miR-499	-0.12	0.58
POGZ	pogo transposable element with ZNF domain	1	0	0	1	0	0	0	0	gga-miR-499	-0.12	0.55
BCL11B	B-cell CLL/lymphoma 11B (zinc finger protein)	1	0	0	1	0	0	0	0	gga-miR-499	-0.11	0.52
GMFB	glia maturation factor, beta	1	0	1	0	0	0	0	0	gga-miR-499	-0.11	< 0.1
MYH10	myosin, heavy chain 10, non-muscle	1	0	0	1	0	0	0	0	gga-miR-499	-0.1	0.51
SNX13	sorting nexin 13	1	0	0	1	0	0	0	0	gga-miR-499	-0.1	0.52
PDCD4	programmed cell death 4 (neoplastic transformation inhibitor)	1	0	0	1	0	0	0	0	gga-miR-499	-0.09	0.58
PRDM1	PR domain containing 1, with ZNF domain	2	2	0	0	2	0	0	2	gga-miR-221	-1.08	0.55
CDKN1B	cyclin-dependent kinase inhibitor 1B (p27, Kip1)	2	2	0	0	0	0	0	0	gga-miR-221	-0.71	0.5
ETS2	v-ets erythroblastosis virus E26 oncogene homolog 2 (avian)	1	1	0	0	1	1	0	0	gga-miR-221	-0.71	0.61
MAP3K7IP2	mitogen-activated protein kinase kinase kinase 7 interacting protein 2	1	1	0	0	1	1	0	0	gga-miR-221	-0.71	0.23
GABRA1	gamma-aminobutyric acid (GABA) A receptor, alpha 1	1	1	0	0	1	0	0	1	gga-miR-221	-0.7	0.53
TCF12	transcription factor 12 (HTF4, helix-loop-helix transcription factors 4)	1	1	0	0	0	0	0	0	gga-miR-221	-0.55	0.57
PCMTD1	protein-L-isoaspartate (D-aspartate) O-methyltransferase domain containing 1	1	1	0	0	0	0	0	0	gga-miR-221	-0.54	0.61
TCF4	transcription factor 4	1	1	0	0	0	0	0	0	gga-miR-221	-0.53	0.32
ATAD2B	ATPase family, AAA domain containing 2B	1	1	0	0	1	0	0	1	gga-miR-221	-0.51	0.56
NDFIP1	Nedd4 family interacting protein 1	1	1	0	0	0	0	0	0	gga-miR-221	-0.5	0.32
TLE3	transducin-like enhancer of split 3 (E(sp1) homolog, Drosophila)	1	0	0	1	1	1	0	0	gga-miR-221	-0.49	0.33
RLBP1L2	retinaldehyde binding protein 1-like 2	1	1	0	0	0	0	0	0	gga-miR-221	-0.49	0.22
PTPRA	protein tyrosine phosphatase, receptor type, A	1	1	0	0	0	0	0	0	gga-miR-221	-0.48	0.12
DMRT3	doublesex and mab-3 related transcription factor 3	1	1	0	0	0	0	0	0	gga-miR-221	-0.47	0.53
TMCC1	transmembrane and coiled-coil domain family 1	1	1	0	0	0	0	0	0	gga-miR-221	-0.47	0.61
BCL2L11	BCL2-like 11 (apoptosis facilitator)	1	1	0	0	0	0	0	0	gga-miR-221	-0.45	0.61
PLCL2	phospholipase C-like 2	1	1	0	0	0	0	0	0	gga-miR-221	-0.43	0.25
GARNL1	GTPase activating Rap/RanGAP domain-like 1	1	1	0	0	0	0	0	0	gga-miR-221	-0.43	0.35
PCDHAC1	protocadherin alpha subfamily C, 1	1	1	0	0	0	0	0	0	gga-miR-221	-0.42	0.5
PCDHAC2	protocadherin alpha subfamily C, 2	1	1	0	0	0	0	0	0	gga-miR-221	-0.42	0.5
PCDHA1	protocadherin alpha 1	1	1	0	0	0	0	0	0	gga-miR-221	-0.42	0.5
PCDHA10	protocadherin alpha 10	1	1	0	0	0	0	0	0	gga-miR-221	-0.42	0.5
PCDHA11	protocadherin alpha 11	1	1	0	0	0	0	0	0	gga-miR-221	-0.42	0.5
PCDHA12	protocadherin alpha 12	1	1	0	0	0	0	0	0	gga-miR-221	-0.42	0.5
PCDHA13	protocadherin alpha 13	1	1	0	0	0	0	0	0	gga-miR-221	-0.42	0.5
PCDHA2	protocadherin alpha 2	1	1	0	0	0	0	0	0	gga-miR-221	-0.42	0.5
PCDHA3	protocadherin alpha 3	1	1	0	0	0	0	0	0	gga-miR-221	-0.42	0.5
PCDHA4	protocadherin alpha 4	1	1	0	0	0	0	0	0	gga-miR-221	-0.42	0.5
PCDHA5	protocadherin alpha 5	1	1	0	0	0	0	0	0	gga-miR-221	-0.42	0.5
PCDHA6	protocadherin alpha 6	1	1	0	0	0	0	0	0	gga-miR-221	-0.42	0.5
PCDHA7	protocadherin alpha 7	1	1	0	0	0	0	0	0	gga-miR-221	-0.42	0.5
PCDHA8	protocadherin alpha 8	1	1	0	0	0	0	0	0	gga-miR-221	-0.42	0.5
RP6-213H19.1	serine/threonine protein kinase MST4	1	1	0	0	1	0	0	1	gga-miR-221	-0.42	0.17
FNDC3A	fibronectin type III domain containing 3A	1	1	0	0	0	0	0	0	gga-miR-221	-0.41	0.41
HOXC8	homeobox C8	1	1	0	0	0	0	0	0	gga-miR-221	-0.4	< 0.1
NNT	nicotinamide nucleotide transhydrogenase	1	1	0	0	0	0	0	0	gga-miR-221	-0.39	0.47
IRF2	interferon regulatory factor 2	1	1	0	0	0	0	0	0	gga-miR-221	-0.39	0.39
HIPK1	homeodomain interacting protein kinase 1	1	1	0	0	1	0	0	1	gga-miR-221	-0.39	0.56
EIF3J	eukaryotic translation initiation factor 3, subunit J	1	1	0	0	0	0	0	0	gga-miR-221	-0.39	0.27
MIER3	mesoderm induction early response 1, family member 3	1	1	0	0	0	0	0	0	gga-miR-221	-0.38	0.47
CUX2	cut-like homeobox 2	1	1	0	0	0	0	0	0	gga-miR-221	-0.38	0.29
SESN3	sestrin 3	1	1	0	0	0	0	0	0	gga-miR-221	-0.37	0.15
BCL11B	B-cell CLL/lymphoma 11B (zinc finger protein)	1	1	0	0	0	0	0	0	gga-miR-221	-0.34	0.24
FOXN2	forkhead box N2	1	1	0	0	0	0	0	0	gga-miR-221	-0.34	0.6
SLAIN2	SLAIN motif family, member 2	1	1	0	0	0	0	0	0	gga-miR-221	-0.33	0.12
ERBB4	v-erb-a erythroblastic leukemia viral oncogene homolog 4 (avian)	1	1	0	0	0	0	0	0	gga-miR-221	-0.32	0.61
CAMSAP1	calmodulin regulated spectrin-associated protein 1	1	1	0	0	0	0	0	0	gga-miR-221	-0.29	0.14
ADAMTS6	ADAM metallopeptidase with thrombospondin type 1 motif, 6	1	0	1	0	0	0	0	0	gga-miR-221	-0.28	0.12
BMI1	BMI1 polycomb ring finger oncogene	1	0	1	0	0	0	0	0	gga-miR-221	-0.28	0.12
ARID1A	AT rich interactive domain 1A (SWI-like)	1	0	1	0	0	0	0	0	gga-miR-221	-0.27	0.12
NLK	nemo-like kinase	1	0	1	0	0	0	0	0	gga-miR-221	-0.27	0.12
SCD5	stearoyl-CoA desaturase 5	1	0	1	0	0	0	0	0	gga-miR-221	-0.25	0.12
TRPS1	trichorhinophalangeal syndrome I	1	1	0	0	0	0	0	0	gga-miR-221	-0.25	0.61
BRWD1	bromodomain and WD repeat domain containing 1	1	1	0	0	0	0	0	0	gga-miR-221	-0.25	0.34
GNAI3	guanine nucleotide binding protein (G protein), alpha inhibiting activity polypeptide 3	1	0	1	0	0	0	0	0	gga-miR-221	-0.24	0.12
KDR	kinase insert domain receptor (a type III receptor tyrosine kinase)	1	0	0	1	0	0	0	0	gga-miR-221	-0.2	0.31
POGZ	pogo transposable element with ZNF domain	1	0	1	0	0	0	0	0	gga-miR-221	-0.2	0.12
RP11-35N6.1	plasticity related gene 3	1	0	1	0	0	0	0	0	gga-miR-221	-0.2	0.12
ATP11B	ATPase, class VI, type 11B	1	0	0	1	0	0	0	0	gga-miR-221	-0.19	0.33
C18orf25	chromosome 18 open reading frame 25	1	0	0	1	0	0	0	0	gga-miR-221	-0.19	0.35
TIPARP	TCDD-inducible poly(ADP-ribose) polymerase	1	0	0	1	0	0	0	0	gga-miR-221	-0.19	0.32
H3F3A	H3 histone, family 3A	1	0	0	1	0	0	0	0	gga-miR-221	-0.18	0.3
SOCS1	suppressor of cytokine signaling 1	1	0	0	1	0	0	0	0	gga-miR-221	-0.17	0.33
CNOT2	CCR4-NOT transcription complex, subunit 2	1	0	0	1	0	0	0	0	gga-miR-221	-0.17	0.31
CBFB	core-binding factor, beta subunit	1	0	1	0	0	0	0	0	gga-miR-221	-0.17	0.12
PDGFA	platelet-derived growth factor alpha polypeptide	1	0	0	1	0	0	0	0	gga-miR-221	-0.17	0.32
MARCKS	myristoylated alanine-rich protein kinase C substrate	1	0	0	1	0	0	0	0	gga-miR-221	-0.17	0.34
IL1RAPL1	interleukin 1 receptor accessory protein-like 1	1	0	0	1	0	0	0	0	gga-miR-221	-0.16	0.29
SLC2A13	solute carrier family 2 (facilitated glucose transporter), member 13	1	0	1	0	0	0	0	0	gga-miR-221	-0.16	0.12
DCLK1	doublecortin-like kinase 1	1	0	0	1	0	0	0	0	gga-miR-221	-0.15	0.34
tcag7.1228	hypothetical protein FLJ25778	1	0	0	1	0	0	0	0	gga-miR-221	-0.15	0.35
SOX11	SRY (sex determining region Y)-box 11	1	0	0	1	0	0	0	0	gga-miR-221	-0.15	0.34
DNAJA2	DnaJ (Hsp40) homolog, subfamily A, member 2	1	0	0	1	0	0	0	0	gga-miR-221	-0.14	0.33
DCUN1D4	DCN1, defective in cullin neddylation 1, domain containing 4 (S. cerevisiae)	1	0	0	1	0	0	0	0	gga-miR-221	-0.14	0.3
ZFAND5	zinc finger, AN1-type domain 5	1	0	0	1	0	0	0	0	gga-miR-221	-0.14	0.35
SFRS2B	splicing factor, arginine/serine-rich 2B	1	0	0	1	0	0	0	0	gga-miR-221	-0.12	0.32
MON2	MON2 homolog (S. cerevisiae)	1	0	0	1	0	0	0	0	gga-miR-221	-0.11	0.34
CCDC4	coiled-coil domain containing 4	1	0	0	1	0	0	0	0	gga-miR-221	-0.09	0.35
DLG2	discs, large homolog 2, chapsyn-110 (Drosophila)	1	0	0	1	0	0	0	0	gga-miR-221	-0.07	0.3
ATXN1	ataxin 1	1	0	0	1	0	0	0	0	gga-miR-221	-0.05	0.3
RIMBP2	RIMS binding protein 2	1	0	1	0	0	0	0	0	gga-miR-221	N/A	0.12
RFXDC2	regulatory factor X domain containing 2	2	2	0	0	0	0	0	0	gga-miR-222	-0.81	0.77
HECTD2	HECT domain containing 2	1	1	0	0	1	0	1	0	gga-miR-222	-0.67	0.52
SYT10	synaptotagmin X	1	1	0	0	1	0	1	0	gga-miR-222	-0.66	0.59
VGLL4	vestigial like 4 (Drosophila)	2	1	1	0	0	0	0	0	gga-miR-222	-0.65	0.23
CPEB3	cytoplasmic polyadenylation element binding protein 3	2	1	1	0	0	0	0	0	gga-miR-222	-0.61	0.4
MYLIP	myosin regulatory light chain interacting protein	1	1	0	0	1	0	0	1	gga-miR-222	-0.59	0.61
ZFPM2	zinc finger protein, multitype 2	2	1	0	1	0	0	0	0	gga-miR-222	-0.55	0.4
PITPNM2	phosphatidylinositol transfer protein, membrane-associated 2	1	0	1	0	1	0	1	0	gga-miR-222	-0.5	0.12
CCDC64	coiled-coil domain containing 64	1	1	0	0	0	0	0	0	gga-miR-222	-0.49	0.61
KIT	v-kit Hardy-Zuckerman 4 feline sarcoma viral oncogene homolog	1	1	0	0	0	0	0	0	gga-miR-222	-0.48	0.61
NTF3	neurotrophin 3	1	1	0	0	0	0	0	0	gga-miR-222	-0.47	0.54
GRB10	growth factor receptor-bound protein 10	1	1	0	0	1	0	0	1	gga-miR-222	-0.47	0.51
KIAA1370	KIAA1370	1	1	0	0	0	0	0	0	gga-miR-222	-0.47	0.55
MEX3A	mex-3 homolog A (C. elegans)	1	1	0	0	0	0	0	0	gga-miR-222	-0.45	0.61
ARF4	ADP-ribosylation factor 4	1	1	0	0	0	0	0	0	gga-miR-222	-0.44	0.22
FMR1	fragile X mental retardation 1	1	1	0	0	0	0	0	0	gga-miR-222	-0.43	0.42
BTG2	BTG family, member 2	1	1	0	0	0	0	0	0	gga-miR-222	-0.42	0.59
RBM24	RNA binding motif protein 24	1	1	0	0	0	0	0	0	gga-miR-222	-0.41	0.25
BMF	Bcl2 modifying factor	1	1	0	0	0	0	0	0	gga-miR-222	-0.4	0.61
GLT8D3	glycosyltransferase 8 domain containing 3	1	1	0	0	0	0	0	0	gga-miR-222	-0.4	0.3
VAPB	VAMP (vesicle-associated membrane protein)-associated protein B and C	1	1	0	0	0	0	0	0	gga-miR-222	-0.4	0.61
ITGB8	integrin, beta 8	1	1	0	0	0	0	0	0	gga-miR-222	-0.39	0.34
FOS	v-fos FBJ murine osteosarcoma viral oncogene homolog	1	1	0	0	1	0	0	1	gga-miR-222	-0.39	0.47
PIK3R1	phosphoinositide-3-kinase, regulatory subunit 1 (alpha)	1	1	0	0	1	0	0	1	gga-miR-222	-0.39	0.68
TOX	thymocyte selection-associated high mobility group box	1	1	0	0	1	0	0	1	gga-miR-222	-0.39	0.56
TRIB2	tribbles homolog 2 (Drosophila)	1	1	0	0	0	0	0	0	gga-miR-222	-0.39	0.34
PHACTR4	phosphatase and actin regulator 4	1	1	0	0	0	0	0	0	gga-miR-222	-0.38	0.61
IRX5	iroquois homeobox 5	1	0	1	0	0	0	0	0	gga-miR-222	-0.36	0.12
SFRS2	splicing factor, arginine/serine-rich 2	1	0	0	1	2	0	0	2	gga-miR-222	-0.36	0.32
ESR1	estrogen receptor 1	1	0	1	0	1	0	0	1	gga-miR-222	-0.35	0.12
GNAL	guanine nucleotide binding protein (G protein), alpha activating activity polypeptide, olfactory type	1	1	0	0	0	0	0	0	gga-miR-222	-0.34	0.13
CREBZF	CREB/ATF bZIP transcription factor	1	0	1	0	0	0	0	0	gga-miR-222	-0.33	0.12
FAM46A	family with sequence similarity 46, member A	1	1	0	0	0	0	0	0	gga-miR-222	-0.33	0.29
TLK1	tousled-like kinase 1	1	0	1	0	0	0	0	0	gga-miR-222	-0.33	0.12
NFYB	nuclear transcription factor Y, beta	1	0	1	0	0	0	0	0	gga-miR-222	-0.32	0.12
RSBN1L	round spermatid basic protein 1-like	1	0	1	0	0	0	0	0	gga-miR-222	-0.31	0.12
FUSIP1	FUS interacting protein (serine/arginine-rich) 1	1	0	0	1	1	0	0	1	gga-miR-222	-0.31	0.45
NOVA1	neuro-oncological ventral antigen 1	1	1	0	0	0	0	0	0	gga-miR-222	-0.3	0.41
NUFIP2	nuclear fragile X mental retardation protein interacting protein 2	1	0	0	1	1	1	0	0	gga-miR-222	-0.3	0.4
MIA3	melanoma inhibitory activity family, member 3	1	0	1	0	0	0	0	0	gga-miR-222	-0.29	0.12
GPM6A	glycoprotein M6A	1	0	0	1	1	0	1	0	gga-miR-222	-0.29	0.39
KHDRBS2	KH domain containing, RNA binding, signal transduction associated 2	1	0	1	0	0	0	0	0	gga-miR-222	-0.27	0.12
HIPK2	homeodomain interacting protein kinase 2	2	1	1	0	0	0	0	0	gga-miR-222	-0.27	0.66
PHF2	PHD finger protein 2	1	0	1	0	0	0	0	0	gga-miR-222	-0.26	0.12
RAB1A	RAB1A, member RAS oncogene family	1	0	1	0	0	0	0	0	gga-miR-222	-0.26	0.12
YWHAG	tyrosine 3-monooxygenase/tryptophan 5-monooxygenase activation protein, gamma polypeptide	1	0	1	0	0	0	0	0	gga-miR-222	-0.25	0.12
DYRK1A	dual-specificity tyrosine-(Y)-phosphorylation regulated kinase 1A	1	1	0	0	0	0	0	0	gga-miR-222	-0.24	0.52
ZEB2	zinc finger E-box binding homeobox 2	1	0	1	0	0	0	0	0	gga-miR-222	-0.24	0.12
AJAP1	adherens junctions associated protein 1	1	0	0	1	0	0	0	0	gga-miR-222	-0.23	0.32
MESDC1	mesoderm development candidate 1	1	0	1	0	0	0	0	0	gga-miR-222	-0.23	0.12
NAP1L1	nucleosome assembly protein 1-like 1	1	0	1	0	0	0	0	0	gga-miR-222	-0.23	0.12
FNDC3B	fibronectin type III domain containing 3B	1	0	0	1	1	1	0	0	gga-miR-222	-0.22	0.3
DKK2	dickkopf homolog 2 (Xenopus laevis)	1	0	0	1	0	0	0	0	gga-miR-222	-0.22	0.34
PNRC2	proline-rich nuclear receptor coactivator 2	1	0	0	1	0	0	0	0	gga-miR-222	-0.22	0.34
FRS2	fibroblast growth factor receptor substrate 2	1	0	0	1	0	0	0	0	gga-miR-222	-0.22	0.34
TOX2	TOX high mobility group box family member 2	1	0	0	1	0	0	0	0	gga-miR-222	-0.22	0.31
DNAL1	dynein, axonemal, light chain 1	1	0	0	1	0	0	0	0	gga-miR-222	-0.21	0.35
NAP1L5	nucleosome assembly protein 1-like 5	1	0	1	0	0	0	0	0	gga-miR-222	-0.21	0.12
CAPRIN2	caprin family member 2	1	0	1	0	0	0	0	0	gga-miR-222	-0.21	0.12
RNF44	ring finger protein 44	1	0	0	1	0	0	0	0	gga-miR-222	-0.21	0.34
ZADH2	zinc binding alcohol dehydrogenase domain containing 2	1	0	1	0	1	0	0	1	gga-miR-222	-0.2	0.3
KCNA1	potassium voltage-gated channel, shaker-related subfamily, member 1 (episodic ataxia with myokymia)	1	1	0	0	0	0	0	0	gga-miR-222	-0.2	0.3
RANBP10	RAN binding protein 10	1	0	1	0	0	0	0	0	gga-miR-222	-0.2	0.12
SLITRK5	SLIT and NTRK-like family, member 5	1	0	0	1	0	0	0	0	gga-miR-222	-0.19	0.3
ACSL6	acyl-CoA synthetase long-chain family member 6	1	0	0	1	0	0	0	0	gga-miR-222	-0.19	0.32
WEE1	WEE1 homolog (S. pombe)	1	0	0	1	0	0	0	0	gga-miR-222	-0.19	0.31
TBC1D22B	TBC1 domain family, member 22B	1	0	0	1	0	0	0	0	gga-miR-222	-0.18	0.34
PLK4	polo-like kinase 4 (Drosophila)	1	0	0	1	0	0	0	0	gga-miR-222	-0.18	0.33
WDR68	WD repeat domain 68	1	0	0	1	0	0	0	0	gga-miR-222	-0.17	0.32
TP53BP2	tumor protein p53 binding protein, 2	1	0	0	1	0	0	0	0	gga-miR-222	-0.17	0.3
ZMYM2	zinc finger, MYM-type 2	1	0	0	1	0	0	0	0	gga-miR-222	-0.17	0.32
ETS1	v-ets erythroblastosis virus E26 oncogene homolog 1 (avian)	1	0	1	0	0	0	0	0	gga-miR-222	-0.17	0.12
HSPC159	galectin-related protein	1	0	0	1	0	0	0	0	gga-miR-222	-0.17	0.32
ATXN7	ataxin 7	1	0	0	1	0	0	0	0	gga-miR-222	-0.16	0.33
ROD1	ROD1 regulator of differentiation 1 (S. pombe)	1	0	0	1	0	0	0	0	gga-miR-222	-0.16	0.32
ZNF618	zinc finger protein 618	1	0	0	1	0	0	0	0	gga-miR-222	-0.16	0.35
PPP3R1	protein phosphatase 3 (formerly 2B), regulatory subunit B, alpha isoform	1	0	0	1	0	0	0	0	gga-miR-222	-0.16	0.31
DICER1	dicer 1, ribonuclease type III	1	1	0	0	0	0	0	0	gga-miR-222	-0.15	0.48
AXIN2	axin 2 (conductin, axil)	1	0	1	0	0	0	0	0	gga-miR-222	-0.13	0.12
THRB	thyroid hormone receptor, beta (erythroblastic leukemia viral (v-erb-a) oncogene homolog 2, avian)	1	0	1	0	0	0	0	0	gga-miR-222	-0.12	0.12
UPF1	UPF1 regulator of nonsense transcripts homolog (yeast)	1	0	0	1	0	0	0	0	gga-miR-222	-0.12	0.29
TFAP2A	transcription factor AP-2 alpha (activating enhancer binding protein 2 alpha)	1	0	0	1	0	0	0	0	gga-miR-222	-0.11	0.29
PDIK1L	PDLIM1 interacting kinase 1 like	1	0	0	1	0	0	0	0	gga-miR-222	-0.11	0.34
SLC4A4	solute carrier family 4, sodium bicarbonate cotransporter, member 4	1	0	0	1	0	0	0	0	gga-miR-222	-0.1	0.32
FOXO3	forkhead box O3	1	0	0	1	0	0	0	0	gga-miR-222	-0.06	0.31
C1orf144	chromosome 1 open reading frame 144	4	4	0	0	0	0	0	0	gga-miR-128	-0.94	> 0.99
EFR3A	EFR3 homolog A (S. cerevisiae)	1	0	1	0	2	1	1	0	gga-miR-128	-0.93	0.52
FAM126B	family with sequence similarity 126, member B	1	1	0	0	1	1	0	0	gga-miR-128	-0.79	0.72
RPS6KA5	ribosomal protein S6 kinase, 90kDa, polypeptide 5	2	0	2	0	2	0	0	2	gga-miR-128	-0.77	< 0.1
PLK2	polo-like kinase 2 (Drosophila)	3	1	0	2	0	0	0	0	gga-miR-128	-0.76	0.95
NEUROD6	neurogenic differentiation 6	1	1	0	0	1	0	1	0	gga-miR-128	-0.74	0.17
WNK1	WNK lysine deficient protein kinase 1	1	1	0	0	1	0	1	0	gga-miR-128	-0.7	0.93
SLC5A3	solute carrier family 5 (inositol transporters), member 3	1	1	0	0	1	0	1	0	gga-miR-128	-0.67	0.94
PAIP2	poly(A) binding protein interacting protein 2	2	1	1	0	0	0	0	0	gga-miR-128	-0.67	0.72
SLC39A10	solute carrier family 39 (zinc transporter), member 10	1	0	1	0	2	0	2	0	gga-miR-128	-0.66	0.41
CCDC92	coiled-coil domain containing 92	1	1	0	0	1	0	1	0	gga-miR-128	-0.64	0.86
ATXN10	ataxin 10	1	1	0	0	1	0	1	0	gga-miR-128	-0.63	0.93
ATP8A1	ATPase, aminophospholipid transporter (APLT), class I, type 8A, member 1	2	0	2	0	1	0	1	0	gga-miR-128	-0.62	0.78
SRGAP2	SLIT-ROBO Rho GTPase activating protein 2	2	2	0	0	0	0	0	0	gga-miR-128	-0.62	> 0.99
DCUN1D4	DCN1, defective in cullin neddylation 1, domain containing 4 (S. cerevisiae)	2	1	0	1	0	0	0	0	gga-miR-128	-0.6	0.98
CHKA	choline kinase alpha	1	1	0	0	1	0	0	1	gga-miR-128	-0.59	0.7
SMAP1	stromal membrane-associated GTPase-activating protein 1	1	1	0	0	1	0	1	0	gga-miR-128	-0.57	0.15
KCNK2	potassium channel, subfamily K, member 2	2	1	0	1	0	0	0	0	gga-miR-128	-0.53	0.71
SERBP1	SERPINE1 mRNA binding protein 1	1	0	0	1	1	1	0	0	gga-miR-128	-0.52	0.79
JAG1	jagged 1 (Alagille syndrome)	1	0	1	0	1	0	1	0	gga-miR-128	-0.52	0.4
UBR5	ubiquitin protein ligase E3 component n-recognin 5	1	1	0	0	0	0	0	0	gga-miR-128	-0.52	0.85
AFF4	AF4/FMR2 family, member 4	2	0	1	1	1	0	1	0	gga-miR-128	-0.5	0.92
C6orf60	chromosome 6 open reading frame 60	1	1	0	0	0	0	0	0	gga-miR-128	-0.5	0.81
C5orf13	chromosome 5 open reading frame 13	1	1	0	0	1	0	0	1	gga-miR-128	-0.49	0.84
PRKX	protein kinase, X-linked	1	1	0	0	0	0	0	0	gga-miR-128	-0.49	0.94
PRKY	protein kinase, Y-linked	1	1	0	0	0	0	0	0	gga-miR-128	-0.49	0.81
MED13	mediator complex subunit 13	1	0	1	0	3	1	2	0	gga-miR-128	-0.49	0.21
GRIK3	glutamate receptor, ionotropic, kainate 3	1	1	0	0	0	0	0	0	gga-miR-128	-0.49	0.94
C8orf4	chromosome 8 open reading frame 4	1	1	0	0	0	0	0	0	gga-miR-128	-0.49	0.78
LBH	limb bud and heart development homolog (mouse)	1	1	0	0	0	0	0	0	gga-miR-128	-0.48	0.94
VEGFC	vascular endothelial growth factor C	1	1	0	0	0	0	0	0	gga-miR-128	-0.48	0.81
POGZ	pogo transposable element with ZNF domain	1	0	1	0	1	0	0	1	gga-miR-128	-0.48	0.58
FRYL	FRY-like	1	1	0	0	1	0	1	0	gga-miR-128	-0.48	0.75
BAZ2B	bromodomain adjacent to zinc finger domain, 2B	2	0	2	0	0	0	0	0	gga-miR-128	-0.48	0.51
RNF144A	ring finger protein 144A	1	1	0	0	0	0	0	0	gga-miR-128	-0.48	0.94
UBE2E2	ubiquitin-conjugating enzyme E2E 2 (UBC4/5 homolog, yeast)	2	0	2	0	0	0	0	0	gga-miR-128	-0.48	0.32
C12orf35	chromosome 12 open reading frame 35	1	1	0	0	0	0	0	0	gga-miR-128	-0.47	0.82
YWHAB	tyrosine 3-monooxygenase/tryptophan 5-monooxygenase activation protein, beta polypeptide	1	1	0	0	0	0	0	0	gga-miR-128	-0.47	0.67
KIAA1486	KIAA1486 protein	1	1	0	0	0	0	0	0	gga-miR-128	-0.47	0.92
PDE3B	phosphodiesterase 3B, cGMP-inhibited	2	0	1	1	1	0	0	1	gga-miR-128	-0.47	0.79
PDE8B	phosphodiesterase 8B	1	1	0	0	0	0	0	0	gga-miR-128	-0.47	0.84
UBR1	ubiquitin protein ligase E3 component n-recognin 1	1	1	0	0	0	0	0	0	gga-miR-128	-0.46	0.93
APBA2	amyloid beta (A4) precursor protein-binding, family A, member 2	1	1	0	0	0	0	0	0	gga-miR-128	-0.46	0.94
DCP1A	DCP1 decapping enzyme homolog A (S. cerevisiae)	1	1	0	0	0	0	0	0	gga-miR-128	-0.46	0.88
GATA6	GATA binding protein 6	1	1	0	0	1	0	1	0	gga-miR-128	-0.46	< 0.1
SYT1	synaptotagmin I	1	1	0	0	1	0	0	1	gga-miR-128	-0.46	0.79
PDE3A	phosphodiesterase 3A, cGMP-inhibited	1	1	0	0	0	0	0	0	gga-miR-128	-0.46	0.67
CABLES1	Cdk5 and Abl enzyme substrate 1	2	0	2	0	0	0	0	0	gga-miR-128	-0.45	0.55
PDE7B	phosphodiesterase 7B	1	1	0	0	1	0	0	1	gga-miR-128	-0.45	0.96
KIAA0644	KIAA0644 gene product	1	1	0	0	0	0	0	0	gga-miR-128	-0.45	0.93
MAPK14	mitogen-activated protein kinase 14	1	1	0	0	1	0	1	0	gga-miR-128	-0.45	0.93
LOC440093	histone H3-like	1	1	0	0	0	0	0	0	gga-miR-128	-0.45	0.59
H3F3B	H3 histone, family 3B (H3.3B)	1	1	0	0	0	0	0	0	gga-miR-128	-0.44	0.94
EML1	echinoderm microtubule associated protein like 1	1	1	0	0	0	0	0	0	gga-miR-128	-0.44	0.94
RNGTT	RNA guanylyltransferase and 5'-phosphatase	1	1	0	0	1	0	1	0	gga-miR-128	-0.43	0.79
SEC24A	SEC24 related gene family, member A (S. cerevisiae)	1	1	0	0	0	0	0	0	gga-miR-128	-0.43	0.6
ISL1	ISL LIM homeobox 1	1	1	0	0	0	0	0	0	gga-miR-128	-0.42	0.82
JMJD1C	jumonji domain containing 1C	1	0	0	1	1	1	0	0	gga-miR-128	-0.42	0.59
UNC13C	unc-13 homolog C (C. elegans)	1	1	0	0	0	0	0	0	gga-miR-128	-0.42	0.94
BCORL1	BCL6 co-repressor-like 1	1	1	0	0	0	0	0	0	gga-miR-128	-0.42	0.93
PAPPA	pregnancy-associated plasma protein A, pappalysin 1	1	0	0	1	2	0	1	1	gga-miR-128	-0.42	0.77
ZFP36L1	zinc finger protein 36, C3H type-like 1	1	1	0	0	0	0	0	0	gga-miR-128	-0.42	0.4
ZNF652	zinc finger protein 652	1	0	1	0	1	0	1	0	gga-miR-128	-0.42	0.67
NHS	Nance-Horan syndrome (congenital cataracts and dental anomalies)	2	1	1	0	0	0	0	0	gga-miR-128	-0.41	0.69
SNX18	sorting nexin 18	1	1	0	0	1	0	0	1	gga-miR-128	-0.41	0.88
BMI1	BMI1 polycomb ring finger oncogene	1	1	0	0	0	0	0	0	gga-miR-128	-0.41	0.79
KIAA1109	KIAA1109	1	0	0	1	1	0	0	1	gga-miR-128	-0.41	0.5
ERC2	ELKS/RAB6-interacting/CAST family member 2	1	1	0	0	0	0	0	0	gga-miR-128	-0.41	0.63
PHF15	PHD finger protein 15	1	1	0	0	0	0	0	0	gga-miR-128	-0.41	0.37
CABP1	calcium binding protein 1	1	1	0	0	0	0	0	0	gga-miR-128	-0.41	0.9
IRS1	insulin receptor substrate 1	1	1	0	0	1	0	1	0	gga-miR-128	-0.41	0.85
KPNA6	karyopherin alpha 6 (importin alpha 7)	1	1	0	0	0	0	0	0	gga-miR-128	-0.41	0.66
STAC	SH3 and cysteine rich domain	2	0	1	1	1	0	1	0	gga-miR-128	-0.4	0.84
SLC35F3	solute carrier family 35, member F3	1	1	0	0	0	0	0	0	gga-miR-128	-0.4	0.7
C14orf147	chromosome 14 open reading frame 147	1	1	0	0	0	0	0	0	gga-miR-128	-0.4	0.31
PELI2	pellino homolog 2 (Drosophila)	1	0	0	1	1	0	1	0	gga-miR-128	-0.4	0.78
MAPK8IP3	mitogen-activated protein kinase 8 interacting protein 3	1	1	0	0	1	0	0	1	gga-miR-128	-0.4	0.91
FAM78A	family with sequence similarity 78, member A	2	0	1	1	0	0	0	0	gga-miR-128	-0.39	0.93
PPP1CC	protein phosphatase 1, catalytic subunit, gamma isoform	1	1	0	0	0	0	0	0	gga-miR-128	-0.39	0.83
SP4	Sp4 transcription factor	1	0	1	0	1	0	1	0	gga-miR-128	-0.39	0.18
SAMD10	sterile alpha motif domain containing 10	1	1	0	0	0	0	0	0	gga-miR-128	-0.39	0.94
MLLT10	myeloid/lymphoid or mixed-lineage leukemia (trithorax homolog, Drosophila); translocated to, 10	1	0	1	0	1	0	0	1	gga-miR-128	-0.39	0.42
ENAH	enabled homolog (Drosophila)	1	1	0	0	0	0	0	0	gga-miR-128	-0.39	0.95
ORC5L	origin recognition complex, subunit 5-like (yeast)	1	1	0	0	0	0	0	0	gga-miR-128	-0.39	0.47
RYBP	RING1 and YY1 binding protein	1	1	0	0	0	0	0	0	gga-miR-128	-0.39	0.83
SGMS1	sphingomyelin synthase 1	1	1	0	0	0	0	0	0	gga-miR-128	-0.39	0.82
hCG_1757335	hCG1757335	1	1	0	0	0	0	0	0	gga-miR-128	-0.38	0.65
CSRP2	cysteine and glycine-rich protein 2	1	1	0	0	0	0	0	0	gga-miR-128	-0.38	0.46
FBXO33	F-box protein 33	1	1	0	0	0	0	0	0	gga-miR-128	-0.38	0.83
ACVR2A	activin A receptor, type IIA	2	0	2	0	0	0	0	0	gga-miR-128	-0.38	< 0.1
INSM1	insulinoma-associated 1	1	1	0	0	0	0	0	0	gga-miR-128	-0.38	0.41
NAP1L4	nucleosome assembly protein 1-like 4	1	1	0	0	0	0	0	0	gga-miR-128	-0.38	0.38
TMEFF1	transmembrane protein with EGF-like and two follistatin-like domains 1	1	0	1	0	1	0	0	1	gga-miR-128	-0.38	0.38
SMURF2	SMAD specific E3 ubiquitin protein ligase 2	1	1	0	0	0	0	0	0	gga-miR-128	-0.37	0.33
STIM2	stromal interaction molecule 2	1	1	0	0	0	0	0	0	gga-miR-128	-0.37	0.59
ELL2	elongation factor, RNA polymerase II, 2	1	0	0	1	2	0	1	1	gga-miR-128	-0.37	0.77
FAM108B1	family with sequence similarity 108, member B1	1	0	1	0	1	0	0	1	gga-miR-128	-0.37	0.31
ELFN2	extracellular leucine-rich repeat and fibronectin type III domain containing 2	1	0	0	1	1	0	1	0	gga-miR-128	-0.37	0.79
VPS4B	vacuolar protein sorting 4 homolog B (S. cerevisiae)	1	1	0	0	0	0	0	0	gga-miR-128	-0.37	0.56
BHLHB3	basic helix-loop-helix domain containing, class B, 3	1	1	0	0	0	0	0	0	gga-miR-128	-0.36	0.91
CRKL	v-crk sarcoma virus CT10 oncogene homolog (avian)-like	1	0	1	0	0	0	0	0	gga-miR-128	-0.36	0.62
SOCS6	suppressor of cytokine signaling 6	1	1	0	0	0	0	0	0	gga-miR-128	-0.36	0.94
RELN	reelin	1	1	0	0	0	0	0	0	gga-miR-128	-0.36	0.77
FAM177A1	family with sequence similarity 177, member A1	1	0	1	0	1	0	1	0	gga-miR-128	-0.36	0.46
FAM91A1	family with sequence similarity 91, member A1	1	0	0	1	1	1	0	0	gga-miR-128	-0.36	0.64
UBE2K	ubiquitin-conjugating enzyme E2K (UBC1 homolog, yeast)	1	1	0	0	1	0	0	1	gga-miR-128	-0.36	0.23
RAP1B	RAP1B, member of RAS oncogene family	1	1	0	0	0	0	0	0	gga-miR-128	-0.35	0.65
HOXA13	homeobox A13	1	1	0	0	0	0	0	0	gga-miR-128	-0.35	0.61
NF1	neurofibromin 1 (neurofibromatosis, von Recklinghausen disease, Watson disease)	1	1	0	0	2	0	0	2	gga-miR-128	-0.35	0.9
TNPO1	transportin 1	2	1	0	1	0	0	0	0	gga-miR-128	-0.35	0.76
DCX	doublecortex; lissencephaly, X-linked (doublecortin)	1	1	0	0	0	0	0	0	gga-miR-128	-0.35	0.94
NEO1	neogenin homolog 1 (chicken)	1	1	0	0	0	0	0	0	gga-miR-128	-0.34	0.93
SH3RF1	SH3 domain containing ring finger 1	1	1	0	0	0	0	0	0	gga-miR-128	-0.34	0.63
UBE2N	ubiquitin-conjugating enzyme E2N (UBC13 homolog, yeast)	1	1	0	0	0	0	0	0	gga-miR-128	-0.34	0.83
MFSD2	major facilitator superfamily domain containing 2	1	1	0	0	0	0	0	0	gga-miR-128	-0.34	0.56
UBE2NL	ubiquitin-conjugating enzyme E2N-like	1	1	0	0	0	0	0	0	gga-miR-128	-0.34	0.9
FAM155A	family with sequence similarity 155, member A	1	0	1	0	0	0	0	0	gga-miR-128	-0.34	< 0.1
RNF38	ring finger protein 38	2	0	1	1	0	0	0	0	gga-miR-128	-0.34	0.78
GRIA4	glutamate receptor, ionotrophic, AMPA 4	2	0	0	2	0	0	0	0	gga-miR-128	-0.33	0.93
ONECUT2	one cut homeobox 2	2	0	1	1	1	0	0	1	gga-miR-128	-0.33	0.9
ZNF827	zinc finger protein 827	1	1	0	0	0	0	0	0	gga-miR-128	-0.33	0.76
UBE2W	ubiquitin-conjugating enzyme E2W (putative)	1	1	0	0	0	0	0	0	gga-miR-128	-0.33	0.94
MET	met proto-oncogene (hepatocyte growth factor receptor)	1	1	0	0	0	0	0	0	gga-miR-128	-0.32	0.94
PDIA5	protein disulfide isomerase family A, member 5	1	1	0	0	0	0	0	0	gga-miR-128	-0.32	0.89
PAQR7	progestin and adipoQ receptor family member VII	1	1	0	0	0	0	0	0	gga-miR-128	-0.32	< 0.1
SS18	synovial sarcoma translocation, chromosome 18	2	0	2	0	0	0	0	0	gga-miR-128	-0.32	0.54
NARG1	NMDA receptor regulated 1	1	1	0	0	0	0	0	0	gga-miR-128	-0.31	0.73
AMMECR1L	AMME chromosomal region gene 1-like	1	1	0	0	0	0	0	0	gga-miR-128	-0.31	0.51
BMP3	bone morphogenetic protein 3	1	1	0	0	0	0	0	0	gga-miR-128	-0.31	0.53
JHDM1D	jumonji C domain containing histone demethylase 1 homolog D (S. cerevisiae)	1	0	1	0	1	0	0	1	gga-miR-128	-0.31	0.69
KIAA0232	KIAA0232	1	0	1	0	1	0	1	0	gga-miR-128	-0.31	0.6
SRPK2	SFRS protein kinase 2	1	0	1	0	1	0	0	1	gga-miR-128	-0.3	< 0.1
MIPOL1	mirror-image polydactyly 1	1	0	1	0	1	0	0	1	gga-miR-128	-0.3	0.65
WWC2	WW and C2 domain containing 2	1	0	0	1	1	0	1	0	gga-miR-128	-0.3	0.71
NPEPPS	aminopeptidase puromycin sensitive	1	0	0	1	1	0	0	1	gga-miR-128	-0.3	0.75
SLC6A1	solute carrier family 6 (neurotransmitter transporter, GABA), member 1	2	0	0	2	0	0	0	0	gga-miR-128	-0.29	0.92
CD2AP	CD2-associated protein	1	1	0	0	0	0	0	0	gga-miR-128	-0.29	0.41
SNAP25	synaptosomal-associated protein, 25kDa	1	0	0	1	1	0	0	1	gga-miR-128	-0.29	0.6
ITCH	itchy E3 ubiquitin protein ligase homolog (mouse)	1	0	1	0	1	0	0	1	gga-miR-128	-0.29	0.11
PTPRT	protein tyrosine phosphatase, receptor type, T	1	0	1	0	0	0	0	0	gga-miR-128	-0.29	0.55
ZFHX3	zinc finger homeobox 3	2	1	0	1	0	0	0	0	gga-miR-128	-0.28	0.75
NR5A2	nuclear receptor subfamily 5, group A, member 2	1	0	0	1	1	0	0	1	gga-miR-128	-0.28	0.57
MEGF11	multiple EGF-like-domains 11	1	0	1	0	1	0	1	0	gga-miR-128	-0.28	0.6
MAN1A1	mannosidase, alpha, class 1A, member 1	1	0	0	1	1	0	0	1	gga-miR-128	-0.28	0.77
KCNK10	potassium channel, subfamily K, member 10	1	0	1	0	0	0	0	0	gga-miR-128	-0.28	0.12
DLGAP3	discs, large (Drosophila) homolog-associated protein 3	1	1	0	0	0	0	0	0	gga-miR-128	-0.28	0.69
ZBTB34	zinc finger and BTB domain containing 34	1	0	0	1	1	0	0	1	gga-miR-128	-0.27	0.59
PRKD1	protein kinase D1	1	0	1	0	0	0	0	0	gga-miR-128	-0.27	0.19
TMEM64	transmembrane protein 64	1	0	1	0	0	0	0	0	gga-miR-128	-0.27	< 0.1
XPR1	xenotropic and polytropic retrovirus receptor	1	0	1	0	0	0	0	0	gga-miR-128	-0.27	0.56
C18orf25	chromosome 18 open reading frame 25	1	0	1	0	2	0	2	0	gga-miR-128	-0.27	0.66
SMG1	PI-3-kinase-related kinase SMG-1	1	0	1	0	1	0	0	1	gga-miR-128	-0.26	0.56
KCMF1	potassium channel modulatory factor 1	1	0	0	1	1	0	1	0	gga-miR-128	-0.26	0.79
FOXN3	forkhead box N3	1	1	0	0	1	0	0	1	gga-miR-128	-0.26	0.92
UST	uronyl-2-sulfotransferase	1	0	1	0	0	0	0	0	gga-miR-128	-0.26	0.45
SRL	sarcalumenin	1	0	0	1	0	0	0	0	gga-miR-128	-0.26	0.78
GRB2	growth factor receptor-bound protein 2	1	0	0	1	0	0	0	0	gga-miR-128	-0.26	0.79
PRKAA2	protein kinase, AMP-activated, alpha 2 catalytic subunit	1	1	0	0	0	0	0	0	gga-miR-128	-0.26	0.94
SUZ12	suppressor of zeste 12 homolog (Drosophila)	1	0	1	0	1	0	0	1	gga-miR-128	-0.25	0.41
ZNF618	zinc finger protein 618	1	0	1	0	0	0	0	0	gga-miR-128	-0.25	0.69
KLF3	Kruppel-like factor 3 (basic)	1	0	0	1	1	0	1	0	gga-miR-128	-0.25	0.79
PKN2	protein kinase N2	1	1	0	0	1	0	1	0	gga-miR-128	-0.25	0.9
E2F7	E2F transcription factor 7	1	0	0	1	0	0	0	0	gga-miR-128	-0.24	0.78
FAM155B	family with sequence similarity 155, member B	1	0	1	0	0	0	0	0	gga-miR-128	-0.24	0.6
SMARCA2	SWI/SNF related, matrix associated, actin dependent regulator of chromatin, subfamily a, member 2	1	0	1	0	0	0	0	0	gga-miR-128	-0.24	0.14
STK35	serine/threonine kinase 35	1	0	1	0	0	0	0	0	gga-miR-128	-0.24	0.68
TAF4	TAF4 RNA polymerase II, TATA box binding protein (TBP)-associated factor, 135kDa	1	0	1	0	0	0	0	0	gga-miR-128	-0.24	0.17
TPD52L2	tumor protein D52-like 2	1	0	1	0	0	0	0	0	gga-miR-128	-0.24	0.61
CITED2	Cbp/p300-interacting transactivator, with Glu/Asp-rich carboxy-terminal domain, 2	1	0	1	0	0	0	0	0	gga-miR-128	-0.24	0.3
MAPK6	mitogen-activated protein kinase 6	1	0	1	0	0	0	0	0	gga-miR-128	-0.23	0.3
FAM69A	family with sequence similarity 69, member A	1	0	1	0	0	0	0	0	gga-miR-128	-0.23	0.13
FBXW7	F-box and WD repeat domain containing 7	2	0	0	2	0	0	0	0	gga-miR-128	-0.23	0.82
SLC39A11	solute carrier family 39 (metal ion transporter), member 11	1	0	0	1	0	0	0	0	gga-miR-128	-0.23	0.78
POLS	polymerase (DNA directed) sigma	1	0	1	0	0	0	0	0	gga-miR-128	-0.23	0.23
FOXP2	forkhead box P2	1	0	0	1	0	0	0	0	gga-miR-128	-0.23	0.61
SAMD12	sterile alpha motif domain containing 12	1	0	1	0	0	0	0	0	gga-miR-128	-0.23	0.68
SERTAD2	SERTA domain containing 2	1	0	1	0	2	0	1	1	gga-miR-128	-0.23	0.44
FOXO3	forkhead box O3	1	0	1	0	0	0	0	0	gga-miR-128	-0.23	0.27
NKTR	natural killer-tumor recognition sequence	1	0	0	1	1	0	0	1	gga-miR-128	-0.23	0.53
C20orf111	chromosome 20 open reading frame 111	1	0	1	0	0	0	0	0	gga-miR-128	-0.23	0.39
NIPBL	Nipped-B homolog (Drosophila)	1	0	1	0	0	0	0	0	gga-miR-128	-0.23	0.41
NAV3	neuron navigator 3	1	0	1	0	1	0	0	1	gga-miR-128	-0.23	0.16
STK24	serine/threonine kinase 24 (STE20 homolog, yeast)	1	0	1	0	0	0	0	0	gga-miR-128	-0.23	0.55
RPGRIP1L	RPGRIP1-like	1	0	0	1	0	0	0	0	gga-miR-128	-0.23	0.41
FAM133B	family with sequence similarity 133, member B	1	0	0	1	0	0	0	0	gga-miR-128	-0.22	0.7
FAM104A	family with sequence similarity 104, member A	1	0	1	0	0	0	0	0	gga-miR-128	-0.22	< 0.1
ULK1	unc-51-like kinase 1 (C. elegans)	1	0	1	0	0	0	0	0	gga-miR-128	-0.22	0.62
ATP11B	ATPase, class VI, type 11B	1	0	1	0	0	0	0	0	gga-miR-128	-0.22	0.61
PDS5B	PDS5, regulator of cohesion maintenance, homolog B (S. cerevisiae)	1	0	0	1	0	0	0	0	gga-miR-128	-0.22	0.6
NUS1	nuclear undecaprenyl pyrophosphate synthase 1 homolog (S. cerevisiae)	1	0	1	0	0	0	0	0	gga-miR-128	-0.22	0.62
HAND2	heart and neural crest derivatives expressed 2	1	0	1	0	0	0	0	0	gga-miR-128	-0.21	0.12
RICTOR	rapamycin-insensitive companion of mTOR	2	0	1	1	0	0	0	0	gga-miR-128	-0.21	0.76
ACTA2	actin, alpha 2, smooth muscle, aorta	1	0	0	1	0	0	0	0	gga-miR-128	-0.21	0.41
MPPED2	metallophosphoesterase domain containing 2	1	0	1	0	0	0	0	0	gga-miR-128	-0.21	0.19
MLL	myeloid/lymphoid or mixed-lineage leukemia (trithorax homolog, Drosophila)	1	0	1	0	0	0	0	0	gga-miR-128	-0.21	0.53
SMPD3	sphingomyelin phosphodiesterase 3, neutral membrane (neutral sphingomyelinase II)	1	0	1	0	0	0	0	0	gga-miR-128	-0.21	0.19
DDAH1	dimethylarginine dimethylaminohydrolase 1	1	0	1	0	0	0	0	0	gga-miR-128	-0.21	0.65
FOXO1	forkhead box O1	1	0	0	1	1	0	0	1	gga-miR-128	-0.21	0.66
HAPLN1	hyaluronan and proteoglycan link protein 1	1	0	0	1	0	0	0	0	gga-miR-128	-0.21	0.53
MAP4K5	mitogen-activated protein kinase kinase kinase kinase 5	1	0	1	0	1	0	0	1	gga-miR-128	-0.21	0.17
NR2F2	nuclear receptor subfamily 2, group F, member 2	1	0	0	1	0	0	0	0	gga-miR-128	-0.2	0.46
GIGYF2	GRB10 interacting GYF protein 2	1	0	1	0	0	0	0	0	gga-miR-128	-0.2	0.43
NCOA7	nuclear receptor coactivator 7	1	0	0	1	0	0	0	0	gga-miR-128	-0.2	0.75
AFF3	AF4/FMR2 family, member 3	1	0	1	0	0	0	0	0	gga-miR-128	-0.2	0.68
TROVE2	TROVE domain family, member 2	1	0	0	1	0	0	0	0	gga-miR-128	-0.2	0.79
C5orf41	chromosome 5 open reading frame 41	1	0	0	1	1	0	0	1	gga-miR-128	-0.2	0.59
PDGFRA	platelet-derived growth factor receptor, alpha polypeptide	1	0	0	1	0	0	0	0	gga-miR-128	-0.2	0.78
DOT1L	DOT1-like, histone H3 methyltransferase (S. cerevisiae)	1	0	0	1	0	0	0	0	gga-miR-128	-0.2	0.77
FUBP3	far upstream element (FUSE) binding protein 3	1	0	1	0	0	0	0	0	gga-miR-128	-0.2	0.4
ADAMTSL1	ADAMTS-like 1	1	0	1	0	0	0	0	0	gga-miR-128	-0.19	0.52
NRBF2	nuclear receptor binding factor 2	1	0	0	1	0	0	0	0	gga-miR-128	-0.19	0.49
DNAJC13	DnaJ (Hsp40) homolog, subfamily C, member 13	1	0	0	1	0	0	0	0	gga-miR-128	-0.19	0.54
HDAC4	histone deacetylase 4	1	0	1	0	0	0	0	0	gga-miR-128	-0.19	0.35
NRP2	neuropilin 2	1	0	0	1	0	0	0	0	gga-miR-128	-0.19	0.61
PANK1	pantothenate kinase 1	1	0	0	1	0	0	0	0	gga-miR-128	-0.19	0.68
SATB2	SATB homeobox 2	1	0	0	1	0	0	0	0	gga-miR-128	-0.19	0.52
GCC2	GRIP and coiled-coil domain containing 2	1	0	0	1	0	0	0	0	gga-miR-128	-0.19	0.78
GALNT7	UDP-N-acetyl-alpha-D-galactosamine:polypeptide N-acetylgalactosaminyltransferase 7 (GalNAc-T7)	1	0	0	1	0	0	0	0	gga-miR-128	-0.19	0.6
C1orf52	chromosome 1 open reading frame 52	1	0	0	1	0	0	0	0	gga-miR-128	-0.19	0.59
SEMA6A	sema domain, transmembrane domain (TM), and cytoplasmic domain, (semaphorin) 6A	1	0	0	1	1	0	0	1	gga-miR-128	-0.19	0.77
DDX6	DEAD (Asp-Glu-Ala-Asp) box polypeptide 6	1	0	1	0	0	0	0	0	gga-miR-128	-0.19	0.48
TSC1	tuberous sclerosis 1	1	0	0	1	0	0	0	0	gga-miR-128	-0.19	0.8
OSBPL10	oxysterol binding protein-like 10	1	0	0	1	0	0	0	0	gga-miR-128	-0.19	0.73
MYT1	myelin transcription factor 1	1	0	0	1	0	0	0	0	gga-miR-128	-0.19	0.71
SPRY2	sprouty homolog 2 (Drosophila)	1	0	0	1	0	0	0	0	gga-miR-128	-0.18	0.61
RCOR3	REST corepressor 3	1	0	0	1	0	0	0	0	gga-miR-128	-0.18	0.5
MED14	mediator complex subunit 14	1	0	0	1	0	0	0	0	gga-miR-128	-0.18	0.78
ERG	v-ets erythroblastosis virus E26 oncogene homolog (avian)	1	0	0	1	1	0	0	1	gga-miR-128	-0.18	0.47
KLF4	Kruppel-like factor 4 (gut)	1	0	1	0	0	0	0	0	gga-miR-128	-0.18	0.41
EPB41	erythrocyte membrane protein band 4.1 (elliptocytosis 1, RH-linked)	1	0	0	1	0	0	0	0	gga-miR-128	-0.18	0.79
WSB1	WD repeat and SOCS box-containing 1	1	0	0	1	0	0	0	0	gga-miR-128	-0.18	0.76
OBFC2A	oligonucleotide/oligosaccharide-binding fold containing 2A	1	0	0	1	0	0	0	0	gga-miR-128	-0.18	0.74
APPBP2	amyloid beta precursor protein (cytoplasmic tail) binding protein 2	1	0	0	1	0	0	0	0	gga-miR-128	-0.18	0.59
FLRT3	fibronectin leucine rich transmembrane protein 3	1	0	0	1	0	0	0	0	gga-miR-128	-0.18	0.58
NOVA1	neuro-oncological ventral antigen 1	2	0	0	2	0	0	0	0	gga-miR-128	-0.18	0.8
CDH11	cadherin 11, type 2, OB-cadherin (osteoblast)	1	0	0	1	0	0	0	0	gga-miR-128	-0.18	0.53
SPTBN1	spectrin, beta, non-erythrocytic 1	1	0	1	0	0	0	0	0	gga-miR-128	-0.18	0.69
EHD3	EH-domain containing 3	1	0	0	1	0	0	0	0	gga-miR-128	-0.17	0.55
RBBP6	retinoblastoma binding protein 6	1	0	0	1	0	0	0	0	gga-miR-128	-0.17	0.59
GLT8D3	glycosyltransferase 8 domain containing 3	1	0	0	1	0	0	0	0	gga-miR-128	-0.17	0.79
tcag7.1228	hypothetical protein FLJ25778	1	0	1	0	0	0	0	0	gga-miR-128	-0.17	0.69
GREM1	gremlin 1, cysteine knot superfamily, homolog (Xenopus laevis)	1	0	1	0	0	0	0	0	gga-miR-128	-0.17	0.59
CCDC4	coiled-coil domain containing 4	1	0	0	1	0	0	0	0	gga-miR-128	-0.17	0.79
ARFGEF1	ADP-ribosylation factor guanine nucleotide-exchange factor 1(brefeldin A-inhibited)	1	0	0	1	0	0	0	0	gga-miR-128	-0.17	0.58
KITLG	KIT ligand	1	0	0	1	0	0	0	0	gga-miR-128	-0.17	0.75
NOL4	nucleolar protein 4	1	0	0	1	0	0	0	0	gga-miR-128	-0.17	0.46
VAV3	vav 3 guanine nucleotide exchange factor	1	0	0	1	0	0	0	0	gga-miR-128	-0.17	0.73
KIF5B	kinesin family member 5B	1	0	1	0	0	0	0	0	gga-miR-128	-0.17	0.37
PXN	paxillin	1	0	0	1	0	0	0	0	gga-miR-128	-0.17	0.73
TBC1D22B	TBC1 domain family, member 22B	1	0	1	0	0	0	0	0	gga-miR-128	-0.17	0.62
STK39	serine threonine kinase 39 (STE20/SPS1 homolog, yeast)	1	0	0	1	0	0	0	0	gga-miR-128	-0.16	0.6
PTPRE	protein tyrosine phosphatase, receptor type, E	1	0	1	0	0	0	0	0	gga-miR-128	-0.16	0.45
C12orf34	chromosome 12 open reading frame 34	1	0	0	1	0	0	0	0	gga-miR-128	-0.16	0.79
ZMYM4	zinc finger, MYM-type 4	1	0	0	1	0	0	0	0	gga-miR-128	-0.16	0.69
ATP2B1	ATPase, Ca++ transporting, plasma membrane 1	1	0	0	1	1	0	0	1	gga-miR-128	-0.16	0.47
EYA4	eyes absent homolog 4 (Drosophila)	1	0	0	1	0	0	0	0	gga-miR-128	-0.16	0.78
UPF1	UPF1 regulator of nonsense transcripts homolog (yeast)	1	0	1	0	0	0	0	0	gga-miR-128	-0.16	0.65
XYLT1	xylosyltransferase I	1	0	1	0	0	0	0	0	gga-miR-128	-0.16	0.51
PITPNM2	phosphatidylinositol transfer protein, membrane-associated 2	1	1	0	0	0	0	0	0	gga-miR-128	-0.16	0.92
RP11-35N6.1	plasticity related gene 3	1	0	0	1	0	0	0	0	gga-miR-128	-0.16	0.53
RAB3IP	RAB3A interacting protein (rabin3)	1	0	0	1	0	0	0	0	gga-miR-128	-0.16	0.78
OTX2	orthodenticle homeobox 2	1	0	0	1	0	0	0	0	gga-miR-128	-0.15	0.59
C10orf137	chromosome 10 open reading frame 137	1	0	0	1	0	0	0	0	gga-miR-128	-0.15	0.76
DLL4	delta-like 4 (Drosophila)	1	0	0	1	0	0	0	0	gga-miR-128	-0.15	0.74
PLAG1	pleiomorphic adenoma gene 1	1	0	0	1	0	0	0	0	gga-miR-128	-0.15	0.58
ZHX1	zinc fingers and homeoboxes 1	1	0	0	1	0	0	0	0	gga-miR-128	-0.15	0.44
PCNX	pecanex homolog (Drosophila)	1	0	0	1	0	0	0	0	gga-miR-128	-0.15	0.74
GFPT2	glutamine-fructose-6-phosphate transaminase 2	1	0	0	1	0	0	0	0	gga-miR-128	-0.15	0.71
MARCKS	myristoylated alanine-rich protein kinase C substrate	1	0	0	1	0	0	0	0	gga-miR-128	-0.15	0.78
EIF5	eukaryotic translation initiation factor 5	1	0	0	1	0	0	0	0	gga-miR-128	-0.14	0.78
EDEM3	ER degradation enhancer, mannosidase alpha-like 3	1	0	0	1	0	0	0	0	gga-miR-128	-0.14	0.78
ST6GALNAC3	ST6 (alpha-N-acetyl-neuraminyl-2,3-beta-galactosyl-1,3)-N-acetylgalactosaminide alpha-2,6-sialyltransferase 3	1	0	0	1	0	0	0	0	gga-miR-128	-0.14	0.71
TEAD1	TEA domain family member 1 (SV40 transcriptional enhancer factor)	1	0	0	1	1	0	1	0	gga-miR-128	-0.14	0.78
RERE	arginine-glutamic acid dipeptide (RE) repeats	1	0	1	0	0	0	0	0	gga-miR-128	-0.14	0.65
MAN2A1	mannosidase, alpha, class 2A, member 1	1	0	0	1	0	0	0	0	gga-miR-128	-0.14	0.58
GREM2	gremlin 2, cysteine knot superfamily, homolog (Xenopus laevis)	1	0	1	0	0	0	0	0	gga-miR-128	-0.14	0.19
ITSN2	intersectin 2	1	0	0	1	0	0	0	0	gga-miR-128	-0.14	0.66
KIAA1576	KIAA1576 protein	1	0	0	1	0	0	0	0	gga-miR-128	-0.14	0.64
MN1	meningioma (disrupted in balanced translocation) 1	1	0	0	1	0	0	0	0	gga-miR-128	-0.14	0.74
MEIS2	Meis homeobox 2	1	0	0	1	0	0	0	0	gga-miR-128	-0.14	0.54
LARP4	La ribonucleoprotein domain family, member 4	1	0	0	1	0	0	0	0	gga-miR-128	-0.14	0.76
MTDH	metadherin	1	0	1	0	0	0	0	0	gga-miR-128	-0.14	0.22
COL21A1	collagen, type XXI, alpha 1	1	0	0	1	0	0	0	0	gga-miR-128	-0.14	0.77
TET1	tet oncogene 1	1	0	0	1	0	0	0	0	gga-miR-128	-0.14	0.53
HOXA10	homeobox A10	1	0	0	1	0	0	0	0	gga-miR-128	-0.14	0.61
ABL2	v-abl Abelson murine leukemia viral oncogene homolog 2 (arg, Abelson-related gene)	1	0	0	1	0	0	0	0	gga-miR-128	-0.13	0.8
TOP1	topoisomerase (DNA) I	1	0	0	1	0	0	0	0	gga-miR-128	-0.13	0.48
MMD	monocyte to macrophage differentiation-associated	1	0	0	1	0	0	0	0	gga-miR-128	-0.13	0.75
PTGER3	prostaglandin E receptor 3 (subtype EP3)	1	0	0	1	0	0	0	0	gga-miR-128	-0.13	0.69
MNT	MAX binding protein	1	0	1	0	0	0	0	0	gga-miR-128	-0.13	0.59
SOS1	son of sevenless homolog 1 (Drosophila)	2	0	0	2	0	0	0	0	gga-miR-128	-0.13	0.85
SNF1LK	SNF1-like kinase	1	0	0	1	0	0	0	0	gga-miR-128	-0.13	0.78
CORO1C	coronin, actin binding protein, 1C	1	0	1	0	0	0	0	0	gga-miR-128	-0.13	0.67
NFATC1	nuclear factor of activated T-cells, cytoplasmic, calcineurin-dependent 1	1	0	0	1	0	0	0	0	gga-miR-128	-0.13	0.61
ZFHX4	zinc finger homeobox 4	1	0	0	1	0	0	0	0	gga-miR-128	-0.13	0.56
E2F3	E2F transcription factor 3	1	0	1	0	0	0	0	0	gga-miR-128	-0.12	0.6
ZZZ3	zinc finger, ZZ-type containing 3	1	0	0	1	0	0	0	0	gga-miR-128	-0.12	0.54
TAOK1	TAO kinase 1	1	0	0	1	0	0	0	0	gga-miR-128	-0.12	0.39
TMCC1	transmembrane and coiled-coil domain family 1	1	0	0	1	0	0	0	0	gga-miR-128	-0.12	0.73
SLC10A7	solute carrier family 10 (sodium/bile acid cotransporter family), member 7	1	0	0	1	0	0	0	0	gga-miR-128	-0.12	0.6
TET2	tet oncogene family member 2	1	0	1	0	0	0	0	0	gga-miR-128	-0.12	0.59
CCNK	cyclin K	1	0	0	1	0	0	0	0	gga-miR-128	-0.12	0.58
CNN3	calponin 3, acidic	1	0	0	1	0	0	0	0	gga-miR-128	-0.12	0.54
NDUFS4	NADH dehydrogenase (ubiquinone) Fe-S protein 4, 18kDa (NADH-coenzyme Q reductase)	1	0	0	1	0	0	0	0	gga-miR-128	-0.12	0.4
RAPGEF2	Rap guanine nucleotide exchange factor (GEF) 2	1	0	0	1	0	0	0	0	gga-miR-128	-0.12	0.61
PALM2	paralemmin 2	1	0	0	1	0	0	0	0	gga-miR-128	-0.12	0.79
TMEM189-UBE2V1	TMEM189-UBE2V1	1	0	0	1	0	0	0	0	gga-miR-128	-0.12	0.51
UBE2V1	ubiquitin-conjugating enzyme E2 variant 1	1	0	0	1	0	0	0	0	gga-miR-128	-0.12	0.51
TBP	TATA box binding protein	1	0	0	1	0	0	0	0	gga-miR-128	-0.12	0.4
TMEM9B	TMEM9 domain family, member B	1	0	0	1	0	0	0	0	gga-miR-128	-0.12	0.6
MLL3	myeloid/lymphoid or mixed-lineage leukemia 3	1	0	0	1	0	0	0	0	gga-miR-128	-0.12	0.56
MESDC1	mesoderm development candidate 1	1	0	0	1	0	0	0	0	gga-miR-128	-0.11	0.68
FLJ20309	hypothetical protein FLJ20309	1	1	0	0	0	0	0	0	gga-miR-128	-0.11	0.92
SEMA6D	sema domain, transmembrane domain (TM), and cytoplasmic domain, (semaphorin) 6D	1	1	0	0	0	0	0	0	gga-miR-128	-0.11	0.29
CNR1	cannabinoid receptor 1 (brain)	1	0	1	0	0	0	0	0	gga-miR-128	-0.11	0.58
RGS17	regulator of G-protein signaling 17	1	0	0	1	0	0	0	0	gga-miR-128	-0.11	0.39
TNRC18	trinucleotide repeat containing 18	1	0	0	1	0	0	0	0	gga-miR-128	-0.11	0.74
PARD6B	par-6 partitioning defective 6 homolog beta (C. elegans)	1	0	0	1	0	0	0	0	gga-miR-128	-0.11	0.78
PDPK1	3-phosphoinositide dependent protein kinase-1	1	0	0	1	0	0	0	0	gga-miR-128	-0.11	0.75
DUSP5	dual specificity phosphatase 5	1	0	0	1	1	0	0	1	gga-miR-128	-0.11	0.68
CPEB4	cytoplasmic polyadenylation element binding protein 4	1	0	0	1	0	0	0	0	gga-miR-128	-0.1	0.51
SGK269	NKF3 kinase family member	1	0	0	1	1	0	1	0	gga-miR-128	-0.1	0.75
ZADH2	zinc binding alcohol dehydrogenase domain containing 2	1	1	0	0	0	0	0	0	gga-miR-128	-0.1	0.9
PRDM16	PR domain containing 16	1	0	0	1	0	0	0	0	gga-miR-128	-0.1	0.78
EN2	engrailed homeobox 2	1	0	0	1	0	0	0	0	gga-miR-128	-0.1	0.79
SMAD5	SMAD family member 5	1	0	0	1	0	0	0	0	gga-miR-128	-0.09	0.74
SURF4	surfeit 4	1	0	0	1	0	0	0	0	gga-miR-128	-0.09	0.75
TLK2	tousled-like kinase 2	1	0	0	1	0	0	0	0	gga-miR-128	-0.09	0.78
SNAI1	snail homolog 1 (Drosophila)	1	0	0	1	0	0	0	0	gga-miR-128	-0.08	0.71
CTDSPL	CTD (carboxy-terminal domain, RNA polymerase II, polypeptide A) small phosphatase-like	1	0	1	0	0	0	0	0	gga-miR-128	-0.08	0.65
ARID1B	AT rich interactive domain 1B (SWI1-like)	1	0	1	0	0	0	0	0	gga-miR-128	-0.08	0.31
CNOT6	CCR4-NOT transcription complex, subunit 6	1	0	1	0	0	0	0	0	gga-miR-128	-0.08	< 0.1
SPOPL	speckle-type POZ protein-like	1	0	1	0	1	0	1	0	gga-miR-128	-0.08	0.6
GRIA3	glutamate receptor, ionotrophic, AMPA 3	1	0	0	1	0	0	0	0	gga-miR-128	-0.08	0.54
ARID2	AT rich interactive domain 2 (ARID, RFX-like)	1	0	0	1	0	0	0	0	gga-miR-128	-0.08	0.56
IKZF2	IKAROS family zinc finger 2 (Helios)	1	0	0	1	0	0	0	0	gga-miR-128	-0.07	0.65
SLC6A6	solute carrier family 6 (neurotransmitter transporter, taurine), member 6	1	0	0	1	0	0	0	0	gga-miR-128	-0.07	0.79
PCGF3	polycomb group ring finger 3	1	0	0	1	0	0	0	0	gga-miR-128	-0.07	0.78
CPEB3	cytoplasmic polyadenylation element binding protein 3	1	0	0	1	0	0	0	0	gga-miR-128	-0.07	0.61
NAV2	neuron navigator 2	1	0	0	1	0	0	0	0	gga-miR-128	-0.07	0.68
SAR1A	SAR1 gene homolog A (S. cerevisiae)	1	0	1	0	0	0	0	0	gga-miR-128	-0.06	0.56
MYH10	myosin, heavy chain 10, non-muscle	1	0	0	1	0	0	0	0	gga-miR-128	-0.04	0.59
HIPK2	homeodomain interacting protein kinase 2	1	0	0	1	0	0	0	0	gga-miR-128	-0.03	0.79
NCAM1	neural cell adhesion molecule 1	1	0	1	0	1	0	1	0	gga-miR-128	-0.02	0.53
NFIB	nuclear factor I/B	1	0	0	1	0	0	0	0	gga-miR-128	0.02	0.41
EVI5	ecotropic viral integration site 5	1	1	0	0	0	0	0	0	gga-miR-128	N/A	0.93
GATA2	GATA binding protein 2	1	0	0	1	0	0	0	0	gga-miR-128	N/A	0.78
REPS1	RALBP1 associated Eps domain containing 1	1	0	0	1	0	0	0	0	gga-miR-128	N/A	0.76
C5orf15	chromosome 5 open reading frame 15	1	1	0	0	0	0	0	0	gga-miR-128	N/A	0.73
CALN1	calneuron 1	1	1	0	0	0	0	0	0	gga-miR-128	N/A	0.7
SYN2	synapsin II	2	2	0	0	1	1	0	0	gga-miR-367	-1.22	> 0.99
SLC12A5	solute carrier family 12, (potassium-chloride transporter) member 5	3	2	0	1	0	0	0	0	gga-miR-367	-1.05	> 0.99
CPEB3	cytoplasmic polyadenylation element binding protein 3	5	1	1	3	0	0	0	0	gga-miR-367	-0.92	> 0.99
CSMD3	CUB and Sushi multiple domains 3	2	0	1	1	1	0	1	0	gga-miR-367	-0.82	0.89
LYST	lysosomal trafficking regulator	1	1	0	0	2	0	0	2	gga-miR-367	-0.82	0.91
FBXW7	F-box and WD repeat domain containing 7	2	1	1	0	0	0	0	0	gga-miR-367	-0.76	0.9
SDC2	syndecan 2	1	0	1	0	1	1	0	0	gga-miR-367	-0.76	< 0.1
MYO1B	myosin IB	2	1	1	0	0	0	0	0	gga-miR-367	-0.76	0.99
NEFH	neurofilament, heavy polypeptide 200kDa	1	1	0	0	1	0	1	0	gga-miR-367	-0.76	0.18
DUSP10	dual specificity phosphatase 10	1	1	0	0	1	0	1	0	gga-miR-367	-0.66	0.83
B3GALT2	UDP-Gal:betaGlcNAc beta 1,3-galactosyltransferase, polypeptide 2	2	1	1	0	0	0	0	0	gga-miR-367	-0.66	0.93
FCHO2	FCH domain only 2	2	0	1	1	2	0	0	2	gga-miR-367	-0.66	0.89
KIAA0831	KIAA0831	2	0	0	2	1	0	1	0	gga-miR-367	-0.63	0.94
KLF4	Kruppel-like factor 4 (gut)	1	1	0	0	1	0	0	1	gga-miR-367	-0.61	0.85
ITM2B	integral membrane protein 2B	1	0	1	0	1	0	1	0	gga-miR-367	-0.59	0.36
PCOLCE2	procollagen C-endopeptidase enhancer 2	1	1	0	0	0	0	0	0	gga-miR-367	-0.57	0.97
PITPNM2	phosphatidylinositol transfer protein, membrane-associated 2	2	1	0	1	0	0	0	0	gga-miR-367	-0.56	0.99
UBE2Z	ubiquitin-conjugating enzyme E2Z	1	1	0	0	0	0	0	0	gga-miR-367	-0.54	0.96
EDEM1	ER degradation enhancer, mannosidase alpha-like 1	1	1	0	0	0	0	0	0	gga-miR-367	-0.54	0.97
FAM150B	family with sequence similarity 150, member B	1	1	0	0	0	0	0	0	gga-miR-367	-0.54	0.53
USP28	ubiquitin specific peptidase 28	1	1	0	0	0	0	0	0	gga-miR-367	-0.53	0.94
TBC1D12	TBC1 domain family, member 12	1	0	0	1	1	1	0	0	gga-miR-367	-0.53	0.86
TRAK2	trafficking protein, kinesin binding 2	1	0	1	0	1	0	1	0	gga-miR-367	-0.53	0.79
NF1	neurofibromin 1 (neurofibromatosis, von Recklinghausen disease, Watson disease)	1	0	1	0	2	0	2	0	gga-miR-367	-0.53	0.33
CPEB2	cytoplasmic polyadenylation element binding protein 2	2	1	1	0	0	0	0	0	gga-miR-367	-0.52	0.96
FXR1	fragile X mental retardation, autosomal homolog 1	1	1	0	0	0	0	0	0	gga-miR-367	-0.52	0.85
ADAMTSL1	ADAMTS-like 1	1	1	0	0	0	0	0	0	gga-miR-367	-0.52	0.98
ARMC1	armadillo repeat containing 1	2	0	1	1	0	0	0	0	gga-miR-367	-0.52	0.94
DMXL1	Dmx-like 1	1	1	0	0	0	0	0	0	gga-miR-367	-0.51	0.89
GRHL1	grainyhead-like 1 (Drosophila)	1	1	0	0	0	0	0	0	gga-miR-367	-0.51	0.97
CALN1	calneuron 1	2	0	0	2	0	0	0	0	gga-miR-367	-0.5	0.98
FMN2	formin 2	1	1	0	0	0	0	0	0	gga-miR-367	-0.5	0.94
SNX25	sorting nexin 25	1	1	0	0	0	0	0	0	gga-miR-367	-0.5	0.58
MARK1	MAP/microtubule affinity-regulating kinase 1	2	0	1	1	0	0	0	0	gga-miR-367	-0.49	0.79
NSF	N-ethylmaleimide-sensitive factor	1	1	0	0	0	0	0	0	gga-miR-367	-0.49	0.81
ROBO2	roundabout, axon guidance receptor, homolog 2 (Drosophila)	1	0	1	0	1	0	0	1	gga-miR-367	-0.48	0.74
GOLGA4	golgi autoantigen, golgin subfamily a, 4	1	1	0	0	0	0	0	0	gga-miR-367	-0.48	0.9
TEAD1	TEA domain family member 1 (SV40 transcriptional enhancer factor)	2	0	1	1	0	0	0	0	gga-miR-367	-0.48	0.97
VPS54	vacuolar protein sorting 54 homolog (S. cerevisiae)	1	0	1	0	1	0	1	0	gga-miR-367	-0.47	0.22
PDXDC1	pyridoxal-dependent decarboxylase domain containing 1	1	0	1	0	1	0	1	0	gga-miR-367	-0.47	0.78
CAMK2A	calcium/calmodulin-dependent protein kinase (CaM kinase) II alpha	1	1	0	0	0	0	0	0	gga-miR-367	-0.46	0.96
SRPR	signal recognition particle receptor ('docking protein')	1	1	0	0	0	0	0	0	gga-miR-367	-0.46	0.86
FMR1	fragile X mental retardation 1	1	1	0	0	0	0	0	0	gga-miR-367	-0.46	0.82
RAB14	RAB14, member RAS oncogene family	1	1	0	0	1	0	1	0	gga-miR-367	-0.46	0.39
SNN	stannin	1	1	0	0	0	0	0	0	gga-miR-367	-0.46	0.97
IQWD1	IQ motif and WD repeats 1	1	1	0	0	0	0	0	0	gga-miR-367	-0.46	0.48
UGP2	UDP-glucose pyrophosphorylase 2	1	1	0	0	0	0	0	0	gga-miR-367	-0.45	0.87
C18orf1	chromosome 18 open reading frame 1	2	0	0	2	1	0	0	1	gga-miR-367	-0.45	0.97
BSDC1	BSD domain containing 1	1	1	0	0	0	0	0	0	gga-miR-367	-0.44	0.98
GNS	glucosamine (N-acetyl)-6-sulfatase (Sanfilippo disease IIID)	1	1	0	0	0	0	0	0	gga-miR-367	-0.44	0.78
RAB11FIP2	RAB11 family interacting protein 2 (class I)	1	0	0	1	1	0	1	0	gga-miR-367	-0.44	0.8
EVI5	ecotropic viral integration site 5	1	1	0	0	0	0	0	0	gga-miR-367	-0.44	0.98
C6orf62	chromosome 6 open reading frame 62	1	0	1	0	1	0	0	1	gga-miR-367	-0.44	0.76
SELT	selenoprotein T	1	1	0	0	0	0	0	0	gga-miR-367	-0.43	0.98
MIER3	mesoderm induction early response 1, family member 3	1	0	1	0	1	0	1	0	gga-miR-367	-0.42	0.66
DUSP1	dual specificity phosphatase 1	1	1	0	0	0	0	0	0	gga-miR-367	-0.42	0.46
FAM160B1	family with sequence similarity 160, member B1	1	1	0	0	0	0	0	0	gga-miR-367	-0.42	0.96
ZBTB40	zinc finger and BTB domain containing 40	1	0	1	0	1	0	0	1	gga-miR-367	-0.42	0.79
COL24A1	collagen, type XXIV, alpha 1	1	1	0	0	0	0	0	0	gga-miR-367	-0.41	0.49
REXO1	REX1, RNA exonuclease 1 homolog (S. cerevisiae)	1	1	0	0	0	0	0	0	gga-miR-367	-0.41	0.96
GOLGA1	golgi autoantigen, golgin subfamily a, 1	1	1	0	0	0	0	0	0	gga-miR-367	-0.41	0.95
SOX4	SRY (sex determining region Y)-box 4	1	1	0	0	0	0	0	0	gga-miR-367	-0.4	0.83
AFF3	AF4/FMR2 family, member 3	1	1	0	0	0	0	0	0	gga-miR-367	-0.4	0.88
ASB7	ankyrin repeat and SOCS box-containing 7	1	1	0	0	0	0	0	0	gga-miR-367	-0.4	< 0.1
RCOR1	REST corepressor 1	1	0	1	0	1	0	1	0	gga-miR-367	-0.4	< 0.1
SNF1LK	SNF1-like kinase	2	1	0	1	0	0	0	0	gga-miR-367	-0.4	0.98
NIPBL	Nipped-B homolog (Drosophila)	1	0	0	1	1	0	0	1	gga-miR-367	-0.39	0.74
PRDM16	PR domain containing 16	2	0	1	1	0	0	0	0	gga-miR-367	-0.38	0.97
DLGAP2	discs, large (Drosophila) homolog-associated protein 2	1	1	0	0	0	0	0	0	gga-miR-367	-0.37	0.97
DUSP5	dual specificity phosphatase 5	1	1	0	0	0	0	0	0	gga-miR-367	-0.36	0.88
UBASH3B	ubiquitin associated and SH3 domain containing, B	1	1	0	0	0	0	0	0	gga-miR-367	-0.37	0.82
PITPNA	phosphatidylinositol transfer protein, alpha	1	1	0	0	0	0	0	0	gga-miR-367	-0.36	0.93
MIA3	melanoma inhibitory activity family, member 3	1	1	0	0	0	0	0	0	gga-miR-367	-0.36	0.98
N-PAC	cytokine-like nuclear factor n-pac	1	0	1	0	0	0	0	0	gga-miR-367	-0.35	0.79
CXCL5	chemokine (C-X-C motif) ligand 5	1	0	1	0	0	0	0	0	gga-miR-367	-0.35	0.41
GPM6A	glycoprotein M6A	1	0	1	0	1	0	1	0	gga-miR-367	-0.35	0.45
PTPRD	protein tyrosine phosphatase, receptor type, D	1	1	0	0	0	0	0	0	gga-miR-367	-0.34	0.8
ARID1B	AT rich interactive domain 1B (SWI1-like)	1	1	0	0	0	0	0	0	gga-miR-367	-0.33	0.72
CLTC	clathrin, heavy chain (Hc)	1	0	1	0	0	0	0	0	gga-miR-367	-0.33	0.4
S1PR1	sphingosine-1-phosphate receptor 1	1	0	1	0	0	0	0	0	gga-miR-367	-0.33	0.78
NOVA1	neuro-oncological ventral antigen 1	1	0	1	0	0	0	0	0	gga-miR-367	-0.33	0.22
NPTN	neuroplastin	1	0	1	0	0	0	0	0	gga-miR-367	-0.32	0.42
BMPR2	bone morphogenetic protein receptor, type II (serine/threonine kinase)	1	1	0	0	0	0	0	0	gga-miR-367	-0.32	0.97
DDX3Y	DEAD (Asp-Glu-Ala-Asp) box polypeptide 3, Y-linked	1	1	0	0	0	0	0	0	gga-miR-367	-0.32	0.49
EXOC5	exocyst complex component 5	1	1	0	0	0	0	0	0	gga-miR-367	-0.32	0.96
FAM110B	family with sequence similarity 110, member B	1	0	1	0	0	0	0	0	gga-miR-367	-0.32	0.79
NPNT	nephronectin	1	0	1	0	0	0	0	0	gga-miR-367	-0.31	0.78
SFRS2IP	splicing factor, arginine/serine-rich 2, interacting protein	1	0	1	0	0	0	0	0	gga-miR-367	-0.31	0.79
EOMES	eomesodermin homolog (Xenopus laevis)	1	0	1	0	0	0	0	0	gga-miR-367	-0.31	0.79
HNF1B	HNF1 homeobox B	1	0	1	0	0	0	0	0	gga-miR-367	-0.3	0.78
CNR1	cannabinoid receptor 1 (brain)	1	0	0	1	1	0	1	0	gga-miR-367	-0.3	0.55
DDX3X	DEAD (Asp-Glu-Ala-Asp) box polypeptide 3, X-linked	1	1	0	0	0	0	0	0	gga-miR-367	-0.3	0.77
BAI3	brain-specific angiogenesis inhibitor 3	1	0	0	1	0	0	0	0	gga-miR-367	-0.29	0.64
HIVEP1	human immunodeficiency virus type I enhancer binding protein 1	1	0	1	0	0	0	0	0	gga-miR-367	-0.29	0.76
KLHL31	kelch-like 31 (Drosophila)	1	0	1	0	0	0	0	0	gga-miR-367	-0.29	0.52
MYLIP	myosin regulatory light chain interacting protein	1	1	0	0	0	0	0	0	gga-miR-367	-0.28	0.97
SLC6A1	solute carrier family 6 (neurotransmitter transporter, GABA), member 1	2	0	0	2	0	0	0	0	gga-miR-367	-0.27	0.98
FRY	furry homolog (Drosophila)	1	0	1	0	0	0	0	0	gga-miR-367	-0.27	0.69
GRIA3	glutamate receptor, ionotrophic, AMPA 3	1	0	1	0	0	0	0	0	gga-miR-367	-0.27	0.27
ZNF238	zinc finger protein 238	1	0	0	1	0	0	0	0	gga-miR-367	-0.27	0.64
NR4A3	nuclear receptor subfamily 4, group A, member 3	1	0	1	0	0	0	0	0	gga-miR-367	-0.27	0.25
ZBTB34	zinc finger and BTB domain containing 34	1	0	0	1	1	0	0	1	gga-miR-367	-0.27	0.67
SLC41A1	solute carrier family 41, member 1	1	0	1	0	0	0	0	0	gga-miR-367	-0.27	0.78
PTPRK	protein tyrosine phosphatase, receptor type, K	1	0	1	0	0	0	0	0	gga-miR-367	-0.26	0.39
PRKCE	protein kinase C, epsilon	1	1	0	0	0	0	0	0	gga-miR-367	-0.26	0.91
RFXDC2	regulatory factor X domain containing 2	1	0	0	1	1	0	0	1	gga-miR-367	-0.24	0.6
ZFPM2	zinc finger protein, multitype 2	1	0	0	1	0	0	0	0	gga-miR-367	-0.24	0.65
HDLBP	high density lipoprotein binding protein	1	0	1	0	0	0	0	0	gga-miR-367	-0.23	0.23
CDC42	cell division cycle 42 (GTP binding protein, 25kDa)	1	0	0	1	0	0	0	0	gga-miR-367	-0.23	0.83
LOC643751	cell division cycle 42 pseudogene	1	0	0	1	0	0	0	0	gga-miR-367	-0.23	0.69
GRAMD4	GRAM domain containing 4	1	0	0	1	0	0	0	0	gga-miR-367	-0.23	0.72
IBTK	inhibitor of Bruton agammaglobulinemia tyrosine kinase	1	0	0	1	0	0	0	0	gga-miR-367	-0.23	0.49
ELFN2	extracellular leucine-rich repeat and fibronectin type III domain containing 2	1	0	0	1	0	0	0	0	gga-miR-367	-0.22	0.88
CLGN	calmegin	1	0	0	1	0	0	0	0	gga-miR-367	-0.22	0.73
RBM27	RNA binding motif protein 27	1	0	0	1	0	0	0	0	gga-miR-367	-0.21	0.63
ZFHX3	zinc finger homeobox 3	1	0	1	0	0	0	0	0	gga-miR-367	-0.21	< 0.1
PMEPA1	prostate transmembrane protein, androgen induced 1	1	0	0	1	0	0	0	0	gga-miR-367	-0.21	0.85
NFYB	nuclear transcription factor Y, beta	1	0	0	1	0	0	0	0	gga-miR-367	-0.21	0.84
TMEM16H	transmembrane protein 16H	1	0	0	1	0	0	0	0	gga-miR-367	-0.21	0.86
CALD1	caldesmon 1	1	0	0	1	0	0	0	0	gga-miR-367	-0.21	0.61
TMEM200B	transmembrane protein 200B	1	0	0	1	0	0	0	0	gga-miR-367	-0.2	0.69
PDCD6IP	programmed cell death 6 interacting protein	1	0	0	1	0	0	0	0	gga-miR-367	-0.2	0.7
TBX3	T-box 3 (ulnar mammary syndrome)	1	0	0	1	0	0	0	0	gga-miR-367	-0.19	0.83
GNPDA2	glucosamine-6-phosphate deaminase 2	1	0	0	1	0	0	0	0	gga-miR-367	-0.19	0.66
CTNNBIP1	catenin, beta interacting protein 1	1	0	0	1	0	0	0	0	gga-miR-367	-0.19	0.85
SLC25A36	solute carrier family 25, member 36	1	0	1	0	0	0	0	0	gga-miR-367	-0.19	0.76
AZIN1	antizyme inhibitor 1	1	0	0	1	0	0	0	0	gga-miR-367	-0.18	0.64
NARG1	NMDA receptor regulated 1	1	0	0	1	0	0	0	0	gga-miR-367	-0.18	0.66
CACNA1C	calcium channel, voltage-dependent, L type, alpha 1C subunit	1	0	0	1	0	0	0	0	gga-miR-367	-0.17	0.86
TMCC1	transmembrane and coiled-coil domain family 1	1	0	0	1	0	0	0	0	gga-miR-367	-0.17	0.7
ZNF385D	zinc finger protein 385D	1	0	0	1	0	0	0	0	gga-miR-367	-0.17	0.64
SRPK2	SFRS protein kinase 2	1	0	0	1	0	0	0	0	gga-miR-367	-0.16	0.53
C20orf111	chromosome 20 open reading frame 111	1	0	0	1	0	0	0	0	gga-miR-367	-0.16	0.75
ANKRD13C	ankyrin repeat domain 13C	1	0	0	1	0	0	0	0	gga-miR-367	-0.16	0.85
MRPS25	mitochondrial ribosomal protein S25	1	0	0	1	0	0	0	0	gga-miR-367	-0.15	0.87
NRP1	neuropilin 1	1	0	0	1	0	0	0	0	gga-miR-367	-0.14	0.56
TFAP2A	transcription factor AP-2 alpha (activating enhancer binding protein 2 alpha)	1	0	0	1	0	0	0	0	gga-miR-367	-0.14	0.63
KLHL3	kelch-like 3 (Drosophila)	1	0	0	1	0	0	0	0	gga-miR-367	-0.14	0.83
CENTG2	centaurin, gamma 2	1	0	0	1	0	0	0	0	gga-miR-367	-0.14	0.68
EIF2C3	eukaryotic translation initiation factor 2C, 3	1	0	0	1	0	0	0	0	gga-miR-367	-0.14	0.79
KIAA0240	KIAA0240	1	0	0	1	0	0	0	0	gga-miR-367	-0.13	0.83
CNOT2	CCR4-NOT transcription complex, subunit 2	1	0	0	1	0	0	0	0	gga-miR-367	-0.13	0.65
ZNF532	zinc finger protein 532	1	0	0	1	0	0	0	0	gga-miR-367	-0.12	0.7
GPR85	G protein-coupled receptor 85	1	0	0	1	0	0	0	0	gga-miR-367	-0.12	0.79
GPR124	G protein-coupled receptor 124	1	0	0	1	0	0	0	0	gga-miR-367	-0.1	0.86
SETD7	SET domain containing (lysine methyltransferase) 7	1	0	0	1	0	0	0	0	gga-miR-367	-0.09	0.81
JAKMIP1	janus kinase and microtubule interacting protein 1	1	0	0	1	0	0	0	0	gga-miR-367	-0.09	0.53
PLK2	polo-like kinase 2 (Drosophila)	3	3	0	0	0	0	0	0	gga-miR-27b	-1.24	0.97
KCNMA1	potassium large conductance calcium-activated channel, subfamily M, alpha member 1	1	0	1	0	2	2	0	0	gga-miR-27b	-1.01	0.36
KIAA1109	KIAA1109	1	1	0	0	2	0	1	1	gga-miR-27b	-1	0.74
GRIA4	glutamate receptor, ionotrophic, AMPA 4	3	1	1	1	0	0	0	0	gga-miR-27b	-0.97	0.99
SNN	stannin	1	1	0	0	1	1	0	0	gga-miR-27b	-0.85	0.69
CHKA	choline kinase alpha	1	1	0	0	3	0	1	2	gga-miR-27b	-0.84	0.73
SLC6A1	solute carrier family 6 (neurotransmitter transporter, GABA), member 1	2	2	0	0	0	0	0	0	gga-miR-27b	-0.83	0.97
SERBP1	SERPINE1 mRNA binding protein 1	1	1	0	0	1	1	0	0	gga-miR-27b	-0.78	0.91
FBXW7	F-box and WD repeat domain containing 7	2	2	0	0	0	0	0	0	gga-miR-27b	-0.75	0.96
NPEPPS	aminopeptidase puromycin sensitive	1	1	0	0	1	1	0	0	gga-miR-27b	-0.74	0.89
LONRF1	LON peptidase N-terminal domain and ring finger 1	1	1	0	0	1	0	1	0	gga-miR-27b	-0.74	0.5
SYT1	synaptotagmin I	1	0	1	0	2	1	0	1	gga-miR-27b	-0.69	0.5
KCNK2	potassium channel, subfamily K, member 2	1	1	0	0	1	0	1	0	gga-miR-27b	-0.69	0.7
KLF12	Kruppel-like factor 12	1	0	0	1	2	1	1	0	gga-miR-27b	-0.69	0.69
NR5A2	nuclear receptor subfamily 5, group A, member 2	1	1	0	0	1	0	1	0	gga-miR-27b	-0.69	0.79
MSTN	myostatin	1	1	0	0	1	0	1	0	gga-miR-27b	-0.67	0.45
NCOA7	nuclear receptor coactivator 7	1	1	0	0	1	0	0	1	gga-miR-27b	-0.67	0.89
ZBTB34	zinc finger and BTB domain containing 34	2	1	1	0	1	0	0	1	gga-miR-27b	-0.66	0.74
MGC24039	hypothetical protein MGC24039	1	0	1	0	2	0	2	0	gga-miR-27b	-0.66	0.2
DCUN1D4	DCN1, defective in cullin neddylation 1, domain containing 4 (S. cerevisiae)	2	1	1	0	0	0	0	0	gga-miR-27b	-0.66	0.97
MAN1A1	mannosidase, alpha, class 1A, member 1	1	0	1	0	1	1	0	0	gga-miR-27b	-0.64	0.77
ELL2	elongation factor, RNA polymerase II, 2	1	0	1	0	1	1	0	0	gga-miR-27b	-0.63	0.77
SNAP25	synaptosomal-associated protein, 25kDa	2	0	2	0	0	0	0	0	gga-miR-27b	-0.62	0.6
PPM1H	protein phosphatase 1H (PP2C domain containing)	1	1	0	0	1	0	1	0	gga-miR-27b	-0.6	0.56
NR1D2	nuclear receptor subfamily 1, group D, member 2	1	1	0	0	1	0	1	0	gga-miR-27b	-0.59	0.47
ASPH	aspartate beta-hydroxylase	1	0	0	1	2	0	2	0	gga-miR-27b	-0.58	0.63
RPGRIP1L	RPGRIP1-like	1	1	0	0	1	0	0	1	gga-miR-27b	-0.57	0.68
GRB2	growth factor receptor-bound protein 2	1	1	0	0	0	0	0	0	gga-miR-27b	-0.57	0.91
ARFGEF1	ADP-ribosylation factor guanine nucleotide-exchange factor 1(brefeldin A-inhibited)	1	1	0	0	1	0	0	1	gga-miR-27b	-0.57	0.84
SEMA6A	sema domain, transmembrane domain (TM), and cytoplasmic domain, (semaphorin) 6A	2	1	0	1	1	0	1	0	gga-miR-27b	-0.57	0.97
FOXO1	forkhead box O1	1	0	1	0	1	1	0	0	gga-miR-27b	-0.55	0.66
C5orf13	chromosome 5 open reading frame 13	1	1	0	0	1	0	1	0	gga-miR-27b	-0.55	0.81
ERG	v-ets erythroblastosis virus E26 oncogene homolog (avian)	1	1	0	0	1	1	0	0	gga-miR-27b	-0.55	0.72
TRIM2	tripartite motif-containing 2	1	1	0	0	2	0	2	0	gga-miR-27b	-0.55	0.58
TFAP2B	transcription factor AP-2 beta (activating enhancer binding protein 2 beta)	2	0	0	2	1	1	0	0	gga-miR-27b	-0.54	0.86
ACTA2	actin, alpha 2, smooth muscle, aorta	1	1	0	0	0	0	0	0	gga-miR-27b	-0.54	0.41
ANK2	ankyrin 2, neuronal	1	0	1	0	1	0	1	0	gga-miR-27b	-0.53	0.21
FAM133B	family with sequence similarity 133, member B	1	1	0	0	0	0	0	0	gga-miR-27b	-0.53	0.86
EFNB2	ephrin-B2	1	1	0	0	1	0	0	1	gga-miR-27b	-0.53	0.42
FOXN4	forkhead box N4	1	1	0	0	0	0	0	0	gga-miR-27b	-0.53	0.22
TNPO1	transportin 1	2	1	0	1	1	0	1	0	gga-miR-27b	-0.52	0.88
SRL	sarcalumenin	1	1	0	0	0	0	0	0	gga-miR-27b	-0.51	0.9
LIN28B	lin-28 homolog B (C. elegans)	1	0	1	0	2	0	0	2	gga-miR-27b	-0.51	0.26
PPARG	peroxisome proliferator-activated receptor gamma	1	1	0	0	0	0	0	0	gga-miR-27b	-0.51	0.48
NOVA1	neuro-oncological ventral antigen 1	2	1	1	0	0	0	0	0	gga-miR-27b	-0.5	0.9
TSC1	tuberous sclerosis 1	1	1	0	0	0	0	0	0	gga-miR-27b	-0.5	0.91
NRBF2	nuclear receptor binding factor 2	1	1	0	0	0	0	0	0	gga-miR-27b	-0.5	0.64
EPB41	erythrocyte membrane protein band 4.1 (elliptocytosis 1, RH-linked)	1	1	0	0	0	0	0	0	gga-miR-27b	-0.5	0.9
PELI2	pellino homolog 2 (Drosophila)	1	1	0	0	0	0	0	0	gga-miR-27b	-0.5	0.9
C5orf41	chromosome 5 open reading frame 41	1	1	0	0	1	0	1	0	gga-miR-27b	-0.5	0.81
KPNA3	karyopherin alpha 3 (importin alpha 4)	1	0	1	0	1	1	0	0	gga-miR-27b	-0.49	0.3
PDE7B	phosphodiesterase 7B	2	1	1	0	0	0	0	0	gga-miR-27b	-0.49	0.94
WSB1	WD repeat and SOCS box-containing 1	1	1	0	0	0	0	0	0	gga-miR-27b	-0.49	0.9
GCC2	GRIP and coiled-coil domain containing 2	1	1	0	0	0	0	0	0	gga-miR-27b	-0.49	0.9
DOT1L	DOT1-like, histone H3 methyltransferase (S. cerevisiae)	1	1	0	0	0	0	0	0	gga-miR-27b	-0.49	0.9
CBFB	core-binding factor, beta subunit	1	0	1	0	1	0	1	0	gga-miR-27b	-0.48	0.29
PANK1	pantothenate kinase 1	1	1	0	0	0	0	0	0	gga-miR-27b	-0.48	0.86
RELN	reelin	1	1	0	0	1	0	0	1	gga-miR-27b	-0.48	0.46
SPRY2	sprouty homolog 2 (Drosophila)	1	1	0	0	0	0	0	0	gga-miR-27b	-0.48	0.82
MYT1	myelin transcription factor 1	1	0	1	0	1	0	0	1	gga-miR-27b	-0.48	0.71
FAM126B	family with sequence similarity 126, member B	1	0	1	0	1	1	0	0	gga-miR-27b	-0.48	0.39
OBFC2A	oligonucleotide/oligosaccharide-binding fold containing 2A	1	1	0	0	0	0	0	0	gga-miR-27b	-0.47	0.89
PDS5B	PDS5, regulator of cohesion maintenance, homolog B (S. cerevisiae)	1	1	0	0	0	0	0	0	gga-miR-27b	-0.47	0.81
NKTR	natural killer-tumor recognition sequence	1	0	1	0	1	0	1	0	gga-miR-27b	-0.47	0.53
PLCL2	phospholipase C-like 2	1	1	0	0	0	0	0	0	gga-miR-27b	-0.47	0.55
RBBP6	retinoblastoma binding protein 6	1	1	0	0	0	0	0	0	gga-miR-27b	-0.46	0.8
CDH11	cadherin 11, type 2, OB-cadherin (osteoblast)	1	1	0	0	0	0	0	0	gga-miR-27b	-0.46	0.76
SF4	splicing factor 4	1	1	0	0	0	0	0	0	gga-miR-27b	-0.46	0.27
KITLG	KIT ligand	1	1	0	0	0	0	0	0	gga-miR-27b	-0.46	0.89
WWC2	WW and C2 domain containing 2	1	1	0	0	1	0	0	1	gga-miR-27b	-0.46	0.86
GLT8D3	glycosyltransferase 8 domain containing 3	1	1	0	0	0	0	0	0	gga-miR-27b	-0.46	0.81
OSBPL10	oxysterol binding protein-like 10	1	1	0	0	0	0	0	0	gga-miR-27b	-0.46	0.88
WDR45L	WDR45-like	1	1	0	0	0	0	0	0	gga-miR-27b	-0.45	0.38
E2F7	E2F transcription factor 7	1	1	0	0	0	0	0	0	gga-miR-27b	-0.45	0.9
APPBP2	amyloid beta precursor protein (cytoplasmic tail) binding protein 2	1	1	0	0	0	0	0	0	gga-miR-27b	-0.45	0.81
EDEM3	ER degradation enhancer, mannosidase alpha-like 3	2	0	1	1	0	0	0	0	gga-miR-27b	-0.45	0.93
RASSF5	Ras association (RalGDS/AF-6) domain family member 5	1	1	0	0	0	0	0	0	gga-miR-27b	-0.45	0.57
ZHX1	zinc fingers and homeoboxes 1	1	1	0	0	0	0	0	0	gga-miR-27b	-0.45	0.44
ACLY	ATP citrate lyase	1	1	0	0	0	0	0	0	gga-miR-27b	-0.44	0.62
ZMYM4	zinc finger, MYM-type 4	1	1	0	0	0	0	0	0	gga-miR-27b	-0.44	0.87
USP42	ubiquitin specific peptidase 42	1	0	1	0	1	0	0	1	gga-miR-27b	-0.44	0.25
KIAA1576	KIAA1576 protein	1	1	0	0	0	0	0	0	gga-miR-27b	-0.44	0.84
PDE3B	phosphodiesterase 3B, cGMP-inhibited	1	0	1	0	1	0	1	0	gga-miR-27b	-0.44	0.76
PTGER3	prostaglandin E receptor 3 (subtype EP3)	1	1	0	0	0	0	0	0	gga-miR-27b	-0.44	0.86
FBXO42	F-box protein 42	1	1	0	0	0	0	0	0	gga-miR-27b	-0.43	< 0.1
FAM78A	family with sequence similarity 78, member A	1	1	0	0	0	0	0	0	gga-miR-27b	-0.43	0.91
ELFN2	extracellular leucine-rich repeat and fibronectin type III domain containing 2	1	1	0	0	0	0	0	0	gga-miR-27b	-0.43	0.91
CREB1	cAMP responsive element binding protein 1	1	1	0	0	0	0	0	0	gga-miR-27b	-0.43	0.52
ATP2B1	ATPase, Ca++ transporting, plasma membrane 1	1	0	1	0	1	0	1	0	gga-miR-27b	-0.43	0.47
KLF3	Kruppel-like factor 3 (basic)	1	1	0	0	0	0	0	0	gga-miR-27b	-0.43	0.9
GFPT2	glutamine-fructose-6-phosphate transaminase 2	1	1	0	0	0	0	0	0	gga-miR-27b	-0.43	0.87
DTNA	dystrobrevin, alpha	1	1	0	0	1	0	0	1	gga-miR-27b	-0.43	0.49
EN2	engrailed homeobox 2	2	1	0	1	0	0	0	0	gga-miR-27b	-0.42	0.97
DYNLT1	dynein, light chain, Tctex-type 1	1	1	0	0	0	0	0	0	gga-miR-27b	-0.42	< 0.1
NAV2	neuron navigator 2	1	1	0	0	2	0	0	2	gga-miR-27b	-0.42	0.86
ONECUT2	one cut homeobox 2	1	0	1	0	4	0	1	3	gga-miR-27b	-0.42	0.75
NR2F2	nuclear receptor subfamily 2, group F, member 2	1	1	0	0	0	0	0	0	gga-miR-27b	-0.42	0.71
EBF3	early B-cell factor 3	2	1	0	1	0	0	0	0	gga-miR-27b	-0.41	0.59
C6orf60	chromosome 6 open reading frame 60	1	1	0	0	0	0	0	0	gga-miR-27b	-0.41	0.54
C10orf137	chromosome 10 open reading frame 137	1	1	0	0	0	0	0	0	gga-miR-27b	-0.41	0.89
ST6GALNAC3	ST6 (alpha-N-acetyl-neuraminyl-2,3-beta-galactosyl-1,3)-N-acetylgalactosaminide alpha-2,6-sialyltransferase 3	1	1	0	0	0	0	0	0	gga-miR-27b	-0.41	0.87
MMD	monocyte to macrophage differentiation-associated	1	1	0	0	0	0	0	0	gga-miR-27b	-0.41	0.89
RAPGEF2	Rap guanine nucleotide exchange factor (GEF) 2	1	1	0	0	0	0	0	0	gga-miR-27b	-0.41	0.82
NHS	Nance-Horan syndrome (congenital cataracts and dental anomalies)	1	1	0	0	1	0	0	1	gga-miR-27b	-0.41	0.69
COL21A1	collagen, type XXI, alpha 1	1	1	0	0	0	0	0	0	gga-miR-27b	-0.41	0.9
RSBN1L	round spermatid basic protein 1-like	1	1	0	0	0	0	0	0	gga-miR-27b	-0.41	0.45
PKIA	protein kinase (cAMP-dependent, catalytic) inhibitor alpha	1	1	0	0	0	0	0	0	gga-miR-27b	-0.41	0.51
PALM2	paralemmin 2	1	1	0	0	0	0	0	0	gga-miR-27b	-0.41	0.9
IPPK	inositol 1,3,4,5,6-pentakisphosphate 2-kinase	1	0	0	1	1	0	0	1	gga-miR-27b	-0.41	0.64
DNAJC13	DnaJ (Hsp40) homolog, subfamily C, member 13	1	1	0	0	0	0	0	0	gga-miR-27b	-0.4	0.77
TEAD1	TEA domain family member 1 (SV40 transcriptional enhancer factor)	2	0	1	1	2	0	0	2	gga-miR-27b	-0.4	0.93
NFATC1	nuclear factor of activated T-cells, cytoplasmic, calcineurin-dependent 1	1	1	0	0	0	0	0	0	gga-miR-27b	-0.4	0.82
HOXA10	homeobox A10	1	1	0	0	0	0	0	0	gga-miR-27b	-0.4	0.82
TMEM189-UBE2V1	TMEM189-UBE2V1	1	1	0	0	0	0	0	0	gga-miR-27b	-0.4	0.75
UBE2V1	ubiquitin-conjugating enzyme E2 variant 1	1	1	0	0	0	0	0	0	gga-miR-27b	-0.4	0.75
RICTOR	rapamycin-insensitive companion of mTOR	1	1	0	0	0	0	0	0	gga-miR-27b	-0.4	0.84
BMPR1A	bone morphogenetic protein receptor, type IA	1	0	0	1	1	0	1	0	gga-miR-27b	-0.4	0.63
CHD6	chromodomain helicase DNA binding protein 6	1	1	0	0	1	0	1	0	gga-miR-27b	-0.4	0.17
C8orf4	chromosome 8 open reading frame 4	1	1	0	0	0	0	0	0	gga-miR-27b	-0.4	0.9
FAM108C1	family with sequence similarity 108, member C1	1	1	0	0	0	0	0	0	gga-miR-27b	-0.4	0.42
CNN3	calponin 3, acidic	1	1	0	0	0	0	0	0	gga-miR-27b	-0.4	0.77
PIP5K1B	phosphatidylinositol-4-phosphate 5-kinase, type I, beta	1	1	0	0	0	0	0	0	gga-miR-27b	-0.4	0.13
GNB4	guanine nucleotide binding protein (G protein), beta polypeptide 4	1	0	0	1	1	0	0	1	gga-miR-27b	-0.39	0.7
PAPPA	pregnancy-associated plasma protein A, pappalysin 1	1	0	1	0	1	0	1	0	gga-miR-27b	-0.39	0.77
KBTBD8	kelch repeat and BTB (POZ) domain containing 8	1	1	0	0	1	0	0	1	gga-miR-27b	-0.39	0.56
KIAA0644	KIAA0644 gene product	1	1	0	0	0	0	0	0	gga-miR-27b	-0.38	0.9
SRGAP2	SLIT-ROBO Rho GTPase activating protein 2	2	1	1	0	0	0	0	0	gga-miR-27b	-0.38	0.96
RGS17	regulator of G-protein signaling 17	1	1	0	0	0	0	0	0	gga-miR-27b	-0.38	0.64
TMCC1	transmembrane and coiled-coil domain family 1	1	1	0	0	0	0	0	0	gga-miR-27b	-0.38	0.88
SATB2	SATB homeobox 2	1	1	0	0	0	0	0	0	gga-miR-27b	-0.38	0.76
ZNF608	zinc finger protein 608	1	0	1	0	1	0	0	1	gga-miR-27b	-0.38	0.36
NF1	neurofibromin 1 (neurofibromatosis, von Recklinghausen disease, Watson disease)	1	1	0	0	2	0	2	0	gga-miR-27b	-0.38	0.87
MYO16	myosin XVI	1	1	0	0	0	0	0	0	gga-miR-27b	-0.38	< 0.1
ELAVL2	ELAV (embryonic lethal, abnormal vision, Drosophila)-like 2 (Hu antigen B)	1	1	0	0	0	0	0	0	gga-miR-27b	-0.38	0.27
PARD6B	par-6 partitioning defective 6 homolog beta (C. elegans)	1	1	0	0	0	0	0	0	gga-miR-27b	-0.38	0.9
SNX18	sorting nexin 18	1	0	1	0	1	0	1	0	gga-miR-27b	-0.37	0.67
ZFHX3	zinc finger homeobox 3	2	2	0	0	0	0	0	0	gga-miR-27b	-0.37	0.79
MAP3K4	mitogen-activated protein kinase kinase kinase 4	1	1	0	0	0	0	0	0	gga-miR-27b	-0.37	< 0.1
PDE8B	phosphodiesterase 8B	1	1	0	0	0	0	0	0	gga-miR-27b	-0.37	0.81
ERBB4	v-erb-a erythroblastic leukemia viral oncogene homolog 4 (avian)	1	1	0	0	0	0	0	0	gga-miR-27b	-0.37	< 0.1
LARP4	La ribonucleoprotein domain family, member 4	1	1	0	0	0	0	0	0	gga-miR-27b	-0.36	0.9
RYBP	RING1 and YY1 binding protein	1	1	0	0	1	0	0	1	gga-miR-27b	-0.36	0.8
SNF1LK	SNF1-like kinase	1	1	0	0	0	0	0	0	gga-miR-27b	-0.36	0.9
ZNF800	zinc finger protein 800	1	1	0	0	0	0	0	0	gga-miR-27b	-0.36	0.49
KPNB1	karyopherin (importin) beta 1	1	1	0	0	0	0	0	0	gga-miR-27b	-0.36	0.45
MAP1B	microtubule-associated protein 1B	1	0	0	1	1	1	0	0	gga-miR-27b	-0.36	0.48
SDPR	serum deprivation response (phosphatidylserine binding protein)	1	0	0	1	1	0	1	0	gga-miR-27b	-0.36	0.46
PCNX	pecanex homolog (Drosophila)	1	1	0	0	0	0	0	0	gga-miR-27b	-0.35	0.89
DLL4	delta-like 4 (Drosophila)	1	1	0	0	0	0	0	0	gga-miR-27b	-0.35	0.88
C14orf147	chromosome 14 open reading frame 147	1	1	0	0	0	0	0	0	gga-miR-27b	-0.35	0.36
RC3H1	ring finger and CCCH-type zinc finger domains 1	2	0	0	2	1	0	1	0	gga-miR-27b	-0.35	0.91
MLL3	myeloid/lymphoid or mixed-lineage leukemia 3	1	1	0	0	0	0	0	0	gga-miR-27b	-0.35	0.72
PAIP2	poly(A) binding protein interacting protein 2	1	1	0	0	0	0	0	0	gga-miR-27b	-0.35	0.48
ISL1	ISL LIM homeobox 1	1	1	0	0	0	0	0	0	gga-miR-27b	-0.34	0.79
GALNT2	UDP-N-acetyl-alpha-D-galactosamine:polypeptide N-acetylgalactosaminyltransferase 2 (GalNAc-T2)	1	0	1	0	0	0	0	0	gga-miR-27b	-0.34	0.14
VAV3	vav 3 guanine nucleotide exchange factor	1	0	1	0	1	0	0	1	gga-miR-27b	-0.34	0.73
FLRT3	fibronectin leucine rich transmembrane protein 3	1	1	0	0	0	0	0	0	gga-miR-27b	-0.34	0.8
RCOR3	REST corepressor 3	1	0	1	0	0	0	0	0	gga-miR-27b	-0.34	0.5
BMI1	BMI1 polycomb ring finger oncogene	1	1	0	0	0	0	0	0	gga-miR-27b	-0.34	0.77
NDUFS4	NADH dehydrogenase (ubiquinone) Fe-S protein 4, 18kDa (NADH-coenzyme Q reductase)	1	1	0	0	0	0	0	0	gga-miR-27b	-0.34	0.4
AMD1	adenosylmethionine decarboxylase 1	1	0	0	1	1	0	1	0	gga-miR-27b	-0.34	0.48
MBTD1	mbt domain containing 1	1	0	1	0	0	0	0	0	gga-miR-27b	-0.34	0.32
PPP1CC	protein phosphatase 1, catalytic subunit, gamma isoform	1	1	0	0	0	0	0	0	gga-miR-27b	-0.34	0.8
NLK	nemo-like kinase	1	0	0	1	1	0	0	1	gga-miR-27b	-0.34	0.7
DUSP5	dual specificity phosphatase 5	1	0	1	0	2	0	1	1	gga-miR-27b	-0.34	0.68
TLK2	tousled-like kinase 2	1	1	0	0	0	0	0	0	gga-miR-27b	-0.34	0.9
ABL2	v-abl Abelson murine leukemia viral oncogene homolog 2 (arg, Abelson-related gene)	1	1	0	0	0	0	0	0	gga-miR-27b	-0.33	0.91
OSBPL11	oxysterol binding protein-like 11	1	0	0	1	1	0	0	1	gga-miR-27b	-0.33	0.56
UNC13C	unc-13 homolog C (C. elegans)	1	1	0	0	0	0	0	0	gga-miR-27b	-0.33	0.9
CABP1	calcium binding protein 1	1	1	0	0	0	0	0	0	gga-miR-27b	-0.33	0.88
HOXA13	homeobox A13	1	1	0	0	0	0	0	0	gga-miR-27b	-0.33	0.45
SLC39A11	solute carrier family 39 (metal ion transporter), member 11	1	0	1	0	0	0	0	0	gga-miR-27b	-0.33	0.78
FBLN5	fibulin 5	1	1	0	0	0	0	0	0	gga-miR-27b	-0.33	0.59
MED14	mediator complex subunit 14	1	0	1	0	0	0	0	0	gga-miR-27b	-0.33	0.78
FOXP2	forkhead box P2	1	0	1	0	0	0	0	0	gga-miR-27b	-0.33	0.61
EML1	echinoderm microtubule associated protein like 1	1	0	1	0	1	0	0	1	gga-miR-27b	-0.32	0.78
PDGFRA	platelet-derived growth factor receptor, alpha polypeptide	1	0	1	0	0	0	0	0	gga-miR-27b	-0.32	0.78
SOS1	son of sevenless homolog 1 (Drosophila)	2	0	2	0	1	0	0	1	gga-miR-27b	-0.32	0.85
KIAA2022	KIAA2022	1	0	0	1	1	0	0	1	gga-miR-27b	-0.32	0.73
FAM91A1	family with sequence similarity 91, member A1	1	1	0	0	1	0	1	0	gga-miR-27b	-0.32	0.84
JMJD1C	jumonji domain containing 1C	1	0	1	0	1	0	1	0	gga-miR-27b	-0.32	0.59
TARDBP	TAR DNA binding protein	1	0	0	1	1	0	1	0	gga-miR-27b	-0.32	0.53
TET1	tet oncogene 1	1	0	1	0	0	0	0	0	gga-miR-27b	-0.32	0.53
ERC2	ELKS/RAB6-interacting/CAST family member 2	1	0	1	0	1	0	0	1	gga-miR-27b	-0.31	0.26
HAPLN1	hyaluronan and proteoglycan link protein 1	1	0	1	0	0	0	0	0	gga-miR-27b	-0.31	0.53
EYA4	eyes absent homolog 4 (Drosophila)	1	0	1	0	0	0	0	0	gga-miR-27b	-0.31	0.78
C1orf144	chromosome 1 open reading frame 144	4	0	4	0	0	0	0	0	gga-miR-27b	-0.31	> 0.99
SLC25A25	solute carrier family 25 (mitochondrial carrier; phosphate carrier), member 25	2	0	0	2	0	0	0	0	gga-miR-27b	-0.31	0.9
NRP2	neuropilin 2	1	0	1	0	0	0	0	0	gga-miR-27b	-0.31	0.61
MAGI2	membrane associated guanylate kinase, WW and PDZ domain containing 2	1	0	0	1	1	0	0	1	gga-miR-27b	-0.31	0.57
C1orf52	chromosome 1 open reading frame 52	1	0	1	0	0	0	0	0	gga-miR-27b	-0.31	0.59
PCGF3	polycomb group ring finger 3	1	1	0	0	1	0	0	1	gga-miR-27b	-0.31	0.9
C7orf41	chromosome 7 open reading frame 41	1	0	0	1	3	0	1	2	gga-miR-27b	-0.31	0.69
SPATA2	spermatogenesis associated 2	1	0	1	0	0	0	0	0	gga-miR-27b	-0.3	0.37
PPP3R1	protein phosphatase 3 (formerly 2B), regulatory subunit B, alpha isoform	1	0	0	1	1	0	1	0	gga-miR-27b	-0.3	0.52
GLRA2	glycine receptor, alpha 2	1	0	1	0	0	0	0	0	gga-miR-27b	-0.3	0.15
hCG_1757335	hCG1757335	1	1	0	0	0	0	0	0	gga-miR-27b	-0.3	0.39
MAN2A1	mannosidase, alpha, class 2A, member 1	1	0	1	0	0	0	0	0	gga-miR-27b	-0.3	0.58
RAB3IP	RAB3A interacting protein (rabin3)	1	0	1	0	0	0	0	0	gga-miR-27b	-0.3	0.78
PXN	paxillin	1	0	1	0	0	0	0	0	gga-miR-27b	-0.29	0.73
UBE2N	ubiquitin-conjugating enzyme E2N (UBC13 homolog, yeast)	1	1	0	0	0	0	0	0	gga-miR-27b	-0.29	0.79
EIF5	eukaryotic translation initiation factor 5	1	0	1	0	0	0	0	0	gga-miR-27b	-0.29	0.78
EHD3	EH-domain containing 3	1	0	1	0	0	0	0	0	gga-miR-27b	-0.29	0.55
UBE2NL	ubiquitin-conjugating enzyme E2N-like	1	1	0	0	0	0	0	0	gga-miR-27b	-0.29	0.87
SAMD10	sterile alpha motif domain containing 10	1	1	0	0	0	0	0	0	gga-miR-27b	-0.29	0.79
PLAG1	pleiomorphic adenoma gene 1	1	0	1	0	0	0	0	0	gga-miR-27b	-0.29	0.58
FBXO33	F-box protein 33	1	1	0	0	0	0	0	0	gga-miR-27b	-0.29	0.6
SFRS18	splicing factor, arginine/serine-rich 18	1	0	1	0	0	0	0	0	gga-miR-27b	-0.29	0.26
RPS6KB1	ribosomal protein S6 kinase, 70kDa, polypeptide 1	1	1	0	0	1	0	0	1	gga-miR-27b	-0.29	0.22
STAG1	stromal antigen 1	1	0	1	0	0	0	0	0	gga-miR-27b	-0.28	0.31
PDIA5	protein disulfide isomerase family A, member 5	1	1	0	0	0	0	0	0	gga-miR-27b	-0.28	0.87
GALNT7	UDP-N-acetyl-alpha-D-galactosamine:polypeptide N-acetylgalactosaminyltransferase 7 (GalNAc-T7)	1	0	1	0	0	0	0	0	gga-miR-27b	-0.28	0.6
MET	met proto-oncogene (hepatocyte growth factor receptor)	1	1	0	0	0	0	0	0	gga-miR-27b	-0.28	0.9
UBR5	ubiquitin protein ligase E3 component n-recognin 5	1	0	1	0	0	0	0	0	gga-miR-27b	-0.28	0.61
BMP3	bone morphogenetic protein 3	1	1	0	0	0	0	0	0	gga-miR-27b	-0.28	0.66
YWHAB	tyrosine 3-monooxygenase/tryptophan 5-monooxygenase activation protein, beta polypeptide	1	0	1	0	0	0	0	0	gga-miR-27b	-0.28	0.31
RAP1B	RAP1B, member of RAS oncogene family	1	1	0	0	0	0	0	0	gga-miR-27b	-0.28	0.39
TNRC18	trinucleotide repeat containing 18	1	0	1	0	0	0	0	0	gga-miR-27b	-0.28	0.74
TMEM9B	TMEM9 domain family, member B	1	0	1	0	0	0	0	0	gga-miR-27b	-0.28	0.6
OTX2	orthodenticle homeobox 2	1	0	1	0	0	0	0	0	gga-miR-27b	-0.28	0.59
AFF4	AF4/FMR2 family, member 4	1	0	1	0	1	0	0	1	gga-miR-27b	-0.27	0.78
ITSN2	intersectin 2	1	0	1	0	0	0	0	0	gga-miR-27b	-0.27	0.66
ARF6	ADP-ribosylation factor 6	1	0	1	0	1	0	0	1	gga-miR-27b	-0.27	0.13
CNR1	cannabinoid receptor 1 (brain)	1	0	0	1	1	0	0	1	gga-miR-27b	-0.27	0.56
SMOC2	SPARC related modular calcium binding 2	1	0	0	1	0	0	0	0	gga-miR-27b	-0.27	0.66
MYH10	myosin, heavy chain 10, non-muscle	1	1	0	0	0	0	0	0	gga-miR-27b	-0.27	0.74
CYP1B1	cytochrome P450, family 1, subfamily B, polypeptide 1	1	0	0	1	0	0	0	0	gga-miR-27b	-0.27	0.7
CCDC4	coiled-coil domain containing 4	1	0	1	0	0	0	0	0	gga-miR-27b	-0.27	0.79
FAM104A	family with sequence similarity 104, member A	1	0	0	1	1	0	0	1	gga-miR-27b	-0.27	0.65
VPS4B	vacuolar protein sorting 4 homolog B (S. cerevisiae)	1	0	1	0	1	0	0	1	gga-miR-27b	-0.27	0.27
GRIK3	glutamate receptor, ionotropic, kainate 3	1	0	1	0	0	0	0	0	gga-miR-27b	-0.26	0.79
MARCKS	myristoylated alanine-rich protein kinase C substrate	1	0	1	0	0	0	0	0	gga-miR-27b	-0.26	0.78
CPEB4	cytoplasmic polyadenylation element binding protein 4	1	0	1	0	0	0	0	0	gga-miR-27b	-0.26	0.51
C12orf34	chromosome 12 open reading frame 34	1	0	1	0	0	0	0	0	gga-miR-27b	-0.26	0.79
FOXN3	forkhead box N3	1	0	1	0	1	0	1	0	gga-miR-27b	-0.26	0.75
SLCO5A1	solute carrier organic anion transporter family, member 5A1	1	0	1	0	0	0	0	0	gga-miR-27b	-0.26	0.27
FRYL	FRY-like	1	0	1	0	0	0	0	0	gga-miR-27b	-0.26	0.43
ZEB1	zinc finger E-box binding homeobox 1	1	0	1	0	0	0	0	0	gga-miR-27b	-0.26	0.26
SGMS1	sphingomyelin synthase 1	1	0	1	0	1	0	0	1	gga-miR-27b	-0.26	0.56
ATRX	alpha thalassemia/mental retardation syndrome X-linked (RAD54 homolog, S. cerevisiae)	1	0	0	1	1	0	0	1	gga-miR-27b	-0.26	0.69
APAF1	apoptotic peptidase activating factor 1	1	0	0	1	0	0	0	0	gga-miR-27b	-0.25	0.69
TBP	TATA box binding protein	1	0	1	0	0	0	0	0	gga-miR-27b	-0.25	0.4
RNF144A	ring finger protein 144A	1	0	1	0	0	0	0	0	gga-miR-27b	-0.25	0.79
SH3RF1	SH3 domain containing ring finger 1	1	1	0	0	0	0	0	0	gga-miR-27b	-0.25	0.39
BCL7A	B-cell CLL/lymphoma 7A	1	0	0	1	0	0	0	0	gga-miR-27b	-0.25	0.57
PDE3A	phosphodiesterase 3A, cGMP-inhibited	1	0	1	0	0	0	0	0	gga-miR-27b	-0.25	0.49
KIAA1486	KIAA1486 protein	1	0	1	0	0	0	0	0	gga-miR-27b	-0.25	0.78
STK39	serine threonine kinase 39 (STE20/SPS1 homolog, yeast)	1	0	1	0	0	0	0	0	gga-miR-27b	-0.24	0.6
CBLB	Cas-Br-M (murine) ecotropic retroviral transforming sequence b	1	0	0	1	0	0	0	0	gga-miR-27b	-0.24	0.53
VEGFC	vascular endothelial growth factor C	1	0	1	0	0	0	0	0	gga-miR-27b	-0.24	0.53
C12orf35	chromosome 12 open reading frame 35	1	0	1	0	0	0	0	0	gga-miR-27b	-0.24	0.68
CCNK	cyclin K	1	0	1	0	0	0	0	0	gga-miR-27b	-0.24	0.58
HMGCR	3-hydroxy-3-methylglutaryl-Coenzyme A reductase	1	0	0	1	0	0	0	0	gga-miR-27b	-0.24	0.48
SUZ12	suppressor of zeste 12 homolog (Drosophila)	1	0	1	0	0	0	0	0	gga-miR-27b	-0.23	0.34
FLJ20309	hypothetical protein FLJ20309	2	0	1	1	1	0	0	1	gga-miR-27b	-0.23	0.92
MAPK8IP3	mitogen-activated protein kinase 8 interacting protein 3	1	0	1	0	1	0	1	0	gga-miR-27b	-0.23	0.72
ZFHX4	zinc finger homeobox 4	1	0	1	0	0	0	0	0	gga-miR-27b	-0.23	0.56
SGPP1	sphingosine-1-phosphate phosphatase 1	1	0	1	0	0	0	0	0	gga-miR-27b	-0.23	0.27
TROVE2	TROVE domain family, member 2	1	0	1	0	0	0	0	0	gga-miR-27b	-0.23	0.79
ZZZ3	zinc finger, ZZ-type containing 3	1	0	1	0	0	0	0	0	gga-miR-27b	-0.23	0.54
MEIS2	Meis homeobox 2	1	0	1	0	0	0	0	0	gga-miR-27b	-0.23	0.54
TAOK1	TAO kinase 1	1	0	1	0	0	0	0	0	gga-miR-27b	-0.23	0.39
MESDC1	mesoderm development candidate 1	1	0	1	0	0	0	0	0	gga-miR-27b	-0.23	0.68
ZNF516	zinc finger protein 516	1	0	0	1	1	0	0	1	gga-miR-27b	-0.23	0.56
CDYL	chromodomain protein, Y-like	1	0	0	1	0	0	0	0	gga-miR-27b	-0.23	0.5
LBH	limb bud and heart development homolog (mouse)	1	0	1	0	0	0	0	0	gga-miR-27b	-0.23	0.79
XPO1	exportin 1 (CRM1 homolog, yeast)	1	0	0	1	0	0	0	0	gga-miR-27b	-0.23	0.52
UBE2D1	ubiquitin-conjugating enzyme E2D 1 (UBC4/5 homolog, yeast)	1	0	1	0	0	0	0	0	gga-miR-27b	-0.23	0.27
PDPK1	3-phosphoinositide dependent protein kinase-1	1	0	1	0	0	0	0	0	gga-miR-27b	-0.22	0.75
RNGTT	RNA guanylyltransferase and 5'-phosphatase	1	0	1	0	0	0	0	0	gga-miR-27b	-0.22	0.5
TOP1	topoisomerase (DNA) I	1	0	1	0	0	0	0	0	gga-miR-27b	-0.22	0.48
PPAP2B	phosphatidic acid phosphatase type 2B	1	0	1	0	0	0	0	0	gga-miR-27b	-0.22	0.37
ATXN10	ataxin 10	1	0	1	0	0	0	0	0	gga-miR-27b	-0.22	0.77
GSPT1	G1 to S phase transition 1	1	0	1	0	0	0	0	0	gga-miR-27b	-0.21	0.17
UBR1	ubiquitin protein ligase E3 component n-recognin 1	1	0	1	0	0	0	0	0	gga-miR-27b	-0.21	0.77
STAC	SH3 and cysteine rich domain	1	0	1	0	0	0	0	0	gga-miR-27b	-0.21	0.75
KIF26A	kinesin family member 26A	1	0	0	1	0	0	0	0	gga-miR-27b	-0.21	0.47
GSPT2	G1 to S phase transition 2	1	0	1	0	0	0	0	0	gga-miR-27b	-0.21	0.19
APBA2	amyloid beta (A4) precursor protein-binding, family A, member 2	1	0	1	0	0	0	0	0	gga-miR-27b	-0.21	0.79
LPIN1	lipin 1	1	0	0	1	0	0	0	0	gga-miR-27b	-0.21	0.7
MIER3	mesoderm induction early response 1, family member 3	1	1	0	0	0	0	0	0	gga-miR-27b	-0.21	0.47
PRKX	protein kinase, X-linked	1	0	1	0	0	0	0	0	gga-miR-27b	-0.21	0.79
PRKY	protein kinase, Y-linked	1	0	1	0	0	0	0	0	gga-miR-27b	-0.21	0.54
CBX1	chromobox homolog 1 (HP1 beta homolog Drosophila )	1	0	0	1	0	0	0	0	gga-miR-27b	-0.21	0.53
STIM2	stromal interaction molecule 2	1	0	1	0	0	0	0	0	gga-miR-27b	-0.21	0.2
FZD4	frizzled homolog 4 (Drosophila)	1	0	0	1	0	0	0	0	gga-miR-27b	-0.21	0.69
SOLH	small optic lobes homolog (Drosophila)	1	0	0	1	0	0	0	0	gga-miR-27b	-0.21	0.61
MN1	meningioma (disrupted in balanced translocation) 1	1	0	1	0	0	0	0	0	gga-miR-27b	-0.2	0.74
SLC35F3	solute carrier family 35, member F3	1	0	1	0	0	0	0	0	gga-miR-27b	-0.2	0.36
FAM69A	family with sequence similarity 69, member A	1	0	0	1	0	0	0	0	gga-miR-27b	-0.2	0.71
STRBP	spermatid perinuclear RNA binding protein	1	0	0	1	0	0	0	0	gga-miR-27b	-0.2	0.55
GOLGA1	golgi autoantigen, golgin subfamily a, 1	1	0	0	1	0	0	0	0	gga-miR-27b	-0.2	0.48
RP11-35N6.1	plasticity related gene 3	1	0	1	0	0	0	0	0	gga-miR-27b	-0.2	0.53
PISD	phosphatidylserine decarboxylase	1	0	0	1	0	0	0	0	gga-miR-27b	-0.2	0.64
RNF38	ring finger protein 38	1	0	1	0	0	0	0	0	gga-miR-27b	-0.2	0.61
CSRP2	cysteine and glycine-rich protein 2	1	0	1	0	0	0	0	0	gga-miR-27b	-0.2	0.46
SEC24A	SEC24 related gene family, member A (S. cerevisiae)	1	0	1	0	0	0	0	0	gga-miR-27b	-0.2	0.21
SURF4	surfeit 4	1	0	1	0	0	0	0	0	gga-miR-27b	-0.2	0.75
MAP3K7IP3	mitogen-activated protein kinase kinase kinase 7 interacting protein 3	1	0	0	1	0	0	0	0	gga-miR-27b	-0.2	0.47
ARL4C	ADP-ribosylation factor-like 4C	1	0	0	1	0	0	0	0	gga-miR-27b	-0.2	0.69
CNOT1	CCR4-NOT transcription complex, subunit 1	1	0	0	1	0	0	0	0	gga-miR-27b	-0.2	0.62
NOL4	nucleolar protein 4	1	0	1	0	0	0	0	0	gga-miR-27b	-0.2	0.46
VAV2	vav 2 guanine nucleotide exchange factor	1	0	0	1	0	0	0	0	gga-miR-27b	-0.2	0.69
DCP1A	DCP1 decapping enzyme homolog A (S. cerevisiae)	1	0	1	0	0	0	0	0	gga-miR-27b	-0.2	0.67
SMAD5	SMAD family member 5	1	0	1	0	0	0	0	0	gga-miR-27b	-0.2	0.74
CCDC92	coiled-coil domain containing 92	1	0	1	0	0	0	0	0	gga-miR-27b	-0.2	0.64
RBBP4	retinoblastoma binding protein 4	1	0	0	1	0	0	0	0	gga-miR-27b	-0.2	0.53
ZBTB10	zinc finger and BTB domain containing 10	1	0	0	1	0	0	0	0	gga-miR-27b	-0.2	0.52
CACNB2	calcium channel, voltage-dependent, beta 2 subunit	1	0	1	0	0	0	0	0	gga-miR-27b	-0.2	0.17
FAM98A	family with sequence similarity 98, member A	1	0	0	1	0	0	0	0	gga-miR-27b	-0.19	0.52
ATF3	activating transcription factor 3	1	0	0	1	0	0	0	0	gga-miR-27b	-0.19	0.43
BHLHB3	basic helix-loop-helix domain containing, class B, 3	1	0	1	0	0	0	0	0	gga-miR-27b	-0.19	0.73
CPEB3	cytoplasmic polyadenylation element binding protein 3	1	0	1	0	1	0	0	1	gga-miR-27b	-0.19	0.61
ARID2	AT rich interactive domain 2 (ARID, RFX-like)	1	0	1	0	0	0	0	0	gga-miR-27b	-0.19	0.56
SOCS6	suppressor of cytokine signaling 6	1	0	1	0	0	0	0	0	gga-miR-27b	-0.19	0.79
SLC5A3	solute carrier family 5 (inositol transporters), member 3	1	0	1	0	0	0	0	0	gga-miR-27b	-0.19	0.78
BCORL1	BCL6 co-repressor-like 1	1	0	1	0	0	0	0	0	gga-miR-27b	-0.19	0.76
GATA3	GATA binding protein 3	1	0	0	1	0	0	0	0	gga-miR-27b	-0.19	0.51
LOC440093	histone H3-like	1	0	1	0	0	0	0	0	gga-miR-27b	-0.19	0.2
SLC35F4	solute carrier family 35, member F4	1	0	0	1	0	0	0	0	gga-miR-27b	-0.19	0.52
H3F3B	H3 histone, family 3B (H3.3B)	1	0	1	0	0	0	0	0	gga-miR-27b	-0.19	0.78
GRIA3	glutamate receptor, ionotrophic, AMPA 3	1	0	1	0	0	0	0	0	gga-miR-27b	-0.19	0.54
NLGN4X	neuroligin 4, X-linked	1	0	0	1	0	0	0	0	gga-miR-27b	-0.19	0.49
CAPRIN2	caprin family member 2	1	0	0	1	0	0	0	0	gga-miR-27b	-0.19	0.41
ZNF238	zinc finger protein 238	1	0	0	1	0	0	0	0	gga-miR-27b	-0.19	0.54
PRKCH	protein kinase C, eta	1	0	0	1	0	0	0	0	gga-miR-27b	-0.19	0.51
BAZ2B	bromodomain adjacent to zinc finger domain, 2B	1	0	0	1	0	0	0	0	gga-miR-27b	-0.19	0.5
MEF2C	myocyte enhancer factor 2C	1	0	0	1	0	0	0	0	gga-miR-27b	-0.18	0.5
PITPNM2	phosphatidylinositol transfer protein, membrane-associated 2	1	1	0	0	1	0	0	1	gga-miR-27b	-0.18	0.74
TMEM32	transmembrane protein 32	1	0	0	1	0	0	0	0	gga-miR-27b	-0.18	0.56
NUP153	nucleoporin 153kDa	1	0	0	1	0	0	0	0	gga-miR-27b	-0.18	0.55
PATZ1	POZ (BTB) and AT hook containing zinc finger 1	1	0	0	1	0	0	0	0	gga-miR-27b	-0.18	0.52
PAN3	PAN3 polyA specific ribonuclease subunit homolog (S. cerevisiae)	1	0	0	1	0	0	0	0	gga-miR-27b	-0.18	0.46
RAB14	RAB14, member RAS oncogene family	1	0	0	1	0	0	0	0	gga-miR-27b	-0.18	0.46
C7orf42	chromosome 7 open reading frame 42	1	0	0	1	0	0	0	0	gga-miR-27b	-0.18	0.67
WNK1	WNK lysine deficient protein kinase 1	1	0	1	0	0	0	0	0	gga-miR-27b	-0.18	0.78
WDR37	WD repeat domain 37	1	0	0	1	0	0	0	0	gga-miR-27b	-0.18	0.69
INSR	insulin receptor	1	0	0	1	0	0	0	0	gga-miR-27b	-0.18	0.61
AKAP2	A kinase (PRKA) anchor protein 2	1	0	1	0	0	0	0	0	gga-miR-27b	-0.18	0.34
PALM2-AKAP2	PALM2-AKAP2	1	0	1	0	0	0	0	0	gga-miR-27b	-0.18	0.34
CDC14B	CDC14 cell division cycle 14 homolog B (S. cerevisiae)	1	0	1	0	0	0	0	0	gga-miR-27b	-0.18	0.18
DCX	doublecortex; lissencephaly, X-linked (doublecortin)	1	0	1	0	0	0	0	0	gga-miR-27b	-0.18	0.79
ADAMTSL3	ADAMTS-like 3	1	0	0	1	0	0	0	0	gga-miR-27b	-0.18	0.66
HIPK2	homeodomain interacting protein kinase 2	1	0	1	0	2	0	0	2	gga-miR-27b	-0.18	0.79
CALD1	caldesmon 1	1	0	0	1	0	0	0	0	gga-miR-27b	-0.18	0.68
LPHN2	latrophilin 2	1	0	0	1	0	0	0	0	gga-miR-27b	-0.17	0.51
RAP2B	RAP2B, member of RAS oncogene family	1	0	0	1	1	0	0	1	gga-miR-27b	-0.17	0.7
SLC6A6	solute carrier family 6 (neurotransmitter transporter, taurine), member 6	1	0	1	0	0	0	0	0	gga-miR-27b	-0.17	0.79
PIK3R3	phosphoinositide-3-kinase, regulatory subunit 3 (gamma)	1	0	0	1	0	0	0	0	gga-miR-27b	-0.17	0.63
ADAMTS6	ADAM metallopeptidase with thrombospondin type 1 motif, 6	1	0	0	1	0	0	0	0	gga-miR-27b	-0.17	0.65
ENAH	enabled homolog (Drosophila)	1	0	1	0	0	0	0	0	gga-miR-27b	-0.17	0.8
SSX2IP	synovial sarcoma, X breakpoint 2 interacting protein	1	0	0	1	0	0	0	0	gga-miR-27b	-0.17	0.69
NEDD4	neural precursor cell expressed, developmentally down-regulated 4	1	0	0	1	0	0	0	0	gga-miR-27b	-0.17	0.67
DYRK1A	dual-specificity tyrosine-(Y)-phosphorylation regulated kinase 1A	1	0	0	1	0	0	0	0	gga-miR-27b	-0.17	0.53
SUV420H1	suppressor of variegation 4-20 homolog 1 (Drosophila)	1	0	0	1	0	0	0	0	gga-miR-27b	-0.17	0.45
PRDM16	PR domain containing 16	1	0	1	0	0	0	0	0	gga-miR-27b	-0.16	0.78
AMOTL2	angiomotin like 2	1	0	0	1	0	0	0	0	gga-miR-27b	-0.16	0.7
RAB11FIP2	RAB11 family interacting protein 2 (class I)	1	0	0	1	0	0	0	0	gga-miR-27b	-0.16	0.64
AGGF1	angiogenic factor with G patch and FHA domains 1	1	0	0	1	0	0	0	0	gga-miR-27b	-0.16	0.66
ADAMTSL1	ADAMTS-like 1	1	0	0	1	0	0	0	0	gga-miR-27b	-0.16	0.69
SLC10A7	solute carrier family 10 (sodium/bile acid cotransporter family), member 7	1	0	1	0	0	0	0	0	gga-miR-27b	-0.16	0.6
POLS	polymerase (DNA directed) sigma	1	0	0	1	0	0	0	0	gga-miR-27b	-0.16	0.54
SEMA6D	sema domain, transmembrane domain (TM), and cytoplasmic domain, (semaphorin) 6D	1	1	0	0	1	0	0	1	gga-miR-27b	-0.16	< 0.1
GTF2I	general transcription factor II, i	1	0	0	1	0	0	0	0	gga-miR-27b	-0.15	0.63
RBM38	RNA binding motif protein 38	1	0	0	1	0	0	0	0	gga-miR-27b	-0.15	0.49
SGK269	NKF3 kinase family member	1	0	1	0	0	0	0	0	gga-miR-27b	-0.15	0.75
BAT2D1	BAT2 domain containing 1	1	0	0	1	0	0	0	0	gga-miR-27b	-0.15	0.62
FNDC3A	fibronectin type III domain containing 3A	1	0	0	1	0	0	0	0	gga-miR-27b	-0.15	0.43
CDK8	cyclin-dependent kinase 8	1	0	0	1	0	0	0	0	gga-miR-27b	-0.15	0.52
MAPK14	mitogen-activated protein kinase 14	1	0	1	0	0	0	0	0	gga-miR-27b	-0.15	0.77
SOX8	SRY (sex determining region Y)-box 8	1	0	0	1	0	0	0	0	gga-miR-27b	-0.15	0.65
NARG1	NMDA receptor regulated 1	1	0	1	0	0	0	0	0	gga-miR-27b	-0.15	0.41
NEO1	neogenin homolog 1 (chicken)	1	0	1	0	0	0	0	0	gga-miR-27b	-0.15	0.77
PTPRJ	protein tyrosine phosphatase, receptor type, J	1	0	0	1	0	0	0	0	gga-miR-27b	-0.15	0.66
UBE2W	ubiquitin-conjugating enzyme E2W (putative)	1	0	1	0	0	0	0	0	gga-miR-27b	-0.15	0.78
SNAP91	synaptosomal-associated protein, 91kDa homolog (mouse)	1	0	0	1	0	0	0	0	gga-miR-27b	-0.15	0.51
NAP1L2	nucleosome assembly protein 1-like 2	1	0	0	1	0	0	0	0	gga-miR-27b	-0.15	0.5
NAP1L3	nucleosome assembly protein 1-like 3	1	0	0	1	0	0	0	0	gga-miR-27b	-0.15	0.59
CCNYL1	cyclin Y-like 1	1	0	0	1	0	0	0	0	gga-miR-27b	-0.15	0.4
NR2C2	nuclear receptor subfamily 2, group C, member 2	1	0	0	1	0	0	0	0	gga-miR-27b	-0.14	0.7
HOXA5	homeobox A5	1	0	0	1	0	0	0	0	gga-miR-27b	-0.14	0.42
BTG2	BTG family, member 2	1	0	0	1	0	0	0	0	gga-miR-27b	-0.14	0.62
HIC2	hypermethylated in cancer 2	1	0	0	1	0	0	0	0	gga-miR-27b	-0.14	0.48
MAGI3	membrane associated guanylate kinase, WW and PDZ domain containing 3	1	0	1	0	0	0	0	0	gga-miR-27b	-0.14	0.16
NCALD	neurocalcin delta	1	0	0	1	0	0	0	0	gga-miR-27b	-0.14	0.7
UQCC	ubiquinol-cytochrome c reductase complex chaperone, CBP3 homolog (yeast)	1	0	0	1	0	0	0	0	gga-miR-27b	-0.14	0.62
KPNA6	karyopherin alpha 6 (importin alpha 7)	1	0	1	0	0	0	0	0	gga-miR-27b	-0.14	0.66
2010-09-11	septin 11	1	0	0	1	0	0	0	0	gga-miR-27b	-0.14	0.69
NAP1L5	nucleosome assembly protein 1-like 5	1	0	0	1	0	0	0	0	gga-miR-27b	-0.14	0.66
C18orf1	chromosome 18 open reading frame 1	1	0	0	1	0	0	0	0	gga-miR-27b	-0.14	0.66
LIFR	leukemia inhibitory factor receptor alpha	1	0	0	1	0	0	0	0	gga-miR-27b	-0.14	0.69
KCMF1	potassium channel modulatory factor 1	1	0	1	0	0	0	0	0	gga-miR-27b	-0.13	0.79
SNAI1	snail homolog 1 (Drosophila)	1	0	1	0	0	0	0	0	gga-miR-27b	-0.13	0.71
IKZF2	IKAROS family zinc finger 2 (Helios)	1	0	1	0	0	0	0	0	gga-miR-27b	-0.13	0.65
EIF2C2	eukaryotic translation initiation factor 2C, 2	1	0	1	0	0	0	0	0	gga-miR-27b	-0.13	0.3
IGF1	insulin-like growth factor 1 (somatomedin C)	1	0	0	1	0	0	0	0	gga-miR-27b	-0.13	0.68
ZNF827	zinc finger protein 827	1	0	1	0	0	0	0	0	gga-miR-27b	-0.13	0.45
CDC42BPB	CDC42 binding protein kinase beta (DMPK-like)	1	0	0	1	0	0	0	0	gga-miR-27b	-0.13	0.41
ZFAND3	zinc finger, AN1-type domain 3	1	0	0	1	0	0	0	0	gga-miR-27b	-0.13	0.67
BTG1	B-cell translocation gene 1, anti-proliferative	1	0	0	1	0	0	0	0	gga-miR-27b	-0.13	0.53
TOX	thymocyte selection-associated high mobility group box	1	0	0	1	0	0	0	0	gga-miR-27b	-0.12	0.49
APC	adenomatous polyposis coli	1	0	0	1	0	0	0	0	gga-miR-27b	-0.12	0.7
SHB	Src homology 2 domain containing adaptor protein B	1	0	0	1	0	0	0	0	gga-miR-27b	-0.12	0.71
RNF111	ring finger protein 111	1	0	0	1	0	0	0	0	gga-miR-27b	-0.12	0.41
CAMK2D	calcium/calmodulin-dependent protein kinase (CaM kinase) II delta	1	0	0	1	0	0	0	0	gga-miR-27b	-0.12	0.67
GALNT1	UDP-N-acetyl-alpha-D-galactosamine:polypeptide N-acetylgalactosaminyltransferase 1 (GalNAc-T1)	1	0	0	1	0	0	0	0	gga-miR-27b	-0.11	0.65
FRMD6	FERM domain containing 6	1	0	0	1	0	0	0	0	gga-miR-27b	-0.11	0.64
SLC12A2	solute carrier family 12 (sodium/potassium/chloride transporters), member 2	1	0	0	1	0	0	0	0	gga-miR-27b	-0.11	0.56
PKN2	protein kinase N2	2	1	0	1	0	0	0	0	gga-miR-27b	-0.11	0.95
TBR1	T-box, brain, 1	1	0	0	1	0	0	0	0	gga-miR-27b	-0.11	0.65
MFSD2	major facilitator superfamily domain containing 2	1	0	1	0	0	0	0	0	gga-miR-27b	-0.11	0.56
HOXC11	homeobox C11	1	0	0	1	0	0	0	0	gga-miR-27b	-0.1	0.57
AIDA	axin interactor, dorsalization associated	1	0	0	1	0	0	0	0	gga-miR-27b	-0.1	0.52
IRS1	insulin receptor substrate 1	1	0	1	0	0	0	0	0	gga-miR-27b	-0.1	0.61
CD2AP	CD2-associated protein	1	0	1	0	0	0	0	0	gga-miR-27b	-0.1	0.41
EVI5	ecotropic viral integration site 5	1	0	1	0	1	0	0	1	gga-miR-27b	-0.1	0.78
HRB	HIV-1 Rev binding protein	1	0	0	1	0	0	0	0	gga-miR-27b	-0.1	0.55
RNF139	ring finger protein 139	1	0	0	1	0	0	0	0	gga-miR-27b	-0.09	0.6
PRKAA2	protein kinase, AMP-activated, alpha 2 catalytic subunit	1	0	1	0	0	0	0	0	gga-miR-27b	-0.09	0.78
JMJD2B	jumonji domain containing 2B	1	0	0	1	0	0	0	0	gga-miR-27b	-0.09	0.43
SERTAD2	SERTA domain containing 2	1	0	1	0	0	0	0	0	gga-miR-27b	-0.09	0.17
WDR40A	WD repeat domain 40A	1	0	0	1	0	0	0	0	gga-miR-27b	-0.08	0.66
KDELC2	KDEL (Lys-Asp-Glu-Leu) containing 2	1	0	0	1	0	0	0	0	gga-miR-27b	-0.08	0.53
CHD7	chromodomain helicase DNA binding protein 7	1	0	0	1	0	0	0	0	gga-miR-27b	-0.08	0.49
LIMK2	LIM domain kinase 2	1	0	0	1	0	0	0	0	gga-miR-27b	-0.08	0.67
NFIB	nuclear factor I/B	2	0	1	1	0	0	0	0	gga-miR-27b	-0.08	0.65
SOX11	SRY (sex determining region Y)-box 11	1	0	0	1	0	0	0	0	gga-miR-27b	-0.07	0.57
ANTXR2	anthrax toxin receptor 2	1	0	0	1	0	0	0	0	gga-miR-27b	-0.06	0.55
DLGAP3	discs, large (Drosophila) homolog-associated protein 3	1	0	1	0	0	0	0	0	gga-miR-27b	-0.04	0.34
BCL11A	B-cell CLL/lymphoma 11A (zinc finger protein)	1	0	0	1	0	0	0	0	gga-miR-27b	-0.02	0.52
ZADH2	zinc binding alcohol dehydrogenase domain containing 2	1	0	1	0	0	0	0	0	gga-miR-27b	0	0.7
GATA2	GATA binding protein 2	1	1	0	0	0	0	0	0	gga-miR-27b	N/A	0.9
REPS1	RALBP1 associated Eps domain containing 1	1	1	0	0	0	0	0	0	gga-miR-27b	N/A	0.9
WIPI2	WD repeat domain, phosphoinositide interacting 2	1	0	0	1	0	0	0	0	gga-miR-27b	N/A	0.69
C5orf15	chromosome 5 open reading frame 15	1	0	1	0	0	0	0	0	gga-miR-27b	N/A	0.47
CALN1	calneuron 1	1	0	1	0	0	0	0	0	gga-miR-27b	N/A	0.36
FAM133A	family with sequence similarity 133, member A	1	1	0	0	0	0	0	0	gga-miR-27b	N/A	0.23
CREM	cAMP responsive element modulator	1	1	0	0	0	0	0	0	gga-miR-27b	N/A	< 0.1
