# Supplementary material for: A systematic analysis of the skeletal muscle miRNA transcriptome of chicken varieties with divergent skeletal muscle growth identifies novel miRNAs and differentially expressed miRNAs
Source: BMC Genomics. 2011 Apr 13;12:186. doi: 10.1186/1471-2164-12-186 (PMC3107184; doi:10.1186/1471-2164-12-186)
Supplement: Additional file 12 — Table S9: Differentially expressed genes between broilers and layers on embryonic day 10, 12, 14, and 18, respectively. [file 1471-2164-12-186-S12.XLS]

## Sheet: E10_ttest0.05_fold1.5
Entrez gene	Gene symbol	E10B-01	E10B-02	E10B-03	E10L-04	E10L-05	E10L-06	E10B	E10L	fold	log2-ttest-pvalue
425001	LOC425001	72.0491	51.9712	58.1871	14.7548	17.9873	15.4315	60.7358	16.0579	0.264389	0.000302925
424010	BARD1	121.911	197.191	138.099	46.549	54.518	42.4567	152.4	47.8412	0.313918	0.00210735
428471	HUS1	45.9947	45.8972	42.4546	13.7289	20.9445	16.2079	44.7822	16.9604	0.378731	0.0014273
426058	LOC426058	62.0553	100.173	62.7905	42.0129	25.5463	32.9642	75.0063	33.5078	0.446733	0.0199145
424491	TECR	104.784	102.006	101.837	50.0435	43.5374	51.5623	102.876	48.3811	0.470287	0.000138951
415465	ADAMTSL3	35.6158	53.095	49.1838	22.1654	22.1217	21.4258	45.9649	21.9043	0.476545	0.00408518
423402	FOXN3	28.2332	29.0099	36.0452	16.5453	16.3046	14.1347	31.0961	15.6615	0.50365	0.00177798
374020	FECH	95.1772	100.059	89.549	50.1376	51.0722	45.2496	94.9284	48.8198	0.514281	0.000176763
422269	ZNF711	47.0436	33.7866	52.9279	24.2147	24.2824	24.9802	44.586	24.4924	0.54933	0.0124663
426601	PHYH	65.158	55.6456	57.8379	35.3416	35.485	28.1213	59.5472	32.9826	0.553891	0.00276598
427546	PLEKHF1	64.2856	73.6044	79.6549	41.8989	39.7794	40.0008	72.515	40.5597	0.559328	0.00087257
771088	YDJC	47.8029	58.0862	68.1307	40.9929	29.0507	27.5995	58.0066	32.5477	0.561104	0.0222929
423142	ORAOV1	153.301	137.035	127.724	62.1126	85.2575	87.9273	139.353	78.4325	0.562832	0.00902968
422685	PRSS12	19.8322	26.7762	22.2126	14.392	10.4283	14.6002	22.9403	13.1402	0.572798	0.0162022
417547	RCJMB04_16j10	17.3962	20.6116	13.0017	10.3274	10.2121	8.87104	17.0032	9.80351	0.57657	0.0201312
415374	LOC415374	72.4647	91.7477	66.4704	50.3142	40.8406	42.1518	76.8943	44.4355	0.577878	0.00947023
427243	RCJMB04_20j15	109.105	115.15	97.5649	68.689	60.1631	60.2203	107.273	63.0241	0.58751	0.00127062
416477	CYP3A80	16.9202	17.3226	18.1941	11.1295	11.4849	8.50389	17.479	10.3728	0.593443	0.00560003
421506	LOC421506	42.6879	37.3721	35.6759	22.4185	22.6107	24.2589	38.5786	23.096	0.598674	0.00099871
769341	LOC769341	84.5296	82.8787	101.173	62.4829	51.1811	48.6164	89.5271	54.0935	0.604213	0.00704703
396223	LMNB1	401.397	468.32	425.784	280.019	246.282	257.742	431.833	261.348	0.605205	0.00102088
426107	TRA@	16.331	15.0939	17.9562	9.9349	8.68244	11.4625	16.4603	10.0266	0.609138	0.0061678
424270	FAIM	70.3706	63.7843	64.7836	40.4573	40.0449	40.9358	66.3129	40.4793	0.610429	9.33946e-05
421313	TRMT6	24.0898	30.6335	22.6009	16.277	15.2215	15.9358	25.7747	15.8114	0.613448	0.0071159
427385	DMXL1	20.5914	32.715	23.5613	17.5302	13.3483	16.4816	25.6226	15.7867	0.616125	0.0423407
418300	ZYX	580.43	820.705	720.127	406.075	423.769	480.12	707.087	436.655	0.61754	0.0136229
374249	GDF5	31.2519	37.933	27.9916	20.9107	21.7827	17.409	32.3922	20.0341	0.618487	0.0132217
429057	CFH	41.1794	41.9148	41.0467	29.2901	24.9446	22.7574	41.3803	25.664	0.620199	0.00284707
430953	ABRA	24.0939	22.1891	15.887	13.4407	12.5217	12.6488	20.7234	12.8704	0.621059	0.0233974
770992	770992	32.7713	35.6253	32.8525	22.8056	21.2746	18.9018	33.7497	20.994	0.62205	0.00147012
395534	MYH15	455.87	357.752	401.788	212.727	278.867	265.166	405.137	252.254	0.622638	0.0119032
374105	RIMBP2	63.3328	79.0534	69.5556	40.3112	43.791	47.982	70.6472	44.0281	0.62321	0.00446559
428248	BUD13	213.015	203.498	221.577	145.599	128.015	128.123	212.697	133.912	0.629592	0.000712397
396405	CAMKK2	64.4643	84.0475	86.3576	60.614	45.7193	41.6056	78.2898	49.313	0.629877	0.0333471
424298	HNMT	31.038	32.1095	24.0483	16.7222	20.9605	17.3845	29.0653	18.3557	0.631534	0.0164656
395883	TMOD1	425.767	433.371	398.264	273.657	283.837	236.864	419.134	264.786	0.631745	0.00162739
421031	MPPE1	35.6736	31.191	37.7276	23.5641	20.0708	22.5468	34.8641	22.0605	0.632759	0.00349965
421276	SERTAD2	68.6511	52.8804	58.4877	32.9341	34.5667	46.8974	60.0064	38.1327	0.635478	0.0265744
416034	ZXDC	28.9802	33.7379	25.2156	21.8277	16.9271	17.1825	29.3112	18.6458	0.636131	0.0184261
771514	C4orf15	133.76	176.503	144.042	99.2703	90.5396	99.5451	151.435	96.4516	0.636917	0.00735337
429286	USP13	74.6329	74.3538	85.9739	50.8532	48.1997	50.6697	78.3202	49.9075	0.637224	0.000909149
418425	CD200	196.691	250.542	210.214	157.122	126.317	136.066	219.149	139.835	0.638081	0.00970656
395851	HMGA2	199.198	180.964	161.873	118.949	110.425	116.63	180.678	115.335	0.638342	0.00222579
430492	TDRD7	46.2167	59.4355	47.283	32.3595	27.6118	37.8248	50.9784	32.5987	0.639461	0.0208247
420646	TBC1D5	95.7197	120.625	100.208	72.7902	63.748	67.317	105.518	67.9517	0.643985	0.00560919
419429	RCJMB04_3g19	12.8978	13.806	15.7644	9.649	8.47511	9.22841	14.1561	9.1175	0.644071	0.00335668
426796	SNCAIP	246.518	317.635	313.209	213.69	184.596	169.593	292.454	189.293	0.647257	0.0152263
421977	TP53I3	11.4645	11.2142	12.8955	7.99523	7.23793	7.79793	11.8581	7.67703	0.64741	0.00118469
421607	KIF18A	49.083	64.854	47.5282	37.4998	32.2075	35.1587	53.8217	34.9553	0.649465	0.0172677
417935	NUP205	475.405	691.435	487.661	348.895	368.898	363.321	551.501	360.371	0.653438	0.0281378
427375	RCJMB04_17o18	115.343	160.811	137.837	100.05	77.2415	93.4558	137.997	90.2491	0.653993	0.0268719
771243	PECAM1	67.1633	54.6119	65.0317	37.6923	40.4262	44.2109	62.269	40.7765	0.654844	0.00597941
424466	CDC14A	20.9295	27.1559	19.8833	15.145	15.898	13.4841	22.6562	14.8424	0.655111	0.0184008
418213	C12orf11	66.7965	74.1158	48.2001	45.4708	39.6479	38.7778	63.0375	41.2989	0.655148	0.0420837
386747	FMN1	52.8222	67.3235	52.1381	43.641	32.0774	37.3802	57.4279	37.6996	0.656467	0.0256887
421018	NETO1	33.7553	36.6994	49.0605	28.3014	23.2336	27.0433	39.8384	26.1927	0.657475	0.0329208
378891	CSNK1E	474.371	424.88	560.799	313.334	320.608	326.527	486.683	320.157	0.657834	0.00720134
427468	FANCC	107.798	132.859	112.323	85.3353	65.3121	82.0821	117.66	77.5765	0.659328	0.0162914
417296	MAN1B1	94.503	123.064	104.876	84.8119	67.0104	61.3402	107.481	71.0542	0.661087	0.0277642
417175	POMT1	37.414	40.896	46.3707	25.795	28.0408	28.6482	41.5602	27.4947	0.661563	0.00423016
395242	EMB	133.993	157.083	112.537	92.9382	77.4813	96.8295	134.537	89.083	0.662143	0.0260726
423610	LOC423610	122.278	174.207	152.07	117.744	86.8526	92.9455	149.518	99.1808	0.663335	0.0417754
395816	PLA2G7	45.864	50.6821	48.4132	35.1031	30.1341	30.9245	48.3197	32.0539	0.663371	0.00173553
427461	MAK10	177.932	179.288	148.788	120.84	102.451	112.485	168.669	111.925	0.663578	0.0061771
417306	MYH4	621.018	436.03	422.002	302.871	333.057	345.72	493.017	327.216	0.663702	0.0381207
421637	C6orf211	148.995	160.939	129.613	93.8574	103.349	95.3243	146.516	97.5102	0.665527	0.00447795
424895	ACAP2	236.276	248.198	203.657	136.587	162.76	159.338	229.377	152.895	0.666567	0.00753163
415786	CES1	5.60315	5.92238	6.43494	8.23577	9.02642	9.72997	5.98682	8.99739	1.50287	0.00292738
416692	CCM1	130.237	92.0751	135.335	165.422	173.969	199.115	119.216	179.502	1.50569	0.0352331
425450	TCF25	28.8786	27.5093	28.6134	42.8443	44.8476	40.8622	28.3337	42.8514	1.51238	0.000176762
423723	RCJMB04_1o7	88.0941	61.4503	64.9481	105.296	110.587	108.673	71.4975	108.185	1.51314	0.0194117
378913	FLNB	29.2948	30.7637	25.5848	37.5562	55.1429	36.9731	28.5478	43.224	1.5141	0.0478259
772008	MMP13	14.254	13.0892	15.3288	23.5641	17.7651	23.6364	14.224	21.6552	1.52244	0.0170125
423506	LOC423506	19.9774	18.3346	15.4362	24.1908	25.0705	32.9155	17.9161	27.3923	1.52892	0.027029
776619	LOC776619	36.9936	27.407	37.1576	52.2464	52.3404	51.9243	33.8527	52.1703	1.5411	0.0117872
770617	LOC770617	76.2239	68.9896	81.7953	125.774	114.667	110.168	75.6696	116.87	1.54447	0.0023067
396536	APOA1	79.3699	51.0075	74.0254	100.502	105.278	111.744	68.1343	105.841	1.55342	0.0312847
423498	C14orf79	23.6912	27.3056	25.8553	47.8029	36.5781	35.0163	25.6174	39.7991	1.5536	0.0149604
395150	HS6ST2	70.3261	80.4556	90.479	150.078	112.164	112.821	80.4202	125.021	1.55459	0.0222676
771655	PLA2G5	66.1586	52.7943	52.4267	77.9971	99.8746	89.7548	57.1265	89.2088	1.5616	0.0129998
396330	IRF7	30.9696	26.9181	31.3413	49.594	43.2644	47.185	29.743	46.6811	1.56948	0.00201469
421984	KRTCAP3	36.4836	28.815	36.3776	58.26	48.3884	53.0151	33.8921	53.2211	1.57031	0.00868934
395210	SPP1	164.286	151.688	185.586	242.419	259.324	286.952	167.187	262.899	1.57249	0.0040372
418242	UPK3A	170.522	142.881	162.414	216.015	271.589	263.061	158.606	250.222	1.57763	0.00697337
769754	GTF2H5	367.832	279.611	326.485	440.714	530.636	569.814	324.643	513.721	1.58242	0.0140827
424078	NDUFB3	250.06	192.402	181.352	275.252	357.879	355.04	207.938	329.391	1.58408	0.0242045
395745	EYA2	84.8536	63.6917	71.8679	98.3411	134.27	119.453	73.4711	117.355	1.59729	0.0192107
395704	FGF12	27.4506	22.4879	24.0687	30.1326	45.2094	43.7737	24.6691	39.7052	1.60952	0.0315183
422694	LOC422694	188.004	156.49	146.157	232.408	282.67	282.637	163.55	265.905	1.62583	0.00805199
396004	TOP1	101.009	80.4252	82.2846	132.563	144.6	151.903	87.9064	143.022	1.62698	0.00404449
420525	PTER	223.034	173.177	207.663	326.069	332.193	325.858	201.291	328.04	1.62968	0.00283246
396491	LGALS1	1804.71	1216.95	1293.68	1981.67	2406.19	2661.51	1438.45	2349.79	1.63356	0.0291831
418484	RWDD2B	62.3275	48.3222	50.6201	82.3205	89.0633	92.7568	53.7566	88.0469	1.63788	0.00435754
373971	TYR	12.3882	14.6049	12.8988	22.8544	21.6333	21.3316	13.2973	21.9398	1.64994	0.000730743
771999	GNG11	561.364	414.984	450.963	646.182	862.272	848.074	475.77	785.509	1.65103	0.0181562
772080	LOC772080	18.4411	15.4439	17.4095	23.933	30.9302	29.938	17.0982	28.2671	1.65322	0.00653473
403121	ISG12-1	48.8033	59.6521	48.7588	84.8796	82.0267	93.8898	52.4047	86.932	1.65886	0.00289694
421642	FBXO5	199.936	176.061	166.32	261.231	332.482	324.119	180.772	305.944	1.69243	0.00507126
395913	TYRP1	14.2129	19.791	19.6288	29.8107	30.1108	30.8734	17.8775	30.2649	1.6929	0.00798328
772088	BCL2L15	10.0178	10.6005	10.1283	17.7492	14.4008	19.9072	10.2489	17.3524	1.69311	0.00578216
426446	ADHFE1	17.0677	14.7745	13.9194	26.8563	25.5614	25.3472	15.2539	25.9217	1.69935	0.00107519
418345	UPK1B	9.16098	10.5665	11.2055	18.5813	17.1036	16.8962	10.311	17.527	1.69984	0.00133989
395438	LCP2	14.652	12.5334	9.28014	18.1276	21.6757	22.185	12.1552	20.6628	1.69991	0.0214774
422979	CSRP3	100.492	74.7863	91.7191	123.435	190.859	140.244	88.9991	151.512	1.7024	0.0286481
769798	CPLX3	10.6671	12.5174	10.0545	18.5199	19.8797	18.4531	11.0796	18.9509	1.71043	0.00149744
418231	EFCAB6	41.5721	31.9112	35.6077	48.0517	75.2521	64.4625	36.3637	62.5888	1.72119	0.0250309
425630	CDCA7	468.617	462.567	512.966	827.1	821.919	837.496	481.383	828.838	1.72178	7.89598e-05
416545	TBL3	27.1588	28.5899	28.891	53.509	43.9739	48.7126	28.2132	48.7318	1.72727	0.000811723
417946	LOC417946	56.4476	30.5957	52.8795	73.0125	82.36	86.8746	46.641	80.7491	1.73129	0.0443841
373986	LMBR1	126.627	143.849	123.859	247.769	207.51	228.546	131.445	227.942	1.73412	0.00136319
421941	PQLC3	38.0457	40.5432	41.5268	57.9392	82.8104	70.6035	40.0386	70.451	1.75958	0.0064697
416207	BNIP1	14.1261	12.5706	15.1476	28.6045	21.9528	23.6733	13.9481	24.7435	1.77397	0.00398989
427871	ALX1	11.5354	14.2659	10.5959	19.6567	25.8999	19.293	12.1324	21.6165	1.78171	0.0113852
424889	NCBP2	42.6934	50.6378	51.8376	91.5628	89.0633	79.6787	48.3896	86.7683	1.79312	0.00141117
770243	SRP9	47.3974	64.1398	46.9851	94.086	88.0031	103.144	52.8408	95.0778	1.79933	0.00603379
396071	IBSP	60.0144	34.0638	37.6971	75.8521	80.3942	81.286	43.9251	79.1774	1.80255	0.0241955
429567	LOC429567	52.7064	57.4073	43.573	99.2023	90.7218	87.1314	51.2289	92.3518	1.80273	0.00273146
417007	LOC417007	130.7	75.5969	74.159	136.175	186.461	185.703	93.4852	169.446	1.81255	0.0434929
428115	HBE	1020.34	755.539	926.114	1423.08	1647.76	1835.41	900.666	1635.42	1.81579	0.00652929
769648	MLANA	27.7146	19.0619	21.6915	33.4434	44.113	47.9408	22.8227	41.8324	1.83293	0.0171798
414884	CCK	34.1519	35.2958	32.0427	46.4282	60.7675	79.3645	33.8301	62.1867	1.83821	0.020425
420219	EFCBP1	74.5121	52.3355	75.4669	122.49	123.928	126.205	67.4382	124.208	1.8418	0.00654942
395788	TCF15	54.4072	39.4057	40.6894	82.381	79.8083	86.736	44.8341	82.9751	1.85071	0.00403844
770592	MT3	21.4444	17.5135	21.2527	30.4717	42.1014	39.1394	20.0702	37.2375	1.85536	0.00655628
420574	ASNS	58.7888	48.6781	47.7006	86.8626	97.5101	105.191	51.7225	96.5212	1.86614	0.00196433
771582	GNG4	14.8813	12.1413	10.9754	17.5007	22.5487	31.4674	12.666	23.839	1.88212	0.0333994
428546	THBD	21.9018	17.8482	19.9301	36.5531	36.4368	40.6165	19.8934	37.8688	1.90359	0.000728065
416973	POP5	135.914	71.7078	94.5655	165.788	207.636	202.319	100.729	191.914	1.90525	0.0272966
768774	LOC768774	62.6945	41.6432	51.0724	73.9334	127.3	108.688	51.8034	103.307	1.99421	0.0273689
768772	LOC768772	26.0245	13.6836	15.7647	33.7677	43.9387	36.6686	18.4909	38.125	2.06182	0.0226362
396464	NPY	23.0457	16.3069	18.7722	27.1358	47.1264	49.1456	19.375	41.136	2.12315	0.0279609
417400	C17orf67	20.0223	16.3718	14.2076	31.121	40.6602	46.9815	16.8672	39.5876	2.34701	0.00558879
395245	MSX2	11.712	9.19381	12.6542	26.8143	27.9705	25.7195	11.1867	26.8348	2.39881	0.000879557
395912	MGP	427.426	241.521	332.538	679.496	880.3	884.427	333.828	814.741	2.4406	0.00814741
417514	UPK3B	26.4168	23.1778	32.2523	69.1211	61.0688	69.6048	27.2823	66.5982	2.44108	0.0010192
418845	SLC25A30	36.4505	20.5422	28.3566	65.4874	82.0881	68.9889	28.4498	72.1881	2.53739	0.0060372
420698	LZTFL1	29.8565	18.1974	18.9146	55.4259	54.8255	61.3782	22.3228	57.2099	2.56284	0.0040594
768566	MYH8	515.254	582.348	483.383	2033.71	2226.34	2172.8	526.995	2144.28	4.06889	2.09732e-05

## Sheet: E12_ttest0.05_1.5fold
Entrez gene	Gene symbol	E12B-07	E12B-08	E12B-09	E12L-10	E12L-11	E12L-12	E12B	E12L	fold	log2-ttest-pvalue
772080	LOC772080	576.419	623.214	530.043	18.6109	15.0733	16.6019	576.559	16.7621	0.0290726	1.32589e-06
428499	LOC428499	47.239	46.7769	47.118	6.42524	5.23725	6.11237	47.0446	5.92496	0.125943	4.62943e-06
421292	TACSTD1	212.92	233.143	263.051	31.0933	26.2599	43.127	236.371	33.4934	0.141698	0.000236908
421683	PERP	63.7837	83.9292	62.6731	11.6695	12.8872	12.9966	70.1286	12.5178	0.178497	6.96304e-05
395771	GJB6	45.5508	51.2386	39.5204	8.0305	8.86994	8.5565	45.4366	8.48565	0.186758	3.16607e-05
419863	IRF6	93.774	120.601	91.118	21.1219	20.0437	24.706	101.831	21.9572	0.215624	0.0001493
415860	CDH1	93.9436	95.4354	99.3808	21.8635	18.2513	25.9931	96.2533	22.036	0.228937	0.000137055
420869	DSP	53.7554	47.9317	38.0195	9.94886	12.8155	10.3509	46.5689	11.0384	0.237034	0.000367344
415710	RBM35B	62.3692	46.3071	52.823	13.5657	11.0615	14.9703	53.8331	13.1991	0.245186	0.000344233
395245	MSX2	32.0632	39.0235	38.5938	9.47441	7.47309	10.1136	36.5602	9.02038	0.246727	0.000231986
420301	LOC420301	39.4331	53.2818	48.2879	13.8503	11.0392	11.7392	47.0009	12.2096	0.259773	0.00027122
424910	RCJMB04_2c8	181.878	194.091	186.872	48.748	48.4657	55.0839	187.613	50.7659	0.270587	8.92456e-06
416692	CCM1	99.0759	99.7654	115.145	23.0433	23.4155	39.5914	104.662	28.6834	0.274057	0.0019873
425001	LOC425001	17.3222	23.212	24.9342	7.81437	5.63734	7.24585	21.8228	6.89919	0.316146	0.00151612
428431	GPNMB	46.5538	47.1787	40.6668	15.8824	15.5818	16.1846	44.7998	15.8829	0.354532	2.89802e-05
420900	SERPINB5	20.9231	20.2187	22.0317	8.05413	7.00881	8.01108	21.0578	7.69134	0.365249	4.12471e-05
408038	LOC408038	29.4771	36.6825	30.9643	12.0688	11.7628	12.3913	32.3746	12.0743	0.372956	0.000132982
378891	CSNK1E	678.834	676.562	639.356	269.501	275.081	208.615	664.917	251.066	0.377589	0.000420769
418813	LOC418813	32.9806	29.4566	35.5007	15.5475	9.48664	13.8311	32.6459	12.9551	0.396836	0.00402306
422269	ZNF711	49.3991	57.1113	48.9119	16.0608	19.0038	27.6325	51.8075	20.899	0.403398	0.00517211
769705	LOC769705	121.728	111.224	150.067	53.5574	48.5695	54.7163	127.673	52.2811	0.409491	0.000765469
408039	KRT14	207.953	250.992	228.643	94.2811	87.1427	114.292	229.196	98.5721	0.430078	0.000951403
378782	EPHA1	20.3279	17.0001	18.0544	8.96801	7.79882	7.32432	18.4608	8.03038	0.434997	0.000471021
769121	LOC769121	82.0745	73.8607	91.0904	31.9831	39.6125	38.011	82.3419	36.5356	0.443706	0.000803426
428528	DSG4	49.5819	43.19	33.3832	19.4418	19.7932	17.492	42.0517	18.909	0.449661	0.00297896
770592	MT3	43.0568	50.5891	54.5179	24.2673	16.6968	25.8033	49.388	22.2558	0.450632	0.00608536
423402	FOXN3	39.0884	32.9187	29.2362	15.3312	16.1824	14.5692	33.7478	15.361	0.455169	0.000954394
396189	VSNL1	67.7381	72.1166	65.8182	31.8195	21.5684	40.4335	68.5576	31.2738	0.456168	0.0115817
418404	NFKBIZ	50.2741	60.3239	45.6661	21.7071	24.6633	26.1343	52.088	24.1683	0.463989	0.00147854
424956	AHSG	45.1262	50.9824	49.189	24.1473	18.9096	24.7553	48.4325	22.6041	0.466713	0.00118632
396508	CKMT2	22.4961	22.1286	25.7834	10.9566	9.74103	13.0151	23.4693	11.2376	0.47882	0.00158131
428651	GRHL1	26.0237	32.9345	28.7472	12.5145	12.9386	16.6589	29.2351	14.0373	0.480152	0.00286803
426846	LIPG	164.192	176.682	141.477	69.9606	83.4782	82.8581	160.784	78.7656	0.489886	0.00121978
431579	ELOVL7	71.8195	73.2869	62.2827	40.5023	27.8167	33.2907	69.1297	33.8699	0.489947	0.00382691
431325	LOC431325	56.169	42.0272	35.9372	25.5121	21.0631	20.669	44.7111	22.4147	0.501324	0.00997619
424992	GPR160	29.384	30.909	27.3622	11.2128	16.0401	17.0308	29.2184	14.7613	0.505204	0.00668966
418009	LOC418009	40.4543	45.6952	41.1363	25.2868	19.3773	20.7403	42.4286	21.8015	0.513839	0.00162288
421087	KCTD1	52.8037	66.8018	69.2315	34.0421	29.4102	36.3393	62.9457	33.2639	0.528453	0.00384616
421506	LOC421506	53.2656	54.0217	42.2013	25.6275	27.4286	26.2096	49.8295	26.4219	0.530246	0.00159455
771995	LOC771995	28.0196	25.0123	18.2814	11.7486	11.7677	14.4707	23.7711	12.6623	0.532678	0.0130344
418661	XG	45.8009	40.3671	47.118	20.2628	31.4584	19.7455	44.4287	23.8222	0.536191	0.0152155
770050	LOC770050	10.2039	11.0724	10.6017	4.9814	6.24063	5.90993	10.626	5.71065	0.537423	0.000963405
771293	LOC771293	10.1582	10.9313	8.95552	5.41005	5.34922	5.43932	10.015	5.39953	0.539143	0.000462242
425038	GPR87	16.4753	21.5735	18.2566	10.697	10.2447	9.57385	18.7685	10.1718	0.541963	0.00202346
408044	PPL	34.1298	37.7924	27.9864	15.7107	21.4723	17.0271	33.3028	18.0701	0.542598	0.00888808
418612	PHKA2	44.0844	39.5321	37.9112	19.7313	23.8032	22.7559	40.5092	22.0968	0.545475	0.00109691
416034	ZXDC	44.0977	43.4465	42.2424	25.3728	24.797	20.7417	43.2622	23.6372	0.546371	0.00072328
428645	FAM83B	14.6342	17.9843	13.737	7.45656	9.70224	8.32511	15.4518	8.49464	0.54975	0.00586284
424010	BARD1	130.747	116.851	124.506	57.2709	76.1131	71.3716	124.035	68.2519	0.550265	0.00279879
768538	SPTLC3	14.3717	15.0315	14.9265	7.79501	7.69771	9.17534	14.7766	8.22269	0.556469	0.00053758
423730	COMTD1	74.2212	87.2762	81.3259	43.9341	39.3821	52.922	80.9411	45.4127	0.561059	0.00402725
428240	POU2F3	17.5324	20.1768	21.5181	11.2929	10.374	11.9195	19.7424	11.1955	0.567077	0.00147833
428413	BAMBI	304.408	341.68	307.894	184.559	146.157	211.616	317.994	180.777	0.568492	0.00729592
395797	ENTPD2	91.8539	104.292	121.294	61.1215	54.968	64.5196	105.813	60.203	0.568956	0.00385833
395392	SNCG	39.99	41.7144	43.1202	29.0352	15.8248	26.3192	41.6082	23.7264	0.570233	0.0348835
419290	BPIL3	33.9091	43.3754	34.5538	26.4146	22.0975	15.3075	37.2794	21.2732	0.570642	0.0317765
424491	TECR	103.519	112.444	92.6534	60.7764	63.32	53.1508	102.872	59.0824	0.57433	0.00198186
428527	DSC2	19.1398	20.2955	21.1013	12.178	10.6786	11.9158	20.1789	11.5908	0.574403	0.000361657
415922	LOC415922	9.66838	12.5016	13.5656	7.27374	4.71472	8.5565	11.9119	6.84832	0.574916	0.0489765
423610	LOC423610	203.018	196.791	181.594	108.568	145.954	80.0991	193.801	111.54	0.57554	0.0300838
415931	RBM6	50.3901	54.1559	49.6715	34.0225	24.3002	30.8465	51.4058	29.7231	0.578204	0.0057576
421276	SERTAD2	52.0063	60.3056	76.0421	47.7996	27.1496	34.9846	62.7847	36.6446	0.583655	0.0487867
420302	PSCA	18.9075	29.2054	21.2674	12.2325	14.3685	13.908	23.1268	13.503	0.583869	0.019632
418114	LOC418114	14.1682	20.4827	16.7295	9.41525	10.986	9.62699	17.1268	10.0094	0.584429	0.0106941
426058	LOC426058	58.4655	64.5311	79.7607	34.8811	44.6645	39.1166	67.5858	39.5541	0.585243	0.0101693
419321	C20orf85	48.9205	57.6094	70.0245	36.9626	25.6847	41.0539	58.8515	34.567	0.587361	0.0371541
418137	AMN1	31.7302	32.7002	32.2389	20.4651	15.7974	20.5201	32.2231	18.9276	0.587391	0.00347045
422895	LOC422895	153.562	144.763	153.039	93.7359	61.2328	110.944	150.455	88.6374	0.58913	0.0348418
420687	CPNE4	37.4687	37.5231	35.214	22.1115	22.2153	20.6687	36.7353	21.6652	0.589765	7.26055e-05
428918	SGPP1	24.3465	29.6551	23.7165	16.1622	15.6068	14.2609	25.906	15.3433	0.592266	0.00285785
423851	RCJMB04_20o15	269.751	276.408	271.636	161.232	180.171	145.862	272.598	162.422	0.595828	0.00105634
419695	GRHL3	23.3805	28.4725	22.2024	13.0017	16.39	14.8866	24.6851	14.7594	0.597907	0.00715403
771176	LOC771176	99.9977	115.471	104.95	65.5761	69.1142	57.0248	106.806	63.905	0.598328	0.00194414
423050	NRIP3	54.1736	52.494	56.2265	32.4664	32.9997	32.7638	54.298	32.7433	0.603029	1.57633e-05
416477	CYP3A80	27.3775	29.1648	22.0163	17.2267	15.5378	15.0168	26.1862	15.9271	0.608226	0.00652888
374020	FECH	123.5	143.626	130.377	89.8985	76.621	75.3075	132.501	80.609	0.608366	0.00224216
419429	RCJMB04_3g19	13.5079	13.5801	16.0324	8.71802	9.36467	8.30254	14.3735	8.79507	0.611897	0.00179041
769275	LOC769275	49.6883	42.0128	42.0778	25.9843	26.4235	29.7778	44.593	27.3952	0.614339	0.00229713
425324	LOC425324	220.788	233.469	236.128	122.914	165.247	138.496	230.128	142.219	0.617998	0.00525448
396518	CD3D	35.0092	29.4202	35.7928	23.2589	15.5283	23.4879	33.4074	20.7584	0.621371	0.0307927
424466	CDC14A	26.1394	25.9416	27.943	16.6366	19.5979	13.5887	26.6747	16.6077	0.622603	0.0111227
421160	LAD1	29.2849	28.442	30.3441	18.6995	17.3974	18.9194	29.357	18.3388	0.624681	0.000127546
769539	LOC769539	49.7941	41.8346	42.3186	28.9152	24.0507	31.0067	44.6491	27.9909	0.626908	0.00762878
419439	GPR157	79.692	87.0412	66.22	46.3867	46.2437	53.4959	77.6511	48.7088	0.627277	0.00788046
415687	FA2H	76.2829	83.9586	83.4873	51.2281	54.0052	48.1696	81.2429	51.1343	0.6294	0.000518144
417195	CRAT	30.3341	28.7556	29.4768	14.9179	22.6354	18.2662	29.5222	18.6065	0.630254	0.0172353
426222	LOC426222	43.9649	47.7189	54.9105	24.8392	33.3324	34.2251	48.8648	30.7989	0.630289	0.0183446
426894	AQP3	45.3869	48.4855	40.0976	30.3453	33.4924	21.2981	44.6567	28.3786	0.635484	0.0342233
428553	LOC428553	18.127	20.5625	17.9331	11.791	13.3024	10.9556	18.8742	12.0164	0.636655	0.00320368
428222	EIF2C1	16.577	19.6444	16.1335	10.0013	13.3553	9.99201	17.4517	11.1162	0.636971	0.0162926
418548	HSF2BP	80.4705	86.385	79.6742	44.4816	54.4862	58.4768	82.1766	52.4816	0.638644	0.00611861
769798	CPLX3	22.9971	25.6673	16.4091	12.6471	13.9823	14.963	21.6912	13.8641	0.63916	0.0391402
419492	C1orf187	11.6375	15.9268	14.4725	9.4248	8.73108	8.75358	14.0122	8.96982	0.640141	0.0103602
417296	MAN1B1	117.456	114.953	96.5036	65.56	82.7807	62.5292	109.638	70.29	0.641112	0.013674
424596	TESK2	36.2591	36.6482	44.5562	22.0307	29.089	24.222	39.1545	25.1139	0.641405	0.01339
424607	TSPAN1	17.0846	20.0827	19.4726	13.1632	11.1653	12.0218	18.88	12.1168	0.641781	0.00297061
425011	LOC425011	10.8402	9.43886	11.5868	6.16507	6.91725	7.39955	10.6219	6.82729	0.642753	0.00540398
418425	CD200	209.934	180.817	150.469	100.888	136.088	111.556	180.407	116.177	0.643973	0.0281972
419741	LOC419741	12.4639	12.8143	15.997	9.66766	7.42757	9.53193	13.7584	8.87572	0.645112	0.0196089
428714	LOC428714	103.14	92.6534	81.1433	52.7172	72.2637	53.8882	92.3124	59.623	0.645883	0.0227717
420127	PGPEP1	24.1093	22.2785	27.4912	16.775	13.4075	17.5773	24.6263	15.9199	0.64646	0.0132872
396257	CA2	70.6039	82.4715	80.917	44.3112	42.708	64.2513	77.9975	50.4235	0.646476	0.0316394
416867	VPS29	39.3921	34.2157	39.4694	26.2215	23.3573	23.7666	37.6924	24.4485	0.648631	0.00190387
770916	MGST2	26.6406	30.0186	25.863	20.0139	15.1767	18.4428	27.5074	17.8778	0.649927	0.00973943
419738	VPS26B	225.589	233.931	242.574	160.112	135.393	161.492	234.031	152.332	0.650907	0.0021065
771085	LOC771085	17.9391	18.7436	18.7477	11.1593	10.954	13.9899	18.4768	12.0344	0.651325	0.00555532
422632	PRAGMIN	37.1709	36.8673	25.989	20.5667	25.4344	19.1793	33.3424	21.7268	0.651627	0.0438417
428471	HUS1	47.0133	63.7889	50.7112	40.5067	31.4488	33.5529	53.8378	35.1695	0.653248	0.0237353
423706	OIT3	147.457	151.97	138.541	83.8292	95.6364	106.674	145.989	95.3799	0.653335	0.00455026
415532	MTFMT	367.107	453.063	391.77	262.589	257.016	273.868	403.98	264.491	0.654714	0.00294205
408040	KRT15	37.0771	50.0435	36.0202	24.8382	25.511	30.3605	41.0469	26.9032	0.655427	0.0275771
420336	RCJMB04_1a13	676.284	710.827	678.996	461.609	518.024	380.228	688.702	453.287	0.658176	0.00966548
771419	ANKRD22	22.436	27.9673	27.9802	18.2242	15.8777	17.5183	26.1278	17.2068	0.658561	0.00793438
416930	LOC416930	12.718	12.9882	11.3172	7.14519	9.12716	8.17645	12.3411	8.1496	0.660361	0.00721351
426806	GRHPR	138.769	148.078	148.003	103.954	69.6533	113.828	144.95	95.8118	0.660999	0.0461481
431449	RCJMB04_1k1	211.009	207.786	220.612	141.531	134.025	148.153	213.136	141.236	0.66266	0.000268607
395235	WNT6	40.5399	42.6495	39.3228	26.5317	25.0883	29.6483	40.8374	27.0894	0.663349	0.00163555
429126	IRS1	21.1651	19.3005	22.3911	13.9275	14.2384	13.5593	20.9522	13.9084	0.663815	0.000858018
423179	NDUFS3	195.19	234.987	197.57	141.158	125.578	149.982	209.249	138.906	0.663831	0.00676111
768856	C9orf25	161.873	191.08	157.715	127.716	117.145	94.8103	170.223	113.224	0.665151	0.0183211
420156	LOC420156	11.7755	10.9757	9.36872	7.22589	6.76862	7.40371	10.7067	7.13274	0.666197	0.00521416
417843	CPM	129.858	115.269	119.564	79.2027	82.1174	81.7485	121.564	81.0229	0.666505	0.000398733
421406	C2orf34	29.7327	28.6813	27.8913	39.2294	52.1855	38.2019	28.7684	43.2056	1.50184	0.0174326
395714	BARX2	39.0858	37.0576	42.2881	53.3434	59.2104	65.4654	39.4772	59.3397	1.50314	0.0045205
421739	C6orf113	97.9491	95.3556	94.8718	136.935	152.574	143.809	96.0588	144.439	1.50366	0.00024227
425020	RSRC1	23.17	21.8458	22.3276	35.7366	33.6696	32.0142	22.4478	33.8068	1.50602	0.000348055
425450	TCF25	35.6303	36.7105	32.2274	46.0687	52.3468	59.1323	34.8561	52.5159	1.50665	0.00778337
420651	ZNF659	43.0785	42.7853	29.7266	67.8047	51.9307	54.5581	38.5301	58.0978	1.50785	0.0470115
427678	GRIN2A	15.6662	18.3902	15.8778	27.4789	22.2931	25.537	16.6447	25.103	1.50816	0.00685207
423081	GTF2H1	62.6305	66.6306	66.4596	98.6792	105.523	91.0284	65.2402	98.4102	1.50843	0.000974698
417419	CCDC45	50.9626	56.4978	48.6807	69.1023	91.0502	75.4054	52.047	78.5193	1.50862	0.011765
420400	JMJD4	155.331	159.601	163.303	251.52	233.006	237.165	159.412	240.564	1.50907	0.000112661
395967	EPHA7	62.469	56.7404	40.8097	69.8007	84.6787	87.1054	53.3397	80.5283	1.50973	0.0446233
395815	PTPN11	46.0407	38.2257	39.1617	60.1625	69.5077	56.8269	41.1427	62.1657	1.51098	0.00787084
419318	RAB22A	116.153	88.1712	83.4212	129.065	166.879	139.193	95.9152	145.046	1.51223	0.0305465
416393	ALG1	46.6448	56.5864	59.2468	90.4398	67.0676	88.3077	54.1593	81.9384	1.51291	0.0272839
424461	OLFM3	41.9371	34.7964	37.5325	58.3557	49.7718	64.7497	38.0887	57.6257	1.51294	0.0118191
420729	MLH1	13.8205	15.2952	14.8896	19.6352	25.8417	21.1615	14.6684	22.2128	1.51433	0.00944897
422377	CXorf39	8.61511	8.18062	9.30722	14.3586	15.2331	9.99993	8.70099	13.1972	1.51675	0.0426151
769263	CHST8	5.72678	6.35497	6.52782	9.59502	10.0868	8.56228	6.20319	9.41471	1.51772	0.00268428
420545	PTTG1IP	73.0067	76.0709	82.7831	116.067	125.234	110.663	77.2869	117.322	1.518	0.00127146
423401	TTC8	52.3799	45.2454	45.998	72.3155	74.6753	71.0656	47.8744	72.6855	1.51825	0.000984423
771599	LRRN1	164.725	149.331	159.417	223.847	273.317	222.462	157.824	239.875	1.51989	0.00485612
427339	EDG2	81.0037	71.677	100.127	141.67	102.095	140.747	84.2693	128.17	1.52096	0.0455874
416953	RAB36	7.73606	7.91388	8.0782	11.7611	12.2233	12.1211	7.90938	12.0351	1.52163	1.64234e-05
428168	C20orf108	69.6774	57.1174	70.3849	104.39	87.9469	108.057	65.7266	100.131	1.52345	0.0106196
423039	RNF141	147.274	114.983	133.877	187.865	213.403	202.302	132.045	201.19	1.52365	0.00631521
415619	SMPD3	24.7532	23.5784	18.348	32.9099	36.651	32.203	22.2266	33.9213	1.52616	0.0131474
429495	FBXO3	24.3247	21.518	24.6583	35.7967	35.3086	36.492	23.5003	35.8657	1.52618	0.000666053
420753	C7orf16	136.719	113.886	126.18	185.445	177.626	213.395	125.595	192.155	1.52995	0.00516109
421485	SCCPDH	1084.16	1164.6	1034.8	1422.08	2076.38	1527.24	1094.52	1675.23	1.53056	0.0270278
418653	PNPLA4	20.2691	14.0479	18.3257	24.0556	32.2026	24.4767	17.5476	26.9116	1.53364	0.0408903
420790	IGFBP3	162.105	153.136	149.374	210.275	295.102	207.692	154.872	237.69	1.53475	0.0242073
421678	REPS1	154.315	130.685	165.953	257.199	242.249	193.826	150.317	231.091	1.53736	0.0184554
422176	KIAA1166	13.0556	11.6495	12.8909	22.6707	16.7464	18.4248	12.532	19.2806	1.53851	0.0117082
395138	ST3GAL6	23.8121	22.3427	21.3707	36.5543	31.3899	36.0604	22.5085	34.6682	1.54023	0.00174672
420231	CCNE2	32.011	48.8347	37.2899	51.3593	68.5735	62.2376	39.3785	60.7235	1.54205	0.0421447
421466	CYP1B1	34.0515	34.4742	27.3622	49.6854	45.1613	53.2432	31.9626	49.3633	1.54441	0.00791066
418992	MTMR2	106.134	95.0111	119.686	153.171	171.265	171.902	106.944	165.446	1.54704	0.00459004
418126	CHRM2	21.9269	18.0897	18.6041	34.7722	32.6556	23.8841	19.5402	30.4373	1.55767	0.0294173
396399	TGFBR2	18.2126	17.244	21.0074	26.8303	36.1737	25.005	18.8213	29.3363	1.55867	0.0271939
416485	FSCN1	236.042	237.697	303.557	439.409	450.953	322.974	259.099	404.445	1.56097	0.0311137
419917	NFYA	18.3427	24.2745	21.386	33.7488	38.0283	28.746	21.3344	33.5077	1.57059	0.0169713
428121	LRRC32	35.1833	26.0703	34.8254	49.6267	59.945	41.5795	32.0263	50.3837	1.5732	0.0352475
422207	RHOG	213.674	207.609	198.909	283.871	390.059	304.593	206.731	326.174	1.57777	0.0105446
416293	CNOT6	134.313	101.208	120.935	159.855	229.453	175.367	118.819	188.225	1.58414	0.0289163
769122	B3GALT2	17.2135	19.6792	15.6277	25.8784	32.5265	24.8622	17.5068	27.7557	1.58542	0.0128708
421941	PQLC3	35.1837	32.7552	29.6497	51.0921	45.545	59.0624	32.5295	51.8999	1.59547	0.00674545
424121	ITGA4	11.7285	8.72713	11.8299	15.8692	14.3265	21.3209	10.7619	17.1722	1.59565	0.041071
378926	ANKRD1	11.7689	12.1961	9.34409	19.17	17.9728	16.1299	11.103	17.7576	1.59935	0.00828082
418231	EFCAB6	8.31736	10.835	9.33764	14.5954	13.4997	17.4791	9.49667	15.1914	1.59966	0.0122443
418885	TPTE2	37.4216	43.8541	32.0698	55.4084	63.8202	62.7674	37.7819	60.6653	1.60567	0.00889565
416494	CPSF4	265.203	308.15	281.598	447.082	473.623	463.934	284.983	461.546	1.61956	0.000492815
429567	LOC429567	45.8219	48.4673	46.9307	72.7949	91.2245	64.7226	47.0733	76.2473	1.61976	0.00981034
418984	TMEM123	92.8891	100.636	91.6998	133.773	180.715	147.825	95.0748	154.104	1.62087	0.00692788
395326	NFIL3	82.4382	86.3951	80.9554	117.222	160.548	128.14	83.2629	135.303	1.62501	0.0075432
423244	ZADH1	101.895	94.6038	93.8986	177.024	145.939	149.475	96.7992	157.479	1.62686	0.00186042
420562	LOC420562	484.269	489.596	481.638	848.092	817.377	708.625	485.168	791.365	1.63112	0.000902789
423723	RCJMB04_1o7	71.1173	77.1733	86.6415	140.66	119.943	123.811	78.3107	128.138	1.63628	0.00278963
769778	COMMD6	72.697	66.5592	71.7505	122.092	106.182	117.12	70.3355	115.131	1.63689	0.000584345
424467	VCAM1	21.2419	30.6278	21.0095	38.014	39.4878	42.0722	24.2931	39.858	1.64071	0.0160446
426495	ARL2BP	60.0352	51.4008	53.043	82.5703	97.964	89.8781	54.8263	90.1375	1.64405	0.00190785
419451	DFFA	69.3116	58.6569	57.1624	105.82	104.309	95.1108	61.7103	101.746	1.64877	0.00189051
418057	RASD2	52.8841	66.6752	48.6423	82.6956	100.086	95.192	56.0672	92.6579	1.65262	0.00996452
428544	GPR75	23.1166	30.3028	26.7009	42.3157	54.3148	35.9656	26.7068	44.1987	1.65496	0.0257999
428879	GPR176	44.6288	48.7441	29.0136	61.82	73.8817	66.851	40.7955	67.5176	1.65503	0.0354936
428588	C1orf57	51.9396	52.577	59.1244	105.341	72.0614	93.442	54.547	90.2815	1.65511	0.0144836
769099	LOC769099	28.7752	28.2861	24.3144	41.2556	44.2304	49.3759	27.1252	44.954	1.65727	0.00250934
419238	YTHDF1	164.237	149.549	184.442	256.466	293.511	276.347	166.076	275.441	1.65852	0.00214005
396221	LDHA	165.885	144.544	145.8	282.816	202.728	272.12	152.076	252.555	1.66071	0.0119996
423720	AIFM2	46.4788	57.88	45.3642	95.5706	71.3286	82.2983	49.9077	83.0658	1.66439	0.0113689
771756	LOC771756	161.804	166.737	170.17	277.567	282.149	271.061	166.237	276.926	1.66585	1.07237e-05
424509	HFM1	17.2548	15.8211	23.8382	28.5178	31.9795	34.7027	18.9714	31.7334	1.6727	0.0183737
415745	DASRAA	42.0098	36.8083	32.6367	65.7406	47.0077	73.846	37.1516	62.1981	1.67417	0.0307696
422566	KIAA1712	31.1	27.1892	28.2243	40.9191	49.2124	54.9684	28.8378	48.3666	1.67719	0.00574485
420326	OC90	18.6603	19.8057	19.4593	34.1224	25.4099	38.1966	19.3085	32.5763	1.68715	0.0143108
770551	LOC770551	7.44382	7.64955	7.99637	12.4214	11.5789	14.9697	7.69658	12.99	1.68776	0.00285723
417833	MSRB3	32.1669	29.138	27.461	45.3734	61.1008	43.672	29.5886	50.0487	1.69148	0.0111642
395251	NSG1	203.358	203.247	189.72	356.913	342.465	309.325	198.775	336.234	1.69153	0.000410676
395156	CRMP1	82.3692	83.0818	69.5221	125.804	142.618	129.184	78.3244	132.535	1.69213	0.00160776
420219	EFCBP1	49.1305	44.6033	45.6043	102.474	74.1047	59.252	46.446	78.6101	1.6925	0.0361554
422028	PINX1	57.122	56.8267	46.8498	91.4046	93.1721	88.714	53.5995	91.0969	1.69958	0.00132262
419365	TNFRSF9	16.4715	17.3214	13.1403	23.1795	34.2785	22.4123	15.6444	26.6234	1.70179	0.031897
395172	DHRS11	28.0216	31.4227	24.9155	46.2686	50.7461	46.6568	28.1199	47.8905	1.70308	0.00184967
427859	ZNF277P	57.8778	59.9771	50.7156	111.693	80.118	95.8873	56.1902	95.8995	1.7067	0.00830545
417499	DHX33	107.969	119.9	109.45	147.563	204.006	224.685	112.44	192.085	1.70833	0.0165774
374267	MBL2	12.9108	14.3872	14.4463	17.9873	23.8393	29.5573	13.9148	23.7946	1.71003	0.0252073
396487	HSPA5	894.651	842.572	847.185	1409.33	1626.06	1388.13	861.469	1474.51	1.71162	0.000578015
418484	RWDD2B	60.4336	66.7806	72.2748	107.616	103.21	135.242	66.4964	115.356	1.73477	0.00520215
420537	ADAM22	21.3742	17.065	15.0454	29.0973	33.6402	30.111	17.8282	30.9495	1.73599	0.00739024
776013	PELI2	24.1992	29.4918	28.2667	46.9201	48.6286	47.0455	27.3192	47.5314	1.73985	0.000807638
418972	ALKBH8	21.9438	27.0033	22.7268	39.5594	44.8408	41.5846	23.8913	41.995	1.75775	0.00154007
418234	SAMM50	53.0667	49.4565	63.0172	98.6672	81.9611	110.682	55.1801	97.1033	1.75975	0.00766352
422569	GPM6A	13.7237	13.8442	15.3943	30.4965	17.8522	27.3079	14.3207	25.2189	1.76101	0.0317198
421489	SMYD3	33.9878	39.2409	31.5194	70.7892	48.6791	65.074	34.916	61.5141	1.76177	0.0128409
415424	SCG3	25.3044	20.4032	19.3508	43.0487	40.0999	33.1336	21.6861	38.7607	1.78735	0.00682358
429058	KCNT2	11.5009	12.9663	14.5564	19.3687	26.9028	23.7104	13.0078	23.3273	1.79332	0.00783088
374049	TPD52L1	7.56123	7.05815	7.10329	14.2161	14.3163	10.5332	7.24089	13.0219	1.79838	0.00505743
423463	HSP90AA1	370.078	344.484	326.01	688.256	619.936	570.684	346.857	626.292	1.80562	0.000842734
427302	FSD1L	26.0517	26.9293	22.7158	38.9931	53.4626	44.2609	25.2323	45.5722	1.80611	0.00515313
417408	ATAD5	25.6341	20.3857	29.0604	38.3662	55.1309	42.8116	25.0267	45.4363	1.81551	0.0163189
428860	APIP	20.6072	28.6582	29.4846	52.2984	37.5384	53.1508	26.25	47.6625	1.81572	0.020886
429082	FRRS1	29.7706	24.1558	25.9053	39.0477	60.9424	45.5143	26.6106	48.5015	1.82264	0.0152676
395274	FAS	9.90871	12.7972	8.9597	21.7404	17.7614	18.3453	10.5552	19.2824	1.82681	0.00776095
421819	RNGTT	35.1171	32.615	33.5303	52.0201	86.7692	48.6384	33.7542	62.4759	1.85091	0.0342644
419003	LOC419003	9.77223	11.5904	10.9283	24.3596	16.3171	19.7805	10.7636	20.1524	1.87227	0.00811136
419379	KIAA0562	31.8354	33.6567	28.4877	54.4182	64.0632	57.5365	31.3266	58.6726	1.87293	0.000789008
425906	TPRKB	41.4061	27.8562	39.2737	68.9072	65.2828	70.2988	36.1787	68.163	1.88406	0.00682707
396053	BMP5	22.5468	17.3015	23.5683	43.8602	40.0317	36.0502	21.1389	39.9807	1.89134	0.00454418
772008	MMP13	10.2039	9.82694	12.3452	16.5163	25.8691	19.0073	10.792	20.4642	1.89624	0.0139643
422777	CCDC4	36.9129	44.817	57.9673	90.6547	79.0252	96.2461	46.5658	88.642	1.90359	0.0100785
418892	LOC418892	20.4277	31.0909	20.8084	36.6815	53.5231	47.906	24.109	46.0369	1.90953	0.0209375
424670	OMA1	22.2099	24.6629	18.3896	44.6251	39.7138	41.114	21.7541	41.8176	1.92229	0.00205159
418242	UPK3A	130.195	158.491	169.281	347.643	216.05	316.857	152.656	293.517	1.92274	0.0180991
422877	LOC422877	36.8567	61.6685	51.0546	104.847	71.1624	112.659	49.86	96.2229	1.92986	0.0333872
418098	CHPT1	100.21	105.066	73.2064	165.756	219.958	152.503	92.8274	179.406	1.93268	0.0142109
420893	MYLK4	44.5931	39.8766	29.2117	71.6569	96.3569	53.4293	37.8938	73.8144	1.94793	0.0369109
424889	NCBP2	49.2074	46.5756	38.9757	82.1773	101.895	79.6047	44.9195	87.8924	1.95666	0.00306279
418845	SLC25A30	25.6919	30.5038	31.861	59.1688	57.3898	56.4595	29.3522	57.6727	1.96485	0.000535814
422979	CSRP3	92.7539	103.386	96.2572	223.91	131.002	222.18	97.4655	192.364	1.97366	0.022461
395351	DPF3	24.2309	32.2773	30.4897	59.2759	63.3811	67.1236	28.9993	63.2602	2.18144	0.00115056
427214	CRHBP	27.7736	43.2407	30.0407	75.0596	59.0466	102.136	33.685	78.7474	2.33776	0.0157205
424303	ARHGAP15	61.957	62.1093	60.858	134.762	148.298	163.1	61.6415	148.72	2.41266	9.31875e-05
420535	RUNDC3B	9.01243	6.17197	8.09329	17.7351	17.2468	21.793	7.75923	18.925	2.43903	0.00262238
427308	ALDOB	54.9227	64.2361	59.2076	161.307	115.452	165.27	59.4555	147.343	2.47821	0.00195555
425630	CDCA7	300.237	251.598	281.7	682.868	723.31	717.939	277.845	708.039	2.54832	6.8127e-05
418430	PROS1	31.5708	29.3525	27.6115	72.8657	102.208	74.1624	29.5116	83.0786	2.81511	0.000926863
396505	MATN1	11.6952	12.5039	9.54108	26.7919	41.058	28.044	11.2467	31.9646	2.84213	0.00283043
770728	770728	11.4121	13.8516	14.1817	51.4227	44.9123	21.9457	13.1485	39.4269	2.99859	0.0189815
396004	TOP1	99.2144	81.9495	92.4156	277.296	370.663	255.306	91.1932	301.089	3.30166	0.000715339
373986	LMBR1	73.6755	78.8084	66.1209	244.28	322.392	240.773	72.8683	269.149	3.69363	0.000271918
417728	PHTF2	25.1515	31.6024	40.7919	123.135	138.307	124.817	32.5153	128.753	3.95978	0.000643498
421878	PRIM2	18.6418	14.4536	13.5185	66.7144	66.4845	64.4277	15.538	65.8755	4.23965	0.00012262
422926	LOC422926	31.5398	35.1485	31.4032	168.74	272.103	265.41	32.6972	235.418	7.19994	0.000256264
768566	MYH8	98.272	93.9656	125.845	3517.83	4572.95	4677.42	106.027	4256.07	40.1412	8.83082e-06

## Sheet: E14_ttest0.05_fold1.5
Entrez gene	Gene symbol	E14B-13	E14B-14	E14B-15	E14L-16	E14L-17	E14L-18	E14B	E14L	fold	log2-ttest-pvalue
425001	LOC425001	78.395	100.3	84.2595	15.2717	12.7686	13.7033	87.6514	13.9145	0.158749	3.36303e-05
395392	SNCG	135.917	128.922	139.534	29.8297	34.2789	29.1436	134.791	31.0841	0.23061	1.23257e-05
424010	BARD1	115.463	123.534	118.858	34.4482	29.7107	26.4893	119.285	30.2161	0.25331	6.18054e-05
422895	LOC422895	207.552	249.193	248.799	66.0179	67.1641	52.6211	235.181	61.9344	0.263347	0.000176375
395534	MYH15	153.004	115.456	132.912	47.8234	29.5735	39.1922	133.791	38.863	0.290476	0.00150291
423851	RCJMB04_20o15	246.05	259.545	257.474	94.2006	74.7461	94.855	254.357	87.9339	0.345711	0.000182454
421161	TNNI1	767.122	1213.46	1253.28	321.145	405.503	406.731	1077.95	377.793	0.350472	0.00431116
421368	BATF3	136.444	166.46	197.099	61.7255	69.9602	54.6651	166.667	62.1169	0.3727	0.00155635
395851	HMGA2	88.4371	63.6598	79.7001	35.4647	27.2392	24.174	77.2656	28.9593	0.374801	0.00271888
770936	LOC770936	345.426	333.212	355.191	134.753	120.032	135.823	344.61	130.203	0.377827	2.46303e-05
416988	HSPB8	358.784	433.068	410.946	127.421	181.252	157.95	400.933	155.541	0.387948	0.0012252
427800	UTS2R	116.133	120.86	115.213	50.7212	46.6459	40.3734	117.402	45.9135	0.391078	0.000159152
419429	RCJMB04_3g19	23.0351	21.3303	22.8474	8.14664	8.87764	9.82078	22.4043	8.94835	0.399404	0.000100432
424117	PPP1R1C	666.451	867.342	952.365	354.214	354.872	334.328	828.719	347.805	0.419689	0.00139384
378929	PDE6H	24.9466	32.8275	29.7916	14.8361	12.3271	10.3319	29.1886	12.4984	0.428194	0.00294087
420556	EFCAB1	62.6378	78.0878	79.3454	29.8214	33.5339	31.5304	73.357	31.6286	0.43116	0.000556852
424940	CHRND	411.631	466.117	482.714	199.249	201.047	195.078	453.487	198.458	0.437627	7.41464e-05
429286	USP13	158.042	139.806	127.38	68.0624	51.0758	67.7715	141.743	62.3032	0.439552	0.00189927
374020	FECH	117.709	97.2719	127.286	43.7286	56.4144	52.0278	114.089	50.7236	0.444597	0.00179185
771523	OSR2	20.3974	27.4282	19.0909	8.254	12.9129	8.5947	22.3055	9.92053	0.444757	0.0106736
770248	LOC770248	88.8125	76.4372	111.974	38.3599	39.9022	45.2241	92.4079	41.1621	0.445439	0.00278276
415465	ADAMTSL3	51.1004	40.5264	61.4676	27.9136	18.6972	22.1358	51.0315	22.9155	0.449047	0.00878331
378891	CSNK1E	670.294	649.361	670.376	301.908	320.386	276.028	663.344	299.441	0.451411	5.75413e-05
418818	KLF5	108.32	156.123	148.08	60.6193	69.5189	57.9386	137.508	62.6923	0.455919	0.00358355
422172	LOC422172	46.1779	49.7585	49.8776	20.9762	25.3734	21.829	48.6047	22.7262	0.467572	0.000270526
421506	LOC421506	52.3486	54.3419	51.4178	24.6097	27.4983	23.0842	52.7028	25.0641	0.475574	0.000155434
422184	CXorf41	125.085	124.708	135.704	63.5051	61.5023	58.4207	128.499	61.1427	0.475823	3.57488e-05
772178	EMCN	33.1123	38.2482	49.9098	19.1332	20.3229	18.7623	40.4234	19.4061	0.480072	0.00419993
417623	FAM101B	205.705	222.535	255.622	123.145	109.496	96.5669	227.954	109.736	0.481396	0.00150689
427629	LOC427629	73.9262	101.266	96.1718	39.5597	44.9708	46.6529	90.4545	43.7278	0.483423	0.00276828
423756	PITX3	47.024	59.9711	59.7558	25.9041	28.6325	26.1406	55.5836	26.8924	0.483819	0.00113819
420213	FAM82B	233.731	260.951	243.951	108.321	138.238	114.99	246.211	120.516	0.489485	0.000852626
420824	E2F3	20.2642	18.0259	20.2195	8.34735	9.35304	10.9545	19.5032	9.55162	0.489746	0.00121234
426058	LOC426058	43.6243	45.358	45.8679	22.9572	25.1833	18.9781	44.9501	22.3729	0.497727	0.00114014
396227	HSPB1	1379.72	2050.32	2100.48	803.703	989.526	960.003	1843.51	917.744	0.497824	0.0105569
418114	LOC418114	44.8011	29.1916	37.6883	19.7641	18.3216	17.5323	37.227	18.5393	0.498008	0.00614623
419419	PUSL1	41.8039	37.6133	41.1554	20.9263	19.8391	19.8063	40.1909	20.1906	0.502367	5.22838e-05
771592	RASL10B	14.1639	14.361	18.0338	8.43329	8.34063	6.77799	15.5195	7.85064	0.505855	0.00300582
427464	LOC427464	50.5586	70.4192	82.6888	39.3284	33.3139	30.413	67.8889	34.3518	0.506	0.0150457
395633	MYF5	172.189	193.402	194.602	91.0908	100.234	92.7528	186.731	94.6926	0.507106	0.000163516
425772	TRIM7.2	38.7354	44.4821	47.5671	22.2307	22.5713	22.0456	43.5949	22.2826	0.511128	0.000392478
418577	TSPAN7	189.78	215.382	205.332	87.0202	113.697	111.796	203.498	104.171	0.511902	0.00198644
419088	TSKU	90.5184	77.5345	79.5394	32.519	39.6868	55.5337	82.5308	42.5798	0.515927	0.0138206
428471	HUS1	32.7862	36.5381	41.5202	21.0984	16.9997	19.1476	36.9482	19.0819	0.516451	0.00204224
417941	ARHGDIB	988.181	1163.22	1155.01	509.144	628.666	590.693	1102.14	576.168	0.522773	0.00138143
415361	ACSBG1	21.5701	21.0038	20.4905	12.5112	9.11558	11.4245	21.0215	11.0171	0.524088	0.00235313
427638	GPX3	2030.82	2475.62	2556.63	941.393	1591.1	1187.26	2354.36	1239.92	0.526649	0.0171964
423629	LOC423629	39.8621	41.908	36.1493	21.8137	17.0611	23.493	39.3065	20.7893	0.528902	0.00370132
416201	ABLIM3	245.293	233.548	223.266	118.254	130.282	126.117	234.036	124.884	0.533613	9.00202e-05
416208	STC2	29.3067	34.7482	36.1591	17.6568	17.236	18.604	33.4047	17.8323	0.533826	0.00079437
420336	RCJMB04_1a13	1286.89	1215.77	1270.64	777.197	579.438	665.953	1257.77	674.196	0.536027	0.00188627
419413	VWA1	84.9787	89.5901	79.9217	47.7107	42.424	46.389	84.8302	45.5079	0.536459	0.000210117
424477	PAP2D	139.48	116.058	113.852	65.1375	49.8032	83.3287	123.13	66.0898	0.536749	0.01686
420822	NRSN1	85.8925	92.118	88.2862	46.5479	49.6256	47.3404	88.7656	47.838	0.538925	2.47495e-05
418009	LOC418009	48.8715	43.2738	40.3476	24.5143	21.8447	25.2781	44.1643	23.879	0.540687	0.00101125
771265	CBLN1	48.3255	29.6567	42.5173	19.054	26.5868	19.6382	40.1665	21.7597	0.541737	0.0287848
771421	PEX14	20.0842	28.8638	24.2869	14.163	12.6062	12.9122	24.4116	13.2271	0.541836	0.00549042
395646	RGS20	30.1978	36.2794	30.592	20.6184	13.8266	18.3057	32.3564	17.5836	0.543434	0.00942964
425504	KCTD12	216.335	194.701	207.373	118.147	103.199	115.798	206.136	112.381	0.54518	0.000309088
422200	FUNDC2	71.7376	66.6681	79.588	37.7569	39.0893	43.3535	72.6646	40.0666	0.551391	0.000844789
426806	GRHPR	116.451	114.153	131.644	66.3465	75.2375	58.7586	120.749	66.7809	0.553054	0.00210533
423142	ORAOV1	169.974	157.193	157.397	85.6468	94.3919	88.139	161.521	89.3925	0.553441	0.000106982
416477	CYP3A80	41.8578	49.5156	42.7474	20.769	27.4818	26.2048	44.7069	24.8185	0.555139	0.00426236
428704	RCJMB04_33j6	263.521	294.719	283.448	138.061	168.976	161.241	280.563	156.092	0.556355	0.00105181
425011	LOC425011	11.1541	14.0377	13.9042	7.75411	7.52834	6.48443	13.032	7.25563	0.556756	0.00334
427806	MYADML2	201.991	158.649	187.21	117.621	94.0315	95.833	182.617	102.495	0.561259	0.00463494
395217	FBP2	59.0685	57.3796	54.3379	31.9331	37.9392	26.9689	56.9286	32.2804	0.567033	0.00474775
427799	LOC427799	440.482	446.262	484.509	265.768	230.823	284.589	457.084	260.393	0.569683	0.00117287
426626	LOC426626	109.301	136.207	130.289	65.7078	79.3082	69.347	125.266	71.4543	0.570421	0.00304855
395797	ENTPD2	209.785	217.347	220.065	131.638	106.925	131.49	215.732	123.351	0.571777	0.00133549
424408	DARS2	35.9254	36.0855	38.9766	22.732	21.3022	19.699	36.9958	21.2444	0.574238	0.00034832
771635	SRR	132.198	171.2	145.342	81.9692	88.6688	87.6089	149.58	86.0823	0.575494	0.0023176
769821	MEIS1	77.9892	86.9915	88.2808	41.9823	60.6919	43.4011	84.4205	48.6918	0.576776	0.0104953
423009	CCDC32	144.635	141.364	137.289	91.1143	73.5748	79.6506	141.096	81.4466	0.577242	0.000997138
396349	MAP2K2	128.955	158.087	156.915	93.7773	82.4291	80.124	147.986	85.4435	0.577376	0.00266846
417751	LMOD2	126.804	150.137	147.802	73.2453	88.9959	83.0224	141.581	81.7545	0.57744	0.00218446
396080	SPP2	19.9333	22.5678	21.6953	14.3407	11.5846	11.1854	21.3988	12.3702	0.578081	0.00299124
418433	RCJMB04_29k9	44.4813	46.5776	49.0956	29.2518	25.4076	26.4041	46.7181	27.0212	0.578387	0.000417431
770771	LOC770771	28.9361	24.5328	29.3446	18.1999	14.1486	15.6049	27.6045	15.9845	0.579053	0.00415802
420561	TFPI2	1615.78	1420.22	1420.74	831.024	867.302	883.928	1485.58	860.752	0.579404	0.000308851
396215	MYL9	1261.66	1628.18	1639.91	785.035	876.889	985.019	1509.92	882.314	0.584347	0.00785065
428972	SFXN3	869.318	848.481	883.82	557.762	504.097	460.237	867.206	507.365	0.585057	0.000686245
770824	LOC770824	46.1779	43.9321	37.139	21.1211	21.8447	31.8677	42.4164	24.9445	0.588087	0.0209242
770904	ALOX5AP	125.689	108.542	95.3364	67.8112	62.09	64.3282	109.856	64.7432	0.589347	0.00336529
418639	PRPS2	1096.67	957.589	1069.63	603.528	693.195	544.416	1041.29	613.713	0.589375	0.00284154
419195	LOC419195	538.961	566.857	493.302	376.184	237.886	328.482	533.04	314.184	0.589419	0.0184495
418544	LOC418544	33.5614	30.4567	24.932	15.2832	20.2896	16.9316	29.65	17.5015	0.590269	0.0119653
423402	FOXN3	23.0885	27.1739	22.7464	13.3987	17.3707	12.3834	24.3363	14.3843	0.591063	0.0103683
416869	PPTC7	63.7355	61.3055	73.8501	38.0059	39.7325	40.4995	66.297	39.4126	0.594486	0.000979763
416881	TMEM116	155.041	152.533	161.877	92.4582	102.458	84.4373	156.483	93.1178	0.595066	0.000880019
373906	NRG1	105.281	110.932	105.373	70.4267	63.5663	57.4532	107.195	63.8154	0.595318	0.00104242
427752	PTGS1	26.6249	30.6523	37.2419	18.4658	19.4154	18.4222	31.5064	18.7678	0.595682	0.00674142
768542	TMEFF2	98.7525	114.451	92.11	72.4355	56.5543	53.5483	101.771	60.846	0.59787	0.0100363
427546	PLEKHF1	102.499	77.1719	85.9509	54.0101	47.7545	57.1277	88.5405	52.9641	0.59819	0.00655897
770379	LOC770379	139.585	170.534	164.209	103.518	91.2682	89.1924	158.109	94.6596	0.598698	0.00265625
418505	CRYZL1	414.292	414.038	405.438	274.051	245.194	220.615	411.256	246.62	0.599675	0.00121875
419075	ARFIP2	35.9475	47.1971	39.5274	22.6316	27.3578	23.5871	40.8907	24.5255	0.599783	0.00667938
769794	SF3B5	12.064	10.4047	10.2764	6.72778	6.38126	6.58526	10.915	6.56477	0.601443	0.000710198
373924	CACNG4	126.293	138.946	132.503	85.7328	68.3514	85.188	132.581	79.7574	0.601576	0.0029616
419921	MDFI	130.337	132.173	155.538	88.8768	79.4076	83.6569	139.35	83.9804	0.60266	0.00152442
769088	LOC769088	13.5434	11.7872	17.1395	9.0491	6.93715	9.62027	14.1567	8.53551	0.60293	0.0274135
421157	TMEM9	81.3958	92.8833	68.1707	50.0154	52.1384	44.6258	80.8166	48.9265	0.605402	0.00796878
421154	MYBPH	469.907	537.611	555.665	317.987	335.862	295.24	521.061	316.363	0.607151	0.00142442
420035	LOC420035	18.5738	28.9206	24.6375	14.9809	16.0141	12.8193	24.044	14.6048	0.607419	0.0286005
768665	LOC768665	37.2072	44.1393	41.6581	26.2144	19.5217	29.0912	41.0015	24.9424	0.60833	0.0171958
418838	DNAJC15	48.0295	43.0384	40.8893	31.2297	22.536	26.5459	43.9857	26.7705	0.608619	0.00883722
424915	PCYT1A	66.9417	61.6552	79.7125	45.0113	34.9029	46.9363	69.4364	42.2835	0.608953	0.0140478
423744	MYOZ1	623.523	592.948	590.144	369.51	361.041	373.638	602.205	368.063	0.611193	1.71633e-05
417043	TRIM41	12.596	14.3375	13.5312	8.05147	7.65987	9.02394	13.4882	8.2451	0.61128	0.00129419
423706	OIT3	197.895	196.312	211.222	128.149	117.561	124.424	201.81	123.378	0.611359	0.000137339
418462	VGLL3	112.862	108.097	106.136	69.206	68.0669	62.8187	109.031	66.6972	0.611724	0.000148749
423821	CCNJ	73.4543	72.0702	70.1038	48.7343	40.8359	42.4663	71.8761	44.0122	0.612334	0.000874161
419321	C20orf85	40.9088	48.725	43.5029	26.1639	30.3284	25.0322	44.3789	27.1749	0.612337	0.00315555
415846	CBFA2T3	49.9216	55.2235	55.0622	34.6845	36.5781	27.1726	53.4024	32.8117	0.614424	0.00710013
395729	PCBD1	113.505	154.633	135.613	86.3844	93.844	68.2248	134.583	82.8177	0.615364	0.020569
395202	SH3GL1	53.2479	58.2248	71.7336	35.509	38.4977	38.8964	61.0688	37.6344	0.616262	0.00681125
423754	TLL2	41.5644	38.5203	25.8656	21.0873	19.5659	24.6905	35.3167	21.7812	0.61674	0.0449762
416228	NOP16	259.997	304.056	330.846	170.298	202.417	180.452	298.3	184.389	0.618133	0.00530956
425664	SELENBP1	137.677	159.056	160.57	93.6522	108.373	81.0489	152.434	94.358	0.619007	0.00767728
416661	FAM100A	280.347	298.114	307.669	186.302	191.951	171.037	295.377	183.097	0.619876	0.000407033
427658	MAD1L1	73.0116	83.1039	81.0824	48.7796	52.1771	46.1043	79.066	49.0203	0.619993	0.00086516
419669	RNF19B	40.6033	55.7698	60.8821	29.6769	33.5339	34.5252	52.4184	32.5787	0.621511	0.0243992
419240	C20orf58	359.967	348.472	370.853	205.79	236.56	228.445	359.764	223.598	0.621514	0.000470236
417533	LOC417533	430.677	566.224	634.372	341.756	356.153	316.594	543.757	338.168	0.621909	0.0181327
420077	SF3A2	718.926	888.765	879.506	518.5	562.888	467.618	829.066	516.335	0.622792	0.00570317
386572	GRB2	543.833	529.626	579.578	372.454	368.419	289.369	551.012	343.414	0.623242	0.00523589
396104	SOX11	348.983	290.687	329.303	201.751	201.36	201.118	322.991	201.41	0.623577	0.000959245
419685	LYPLA2	76.9047	82.6975	99.0038	44.1791	70.32	47.1186	86.202	53.8726	0.624957	0.0410645
423531	C14orf149	258.58	263.619	283.132	168.8	166.468	169.285	268.444	168.184	0.626516	7.65717e-05
423098	BRSK2	30.6521	25.4402	26.5021	17.6617	17.8261	16.404	27.5315	17.2973	0.628273	0.00176904
395508	TCF7L2	67.9651	70.3841	73.7961	39.7052	50.9518	42.7269	70.7151	44.4613	0.628739	0.00380652
374125	LITAF	28.3489	27.0736	21.4012	17.9869	17.7141	12.6446	25.6079	16.1152	0.629306	0.0314478
771718	CLRN1	67.6421	69.7725	76.1459	42.8862	45.854	45.8079	71.1868	44.8494	0.630023	0.000383488
421284	TMEM17	52.6342	55.2029	58.8544	30.4907	41.8	32.783	55.5638	35.0246	0.630349	0.00956852
422581	BMP3	110.371	100.151	106.723	65.1784	58.1373	77.0803	105.748	66.7986	0.631676	0.00582282
770196	NEK3	53.2378	43.1997	48.0382	35.6402	29.8812	25.7707	48.1586	30.4307	0.631886	0.0140848
771410	IGFN1	35.5866	32.6814	34.4771	18.4895	25.8299	20.6446	34.2484	21.6547	0.632283	0.00995995
415294	EDC3	32.8611	30.2551	34.1465	22.12	23.829	15.6506	32.4209	20.5332	0.633332	0.024672
424863	AMOTL2	130.462	133.782	139.326	88.3485	86.8853	80.498	134.523	85.2439	0.633674	0.000187283
424232	TMEM177	315.061	293.169	309.802	223.965	183.785	176.543	306.011	194.764	0.636462	0.00398301
424241	LOC424241	79.105	71.8904	75.646	46.0228	49.2898	48.9542	75.5471	48.0889	0.636542	0.000213072
425002	SERPINI1	78.1665	75.7701	73.7609	47.4859	48.6088	48.9556	75.8992	48.3501	0.637031	1.92107e-05
768866	RBM38	267.258	340.851	321.987	178.729	215.471	198.63	310.032	197.61	0.637386	0.00798363
422976	DBX1	26.6724	25.8927	30.4456	16.0351	21.6513	15.2378	27.6702	17.6414	0.637558	0.0187568
396482	HMGB2	2841.84	2631.34	2873.45	1672.48	1856.43	1796.4	2782.21	1775.1	0.638019	0.000408628
396089	CRYAB	659.456	760.626	843.351	467.999	461.021	517.07	754.477	482.03	0.638893	0.00511762
415374	LOC415374	92.6678	80.9111	75.6978	52.1293	53.9357	53.7135	83.0922	53.2595	0.640968	0.00187486
395565	VCAN	673.559	615.374	573.053	412.992	410.653	370.181	620.662	397.942	0.641157	0.00164918
416547	GFER	22.336	30.7528	25.9854	18.2623	15.4149	17.0506	26.3581	16.9093	0.641523	0.0138838
424726	CCDC101	141.711	146.265	190.634	90.7682	122.002	94.5091	159.537	102.426	0.642024	0.0284122
426107	TRA@	16.9183	14.9324	17.566	9.90787	11.2848	10.5532	16.4722	10.5819	0.64241	0.00203237
378926	ANKRD1	12.2465	11.9091	11.9425	8.12157	7.26547	7.82904	12.0327	7.73869	0.643138	0.000200359
420002	LASP1	30.0992	35.1348	43.0506	24.7063	24.1786	20.8176	36.0949	23.2342	0.643697	0.0207596
428643	KHDRBS2	15.8941	15.6622	15.3979	8.74764	11.5682	9.96069	15.6514	10.0922	0.64481	0.00540191
416495	ATP5J2	20.8374	22.2558	20.2394	13.5408	13.4959	13.8314	21.1109	13.6227	0.645293	0.00011463
422208	ITGB1BP2	318.919	350.878	330.77	215.61	219.502	212.091	333.522	215.734	0.646836	0.000123756
416584	NSMCE1	199.063	195.139	204.488	122.954	142.774	122.22	199.564	129.316	0.647993	0.00115511
423587	STYX	178.962	184.636	170.787	129.842	97.1748	119.302	178.128	115.44	0.64807	0.00775488
395766	USP2	51.785	51.8548	62.0718	32.7245	37.9894	36.6845	55.2372	35.7995	0.648105	0.00454282
421276	SERTAD2	55.6956	61.4427	60.4439	34.8188	44.2107	36.0691	59.1941	38.3662	0.648143	0.0054929
419856	CD34	349.352	398.016	374.613	236.237	255.855	235.413	373.994	242.502	0.648412	0.000740944
416592	LOC416592	10.5514	13.5653	12.5973	8.60256	9.01229	6.19685	12.238	7.93723	0.648573	0.0341436
395687	LSAMP	192.239	195.144	190.394	125.211	126.237	123.298	192.592	124.915	0.6486	1.67251e-06
424851	KLHL30	102.567	108.617	131.099	79.7343	77.7162	64.6179	114.094	74.0228	0.648786	0.0122549
421985	NRBP1	102.741	115.529	107.429	73.6052	68.4555	69.46	108.566	70.5069	0.649436	0.000451667
771772	LOC771772	22.4239	16.1383	15.293	10.7598	11.7038	12.5635	17.9517	11.6757	0.650392	0.0308551
427341	TMEM215	33.2599	44.0319	38.8259	24.1762	23.1227	28.253	38.7059	25.184	0.65065	0.0135554
421533	C1orf96	26.8726	32.1483	26.9069	19.1547	19.9488	16.8309	28.6426	18.6448	0.650945	0.00549716
423488	TDRD9	27.3116	28.9842	31.2433	21.5667	18.5249	16.9077	29.1797	18.9998	0.651129	0.00590839
423258	SFRS5	280.564	284.595	352.223	222.044	185.081	190.476	305.794	199.2	0.65142	0.0100637
418612	PHKA2	32.0894	32.4425	39.7298	22.6217	23.8975	21.4011	34.7539	22.6401	0.651441	0.00512809
769341	LOC769341	109.395	123.543	107.446	69.6393	76.035	76.2269	113.461	73.967	0.651914	0.00128847
415532	MTFMT	388.622	334.707	375.984	242.864	234.78	239.08	366.438	238.908	0.651975	0.000778699
419659	ZBTB8B	72.4277	80.2703	79.0144	48.6474	53.8073	48.6669	77.2374	50.3739	0.652195	0.000766538
417273	HDHD3	100.547	119.06	104.809	75.8681	67.9573	68.0302	108.139	70.6186	0.653036	0.00246199
395704	FGF12	39.559	42.0101	28.8922	20.6305	23.6793	27.885	36.8204	24.0649	0.653576	0.0443832
417479	CALN1	20.3014	19.1977	19.5897	14.838	13.3243	10.4875	19.6963	12.8833	0.654097	0.0138725
768856	C9orf25	149.502	144.002	149.184	99.3226	103.584	86.7377	147.562	96.548	0.654286	0.00147651
421234	CD93	123.043	125.692	135.682	92.6535	75.7679	83.4269	128.139	83.9494	0.655143	0.00285695
395398	NRXN1	267.81	236.054	283.201	147.183	189.075	179.6	262.355	171.953	0.655419	0.0104096
428652	KCNF1	23.1424	16.3321	19.9723	13.0009	12.7209	13.2511	19.8156	12.991	0.655593	0.0154277
423188	C11orf49	55.6655	57.8417	59.2486	39.4023	40.5544	33.3036	57.5853	37.7534	0.655609	0.00266407
416034	ZXDC	33.2611	39.4714	34.4033	23.8685	22.6443	23.8495	35.712	23.4541	0.656758	0.00162799
424784	SLC16A14	23.0945	26.8427	23.2503	14.8836	17.9348	15.2517	24.3958	16.0233	0.656807	0.00526184
395231	HOXA3	57.9085	62.0949	62.4968	41.3814	37.3567	41.2678	60.8334	40.002	0.657566	0.000541785
421873	COL19A1	126.926	116.923	121.313	82.3664	79.1669	78.7692	121.721	80.1008	0.658071	0.000111021
418811	LOC418811	1345.16	1627.18	1570.41	982.687	1021.9	985.248	1514.25	996.613	0.658157	0.00225931
422634	CCNI	946.368	901.095	990.92	630.151	615.487	624.088	946.128	623.242	0.658729	0.000123317
395942	PAX7	139.209	139.286	168.747	113.069	90.3146	91.4874	149.08	98.2902	0.65931	0.0125726
427409	DNAJB5	31.4449	34.8336	33.2322	20.3582	22.6351	22.6585	33.1702	21.884	0.659747	0.000841303
770709	CHCHD7	25.4162	29.2071	32.4833	18.8048	18.3703	20.3165	29.0356	19.1639	0.660015	0.00598931
418032	RCJMB04_30a17	423.83	495.435	496.007	302.972	321.394	311.179	471.757	311.849	0.661036	0.00169911
374022	DPYSL4	29.1954	27.0558	25.9808	14.4681	23.1079	16.8056	27.4107	18.1272	0.661319	0.038552
416658	C7orf26	20.5109	21.6391	25.5811	13.0239	17.4055	14.3787	22.577	14.936	0.66156	0.0182902
431400	NRARP	19.6166	17.7917	17.081	11.6904	14.078	10.3673	18.1631	12.0452	0.66317	0.0131105
426623	RFXANK	297.475	335.437	293.782	215.198	227.43	172.518	308.898	205.049	0.663807	0.0117413
421735	VGLL2	95.2108	98.5139	96.8006	64.1293	65.9341	63.0895	96.8418	64.3843	0.66484	1.4741e-05
395579	KCNN2	109.412	97.1732	104.617	70.5339	65.1499	71.3276	103.734	69.0038	0.665198	0.000813443
423316	EGLN3	31.5817	30.2063	29.6952	21.4238	15.6907	23.7493	30.4944	20.2879	0.665299	0.0285097
423320	CFL2	4069.43	3621.08	3757.66	2561.83	2586.67	2470.96	3816.06	2539.82	0.665562	0.000397636
423054	LOC423054	100.976	125.574	129.495	74.9227	83.6172	78.587	118.682	79.0423	0.666001	0.00896256
396004	TOP1	104.804	109.144	95.4149	160.696	162.427	141.385	103.121	154.836	1.5015	0.00244986
423776	GDF10	14.9278	13.3772	13.5573	22.7694	21.9606	18.131	13.9541	20.9537	1.50161	0.00688138
418430	PROS1	55.6826	46.9599	51.1337	76.1123	75.1411	80.0618	51.2587	77.1051	1.50423	0.00148409
395850	MMP27	26.2739	21.8612	24.5309	33.0893	37.233	39.015	24.222	36.4458	1.50465	0.00489851
386583	MMP2	1129.83	1029.86	1006.42	1544.05	1460.9	1761.18	1055.37	1588.71	1.50536	0.00345574
424381	PHGDH	131.783	134.785	132.879	204.061	198.833	198.839	133.149	200.578	1.50642	2.95333e-06
422805	ANAPC4	75.3749	76.2065	77.5918	104.551	111.586	129.229	76.3911	115.122	1.50701	0.003019
396185	CEBPB	51.0814	57.8991	54.6637	78.0853	94.2107	74.4347	54.5481	82.2435	1.50773	0.00722357
420289	TRPS1	51.9708	50.054	56.3242	73.2501	89.7112	75.9031	52.783	79.6215	1.50847	0.0046568
407088	MASP1	10.5843	13.3387	8.23013	15.8249	15.2246	17.5087	10.7177	16.1861	1.51022	0.0418319
416087	SUCLG2	286.616	294.483	285.77	468.948	401.874	439.423	288.956	436.748	1.51147	0.00084841
418176	DERA	123.249	119.302	108.784	174.334	179.747	177.688	117.112	177.256	1.51356	0.000414409
421174	LOC421174	30.6694	26.6171	33.2245	47.2306	49.8637	39.9165	30.1704	45.6703	1.51375	0.0112914
422470	PRMT10	146.86	166.613	138.409	240.568	206.967	237.031	150.627	228.189	1.51492	0.00460627
395715	SERPINB10	24.7334	23.5697	25.2019	33.7143	42.3994	35.2583	24.5017	37.124	1.51516	0.00488089
423716	UNC5B	69.4081	71.0429	82.5569	115.543	103.559	118.841	74.336	112.648	1.51539	0.0037214
417799	NELL2	225.717	215.042	207.617	340.834	321.598	320.309	216.125	327.58	1.5157	0.000188932
415569	UACA	55.4993	53.048	60.0911	82.8514	87.5218	85.2589	56.2128	85.2107	1.51586	0.000465624
428716	SLC16A2	68.649	66.703	67.3551	101.85	90.3052	115.288	67.569	102.481	1.51669	0.00440393
419338	BCAS1	23.3353	28.5619	26.0276	39.2363	42.7682	36.2053	25.9749	39.4033	1.51697	0.00525221
427666	C1QTNF8	7.58215	7.96572	6.95609	12.5112	10.7994	10.862	7.50132	11.3909	1.51852	0.00259497
420328	ADCY8	11.2605	12.6823	10.8435	18.7552	16.8539	17.2285	11.5954	17.6125	1.51892	0.00186428
424280	DPP10	114.476	92.5628	118.173	148.713	163.962	181.524	108.404	164.733	1.51963	0.0117828
417807	SLC38A2	109.251	100.902	98.9782	166.009	132.07	172.204	103.044	156.761	1.52131	0.00942331
422760	SGCB	884.333	787.825	826.066	1296.79	1245.75	1259.43	832.741	1267.32	1.52187	0.00029338
423463	HSP90AA1	466.65	430.217	450.43	644.806	724.615	681.103	449.099	683.508	1.52195	0.000519984
427425	SUB1	711.265	625.841	665.76	995.408	984.546	1074.44	667.622	1018.13	1.52501	0.000782385
418981	MMP3	7.0591	5.24565	6.61799	7.9885	11.9243	8.95454	6.30758	9.62243	1.52553	0.0496938
420804	RECK	165.928	146.484	146.512	235.576	222.479	243.077	152.975	233.711	1.52777	0.000969043
422868	HTRA3	227.699	205.558	194.439	319.952	308.956	330.579	209.232	319.829	1.52859	0.00105596
416393	ALG1	48.8616	43.7886	41.796	78.384	63.2893	63.9839	44.8154	68.5524	1.52966	0.00721137
417964	EMP1	283.63	282.067	277.94	432.095	420.441	438.486	281.212	430.341	1.5303	6.44777e-06
423518	PRKCH	10.8192	9.97207	10.5256	14.1048	17.5642	16.2715	10.4389	15.9801	1.53082	0.003533
421941	PQLC3	30.8703	29.9751	39.9864	59.8687	43.2823	51.3526	33.6106	51.5012	1.53229	0.0311722
404755	THRSP	29.3624	35.9201	43.409	55.5849	55.1337	56.1222	36.2305	55.6136	1.53499	0.0174756
422979	CSRP3	185.526	192.959	196.496	319.669	305.979	257.104	191.66	294.251	1.53527	0.00346984
374141	TLR2-1	44.3804	58.5473	52.5346	81.8776	82.5243	74.2922	51.8208	79.5647	1.53538	0.00767071
420209	CA3	13.6133	13.2858	11.5167	22.5784	18.4339	18.0249	12.8053	19.6791	1.53679	0.00852271
428297	LOC428297	55.0914	50.5447	50.7663	94.2337	66.209	80.4124	52.1342	80.285	1.53997	0.0162742
422694	LOC422694	157.875	171.78	188.626	251.803	271.154	275.61	172.76	266.189	1.5408	0.00175143
415868	WWP2	7.73565	7.79346	7.01387	11.8322	12.9346	10.0575	7.51433	11.6081	1.5448	0.00604527
419723	RCJMB04_8m13	282.784	244.467	324.365	451.655	435.636	428.378	283.872	438.556	1.54491	0.00604764
395963	CAPN2	41.3874	41.2094	36.6049	67.1414	57.8045	59.3962	39.7339	61.4474	1.54647	0.00205666
373989	TBX4	7.4874	7.94552	7.06396	12.0409	11.7139	11.0672	7.49896	11.6074	1.54786	0.000482661
431623	RAD23B	243.265	249.098	209.569	377.868	340.784	368.598	233.978	362.417	1.54894	0.00214268
420896	SERPINB2	5.39145	5.73678	5.22927	8.29797	8.34063	8.70592	5.4525	8.44818	1.54941	0.000149065
427116	ARSK	50.8778	49.4305	45.7128	75.9416	72.1976	78.307	48.6737	75.482	1.55078	0.000383023
418096	GNPTAB	75.4287	79.0293	81.8486	125.393	115.864	125.5	78.7689	122.252	1.55204	0.000245224
396273	GSC	10.8396	13.6287	11.5842	16.8042	18.3986	20.7524	12.0175	18.6517	1.55204	0.00853864
373925	ARNTL2	138.375	119.193	118.16	212.994	189.65	180.63	125.243	194.425	1.55238	0.00341533
769237	ABI3BP	83.1525	95.8821	86.6236	142.851	147.01	122.888	88.5528	137.583	1.55368	0.00326648
429010	FAM126B	9.83318	13.6818	13.8772	17.3294	17.0451	23.7668	12.464	19.3804	1.55491	0.0474149
396197	ALB	27.3423	30.3772	31.5733	53.1554	43.155	42.6147	29.7643	46.3084	1.55584	0.00630553
422609	LOC422609	11.4363	9.95669	11.214	16.2007	19.7643	14.7768	10.869	16.9139	1.55616	0.0104784
424882	PLOD2	416.893	391.338	383.069	594.015	632.352	627.582	397.1	617.983	1.55624	0.000161454
420698	LZTFL1	19.7567	14.254	16.1093	26.0152	29.8824	22.1165	16.7067	26.0047	1.55655	0.0262002
395458	SLC6A2	18.0347	20.3854	17.5824	31.351	23.7848	32.1311	18.6675	29.089	1.55827	0.0149364
423134	LOC423134	29.9087	31.2046	31.731	44.4399	55.4815	44.7874	30.9481	48.2363	1.55862	0.00422124
428524	LAMA3	43.5071	32.7811	42.1994	72.7619	57.9608	54.0095	39.4959	61.5774	1.55908	0.0250559
428760	ADAMTS3	18.502	20.034	22.7209	26.5883	34.3006	34.6258	20.4189	31.8382	1.55925	0.0138172
419117	EPB41L1	8.56029	8.5565	10.3787	12.0173	12.3599	18.5663	9.16518	14.3145	1.56184	0.0498611
419914	BZRPL1	71.6426	57.9529	65.7784	100.118	106.854	98.3996	65.1246	101.79	1.56301	0.00249559
419209	SULF2	30.3353	26.1656	23.6178	43.7049	38.7603	42.8149	26.7062	41.7601	1.56368	0.00522709
419726	LOC419726	16.6392	12.7984	16.3017	28.5962	24.4339	18.54	15.2464	23.8567	1.56474	0.0447706
374039	OGN	293.244	289.932	304.741	465.46	478.508	445.728	295.973	463.232	1.56512	6.24201e-05
416413	PDXDC1	59.8019	52.1345	67.661	99.606	92.3931	89.1758	59.8658	93.725	1.56558	0.00526129
396343	SDC3	13.3271	13.9908	13.9005	18.4752	27.5442	18.5663	13.7395	21.5286	1.56692	0.0317562
417787	PDZRN4	83.4541	86.9343	64.218	143.08	110.95	113.592	78.2021	122.541	1.56698	0.0224863
395333	MOXD1	148.337	135.825	132.473	241.877	200.864	210.554	138.878	217.765	1.56803	0.00238968
424499	TMED5	530.592	485.572	496.496	835.593	752.866	784.122	504.22	790.86	1.56848	0.000368909
420199	IMPA1	35.8953	50.4028	33.1875	56.5895	74.8604	56.1026	39.8285	62.5175	1.56967	0.0451757
386580	PTPRC	11.6905	8.92855	8.66126	14.7306	16.6288	14.6131	9.7601	15.3242	1.57009	0.0116242
373903	DIO2	22.1887	21.8885	21.5791	34.9884	31.7664	36.3887	21.8854	34.3812	1.57096	0.000397004
374001	CHRNA7	13.145	12.037	13.5559	24.5912	17.8026	18.4829	12.9126	20.2922	1.5715	0.0148984
423414	TRIP11	34.0194	35.3304	34.0118	56.9357	46.2935	59.4519	34.4539	54.227	1.5739	0.00460566
416494	CPSF4	233.096	228.149	213.744	359.801	356.258	346.773	224.996	354.277	1.57459	8.78176e-05
408082	EDNRB	28.5112	25.6312	28.4658	45.8596	42.2922	42.1282	27.536	43.4266	1.57708	0.00052445
428418	YME1L1	327.378	335.613	338.176	521.074	503.251	555.384	333.722	526.57	1.57787	0.000116955
396427	TUBB1	21.5563	20.7491	18.9702	35.9601	32.809	27.9465	20.4252	32.2385	1.57837	0.00546409
420689	ACAD11	99.5911	85.5832	94.7937	166.27	136.154	140.128	93.3227	147.517	1.58072	0.00401782
396181	ITGB2	24.9685	26.454	23.3217	44.4689	36.5351	37.2007	24.9147	39.4016	1.58146	0.00327692
396283	PNAT10	24.9739	18.0284	19.342	35.481	31.2632	31.939	20.7814	32.8944	1.58288	0.0117482
426644	ERMP1	18.9227	21.9465	22.9677	33.8761	29.5752	37.884	21.279	33.7785	1.58741	0.00759619
418133	FGD4	25.1278	26.8942	21.4735	43.8445	36.5343	36.6884	24.4985	39.0224	1.59285	0.00654218
395826	GREM1	18.7045	17.7644	16.1149	22.9878	34.8585	25.9993	17.5279	27.9485	1.59452	0.0258779
415953	ECM2	75.4505	67.6809	80.5445	126.471	115.799	114.486	74.5586	118.919	1.59497	0.00142596
395278	GJA1	582.331	573.398	645.932	994.698	982.98	903.241	600.554	960.306	1.59904	0.000618741
395326	NFIL3	92.0756	79.1393	85.3425	129.462	139.964	141.387	85.5192	136.938	1.60125	0.000806231
419778	MPZL3	11.868	12.8971	11.0891	17.1736	22.1343	18.1599	11.9514	19.1559	1.60281	0.00615633
425523	CERK	77.1814	78.7725	68.471	135.617	104.821	119.395	74.8083	119.944	1.60336	0.00557602
417789	GLT8D3	101.146	98.3222	95.3255	162.281	137.39	173.205	98.2647	157.625	1.60409	0.00274946
418692	RCJMB04_3o8	29.2208	24.8068	23.667	39.2156	42.8871	42.808	25.8982	41.6369	1.60771	0.00245252
420525	PTER	196.137	184.656	180.103	296.214	316.186	291.343	186.965	301.248	1.61125	0.000178628
427214	CRHBP	8.26003	9.38852	8.237	13.1974	13.5382	15.0852	8.62852	13.9403	1.6156	0.00128478
769838	LOC769838	92.9171	112.226	124.637	190.604	163.821	178.636	109.927	177.687	1.61641	0.00731824
421559	SMOC2	110.678	100.276	112.212	175.379	173.744	173.432	107.722	174.185	1.61698	0.00017224
395968	ICOSLG	13.4901	12.3579	17.3659	24.1254	25.1319	20.6565	14.4046	23.3046	1.61785	0.0144839
427495	LIPC	5.30008	5.61074	7.69803	12.2738	9.73194	8.21422	6.20295	10.0733	1.62395	0.0419288
420511	PLXDC2	18.2138	20.8546	18.5102	28.5302	30.6494	34.3568	19.1929	31.1788	1.6245	0.00216507
374249	GDF5	6.81384	6.13706	7.61691	11.7216	11.3893	10.3104	6.85594	11.1405	1.62494	0.00267196
421589	FNDC1	41.6739	25.2195	34.2177	56.8729	50.9616	56.5009	33.7037	54.7785	1.6253	0.0282897
373965	CALD1	208.901	206.923	202.864	352.778	345.454	307.364	206.229	335.198	1.62537	0.000379018
422763	CWH43	13.4976	15.6324	12.1211	24.6802	18.5704	23.8367	13.7504	22.3624	1.62631	0.0140121
418224	ARFGAP3	236.677	245.21	212.459	386.125	424.927	318.591	231.449	376.548	1.62692	0.00714662
395440	LRRC17	624.448	640.879	590.844	954.792	1033.5	1031.69	618.724	1006.66	1.627	0.000163163
423719	LOC423719	12.996	13.3614	11.4884	18.5162	22.526	20.534	12.6153	20.5254	1.62703	0.00267914
770492	LOC770492	8.15484	9.56547	9.53783	14.1916	15.1311	15.1021	9.08605	14.8083	1.62978	0.000984164
423678	PAPSS2	51.5187	52.5749	49.9197	77.7534	91.8832	81.4098	51.3378	83.6821	1.63003	0.00072962
416425	PLA2G10	8.80593	10.8329	10.3092	14.9037	16.6081	17.4	9.98267	16.304	1.63323	0.00314543
373995	KERA	245.226	252.673	239.173	380.183	452.533	371.987	245.69	401.568	1.63445	0.00159479
770081	EPS8L2	8.0133	8.67751	8.61336	12.0542	13.9931	15.337	8.43473	13.7948	1.63548	0.0028344
395701	EZR	79.6212	76.3802	66.6674	131.384	111.49	121.638	74.2229	121.504	1.63701	0.00232192
374150	ID4	40.2607	44.7871	39.6309	65.3808	68.9891	70.2548	41.5596	68.2082	1.64122	0.000353509
418378	COL8A1	40.9998	43.3741	39.0127	71.2297	67.9144	64.1143	41.1289	67.7528	1.64733	0.000319276
395251	NSG1	162.974	146.215	136.267	254.677	259.552	222.837	148.485	245.689	1.65463	0.00205782
417338	RAB40B	38.409	43.0082	37.9268	71.9509	59.9488	66.2359	39.7813	66.0452	1.66021	0.00157554
430882	IKZF5	76.9237	62.0738	72.5285	106.636	115.765	128.839	70.5087	117.08	1.66051	0.00380374
771284	MKX	8.98531	8.97563	8.57864	16.3477	17.1475	10.5967	8.84653	14.6973	1.66137	0.0342883
420315	COL22A1	21.9567	25.4223	25.5348	43.3215	34.0833	43.9973	24.3046	40.4674	1.66501	0.00631682
768538	SPTLC3	10.3501	9.28241	10.2382	14.9631	19.8865	15.1572	9.9569	16.6689	1.67411	0.00684942
420322	WISP1	127.904	140.058	142.023	217.653	225.06	244.371	136.662	229.028	1.67588	0.000408663
420156	LOC420156	8.04175	7.6142	7.55446	14.577	12.7938	11.733	7.7368	13.0346	1.68476	0.00142942
417881	SLC6A15	7.14823	7.49824	7.33304	12.068	12.9503	12.1494	7.3265	12.3892	1.69102	3.7652e-05
374087	ADARB1	31.7273	41.1532	36.8701	71.7991	50.71	63.6602	36.5835	62.0564	1.69629	0.0144773
420676	C7orf24	75.2602	74.3125	68.1043	134.981	123.011	111.731	72.559	123.241	1.69849	0.00110852
422207	RHOG	156.815	194.075	179.541	325.559	309.462	266.072	176.811	300.364	1.69879	0.00365265
422672	C4orf31	15.0564	14.9096	16.1619	30.4776	26.2444	21.698	15.376	26.14	1.70005	0.0068016
417514	UPK3B	21.5701	29.8172	19.5374	44.2734	40.3718	35.9431	23.6416	40.1961	1.70023	0.0182651
374096	SMAD6	78.2669	80.204	79.0865	137.288	137.685	129.364	79.1858	134.779	1.70206	1.59389e-05
420120	COMP	47.5712	49.9722	46.4211	85.3231	77.04	82.8964	47.9882	81.7532	1.70361	0.000140517
419318	RAB22A	83.4195	84.5041	84.9503	141.739	140.808	148.325	84.2913	143.624	1.7039	6.50563e-06
418073	CKAP4	816.345	639.432	760.785	1290.29	1217.73	1273.28	738.854	1260.43	1.70593	0.00195282
424027	SH3BP4	37.4914	39.0181	48.135	68.804	68.3097	75.7416	41.5482	70.9518	1.7077	0.00305466
415364	TBC1D2B	38.1482	27.3959	32.5471	66.1424	46.7348	54.737	32.697	55.8714	1.70876	0.0181886
428879	GPR176	36.0366	30.3931	32.7846	64.0262	48.8015	56.7142	33.0715	56.514	1.70884	0.00456477
420531	ACBD7	41.2732	64.7917	59.3531	98.1404	84.3731	100.66	55.1393	94.3913	1.71187	0.0204864
415745	DASRAA	33.8674	37.6981	33.698	68.6312	62.6367	49.3076	35.0879	60.1918	1.71546	0.00720588
421485	SCCPDH	872.288	863.145	809.671	1528.66	1459.26	1380.88	848.368	1456.27	1.71655	0.000134959
396075	S100A11	241.395	378.597	400.839	580.117	573.507	602.887	340.277	585.504	1.72067	0.024487
395451	CXCL14	220.204	198.563	194.413	334.483	382.87	343.358	204.394	353.57	1.72985	0.000633583
428949	LOC428949	21.7277	25.468	19.4182	40.8069	39.6287	34.8641	22.2046	38.4332	1.73087	0.00391988
422729	MTUS1	32.187	31.2578	25.074	48.6833	48.488	56.1919	29.5063	51.1211	1.73255	0.0039341
429567	LOC429567	51.5586	62.5682	61.3708	98.9006	100.489	105.518	58.4992	101.636	1.73739	0.00100094
416621	CDR2	44.4758	41.2648	35.4878	89.8142	56.0378	64.9644	40.4095	70.2721	1.739	0.0252295
395494	BMP7	13.0357	16.2014	14.561	24.6361	23.8059	27.8509	14.5994	25.4309	1.74192	0.00211821
426933	FIBIN	538.335	520.428	500.95	950.112	904.44	870.623	519.904	908.392	1.74723	6.9583e-05
420167	SGK3	80.4477	69.1806	75.5952	143.056	122.055	129.283	75.0745	131.465	1.75112	0.000928981
428527	DSC2	12.979	14.9634	12.2714	24.5962	22.1472	23.6838	13.4046	23.4757	1.75132	0.00106831
396053	BMP5	8.89757	10.4311	9.31988	21.2247	12.9129	16.4368	9.54952	16.8581	1.76533	0.0219303
395777	PHEX	15.2399	15.9391	14.7657	30.737	22.0472	28.6401	15.3149	27.1414	1.77223	0.00554518
428862	LRRC4C	16.4127	16.9781	13.7951	33.9211	29.5295	20.2872	15.7286	27.9126	1.77464	0.028993
420588	SCIN	24.3263	19.8025	16.6492	33.6382	30.7527	44.2937	20.2593	36.2282	1.78822	0.0200331
769256	IL17REL	10.5014	9.20828	9.11413	20.1714	14.4928	16.8993	9.60793	17.1879	1.78892	0.00558612
417008	SEC14L2	23.144	20.2637	18.6982	40.6073	36.382	34.3665	20.7019	37.1186	1.793	0.00178345
418167	USP18	61.9972	65.1051	57.8726	123.44	98.9822	110.581	61.6583	111.001	1.80026	0.00126884
427523	GLDN	10.4163	12.1749	12.9385	23.7764	22.9427	17.5064	11.8432	21.4085	1.80766	0.00722535
421160	LAD1	18.9662	18.4948	21.4237	31.7265	43.5071	31.2227	19.6282	35.4854	1.80788	0.00765894
422099	ABCC3	20.2867	19.0696	19.264	36.7507	38.1079	31.2794	19.5401	35.3793	1.8106	0.000750772
422522	SMARCAD1	51.3593	56.5379	62.6058	96.6178	102.451	110.347	56.8343	103.139	1.81472	0.000971312
418984	TMEM123	62.0954	60.1104	65.7097	119.367	109.024	112.707	62.6385	113.699	1.81517	8.79151e-05
424815	ACPL2	83.6091	67.8265	68.1081	151.638	123.044	124.994	73.1812	133.226	1.82049	0.00339881
424263	GPD1	22.8662	19.0891	19.8299	42.0398	27.1291	43.4772	20.595	37.5487	1.82319	0.0227257
424266	PARP14	18.9078	18.0056	18.6856	34.4913	36.0421	31.0538	18.533	33.8624	1.82714	0.000208001
424303	ARHGAP15	54.268	45.8755	45.5413	94.3372	94.4574	77.8809	48.5616	88.8918	1.8305	0.00216238
422488	CSGALNACT1	9.17941	8.96069	9.58661	21.5693	16.0674	13.2861	9.24224	16.9743	1.8366	0.0144639
425450	TCF25	23.9584	27.4388	33.9621	53.7154	53.4852	49.8494	28.4531	52.35	1.83987	0.00404258
771113	TESC	24.9107	35.7562	24.9299	61.5618	43.8718	52.1747	28.5323	52.5361	1.84129	0.0165133
418529	RIPK4	4.83561	5.38396	5.19678	7.7781	10.2279	10.6266	5.13878	9.5442	1.85729	0.00408542
421960	SDC1	48.1214	48.7258	47.8887	97.06	86.4986	85.9733	48.2453	89.844	1.86223	9.89182e-05
420535	RUNDC3B	7.16764	6.85306	5.84278	10.7349	12.3271	13.9336	6.62116	12.3319	1.8625	0.00314259
395242	EMB	34.8556	32.5663	31.6084	71.3977	58.9176	54.3051	33.0101	61.5402	1.86428	0.00200908
396246	FABP7	38.9914	45.3098	47.7799	73.1674	90.0081	83.6038	44.027	82.2598	1.86839	0.00189503
431649	LOC431649	22.0832	23.7863	19.771	43.4385	36.2647	43.2821	21.8802	40.9951	1.87362	0.00144365
419316	APCDD1L	14.201	13.0342	13.8167	25.5396	25.5594	25.8566	13.684	25.6519	1.87459	1.62586e-05
423976	ALDH18A1	201.509	213.282	190.692	362.756	391.578	380.853	201.828	378.395	1.87484	8.89877e-05
769705	LOC769705	83.3254	69.2748	84.3968	121.235	167.295	156.442	78.999	148.324	1.87754	0.00593348
431579	ELOVL7	52.7608	48.2203	47.0242	97.2492	89.78	90.8857	49.3351	92.6383	1.87774	0.000124339
426394	SYTL2	7.09653	8.92855	7.35587	13.275	15.7861	14.8529	7.79365	14.638	1.8782	0.00194034
424526	COL24A1	80.3234	73.7428	75.817	146.652	138.573	146.651	76.6278	143.959	1.87868	3.65626e-05
378800	SOSTDC1	24.5161	24.4747	29.0856	51.6992	48.0182	47.8653	26.0254	49.1942	1.89024	0.000515904
768711	TIMP4	9.9291	12.5534	10.1957	19.8628	24.5312	17.6005	10.8927	20.6648	1.89712	0.00646272
420457	LARP5	150.276	137.604	148.98	281.058	266.065	282.813	145.62	276.646	1.89978	4.67588e-05
396403	PTPRZ1	10.5541	11.7298	9.53416	24.6698	18.3634	17.7471	10.606	20.2601	1.91025	0.0060512
396491	LGALS1	1511.89	2602.26	2840.06	4584.46	4435.8	4342.56	2318.07	4454.28	1.92154	0.0252777
420893	MYLK4	44.2763	35.7759	38.0275	65.816	78.6285	82.5075	39.3599	75.6507	1.92202	0.00221337
419695	GRHL3	16.299	13.6398	15.1809	34.7423	21.4467	30.7255	15.0399	28.9715	1.92631	0.0142401
395258	IL15	11.5136	14.1739	14.6749	30.6029	22.638	24.8407	13.4541	26.0272	1.93451	0.00492868
421592	LOC421592	38.6045	36.8297	38.6038	81.1381	68.3022	71.6391	38.0126	73.6931	1.93865	0.000251968
421888	TINAG	53.2832	62.9945	59.8028	108.529	127.182	106.385	58.6935	114.032	1.94284	0.000906494
417967	PLBD1	69.2934	65.3091	71.7476	150.803	121.982	128.36	68.7834	133.715	1.944	0.000683333
772003	LOC772003	7.91153	8.17649	7.77287	12.8057	15.8237	18.1518	7.95363	15.5937	1.96058	0.00294311
417678	SLC13A5	16.4788	15.5771	16.1841	31.6274	32.4971	30.5913	16.08	31.572	1.96343	9.67984e-06
420651	ZNF659	19.5822	22.3719	25.5616	39.6649	40.7171	52.5387	22.5052	44.3069	1.96874	0.00463849
373919	RUNX2	10.1832	10.5225	10.8079	21.1658	16.9819	24.1149	10.5045	20.7542	1.97574	0.0029474
395897	TGFBI	54.7679	64.4149	68.1043	121.21	124.339	124.818	62.429	123.456	1.97754	0.00048437
417400	C17orf67	7.62979	8.0447	7.20014	16.3718	13.8875	15.2348	7.62487	15.1647	1.98884	0.000280342
421682	PERP	44.5331	45.5387	36.7297	92.5196	86.6068	73.338	42.2672	84.1548	1.99102	0.00209154
417730	CD36	69.6944	72.5482	65.4089	159.995	118.101	135.67	69.2172	137.922	1.9926	0.00181843
768736	PANX3	39.2755	34.7245	39.6293	75.9317	77.0956	73.5048	37.8764	75.5107	1.99361	0.00010357
419327	TFAP2C	14.5818	13.7803	11.2296	32.2396	21.2065	25.6094	13.1972	26.3518	1.99677	0.00919419
396503	COL17A1	23.046	25.1799	18.631	41.5088	41.9975	50.6284	22.2856	44.7116	2.00629	0.00314171
378779	BMP2	39.7551	44.8793	31.852	73.2361	88.4524	72.352	38.8288	78.0135	2.00917	0.00418136
396306	THBS4	221.778	204.574	218.992	458.749	400.322	440.025	215.115	433.032	2.01303	0.000123998
423095	SYT8	15.1143	13.4109	11.6422	21.6932	35.699	23.5641	13.3891	26.9854	2.01547	0.0164877
395446	SALL1	9.61954	10.4811	9.65021	24.1949	12.2011	23.5821	9.91696	19.9927	2.01601	0.043902
428645	FAM83B	10.1659	8.92855	9.75235	25.1128	16.1502	16.9233	9.61559	19.3954	2.01708	0.00928178
420108	LOC420108	38.6501	48.5789	51.2537	82.1246	112.801	84.5942	46.1609	93.1733	2.01845	0.00630001
420198	PMP2	16.7652	21.8166	21.8336	35.4966	48.0142	38.4912	20.1385	40.6674	2.01939	0.00508718
418463	CADM2	14.7578	19.6639	16.7731	39.0444	31.5312	33.6751	17.0649	34.7502	2.03636	0.00238525
423695	SRGN	75.0488	96.4511	80.2131	153.595	173.175	186.92	83.9043	171.23	2.04078	0.00161732
420171	CPA6	8.80698	8.74595	7.96318	14.9917	19.9877	17.1202	8.50537	17.3666	2.04184	0.0013661
418474	CHODL	117.804	121.756	115.398	224.332	253.697	247.02	118.319	241.683	2.04263	6.10779e-05
408185	GHRL	8.28186	8.02244	7.55153	18.2372	13.9135	16.5943	7.95194	16.2483	2.04332	0.00106834
373917	LGALS3	19.128	24.3255	18.3196	47.0455	41.2776	38.1644	20.591	42.1625	2.04761	0.00255183
417831	WIF1	6.26545	6.54458	6.55433	13.0691	12.7845	13.8878	6.45479	13.2471	2.0523	1.53847e-05
769486	LOC769486	7.39529	7.49727	8.66084	18.3598	14.0738	16.1668	7.85113	16.2002	2.06342	0.00142534
418769	ITGBL1	29.6185	34.3263	25.6444	62.5346	61.079	61.7882	29.8631	61.8006	2.06947	0.000963015
424992	GPR160	20.2968	13.8031	19.0859	37.3196	36.835	37.5923	17.7286	37.249	2.10106	0.00321669
395875	COL12A1	257.741	266.212	276.675	570.891	539.488	574.249	266.876	561.542	2.10413	1.29217e-05
396221	LDHA	183.457	177.556	137.291	374.028	342.913	336.726	166.102	351.222	2.1145	0.00147568
414342	GAL4	14.6871	17.859	11.8562	24.7305	39.1812	30.1854	14.8008	31.3657	2.11919	0.0137722
428651	GRHL1	15.8373	13.1574	15.818	26.7	32.2488	36.0548	14.9376	31.6679	2.12002	0.0022185
777591	LOC777591	15.7749	15.1612	14.3765	31.6007	25.1089	39.5795	15.1042	32.0964	2.12499	0.00533387
420453	VIPR2	21.674	27.4566	20.3863	53.0486	56.0544	38.7727	23.1723	49.2919	2.12719	0.00684528
769122	B3GALT2	24.7814	23.2807	21.7512	60.1212	50.4943	38.1588	23.2711	49.5914	2.13103	0.00576163
425630	CDCA7	268.469	242.601	262.689	507.391	596.853	547.718	257.919	550.654	2.13499	0.000174464
396257	CA2	141.131	146.281	136.098	315.822	310.541	279.575	141.17	301.979	2.13912	6.29524e-05
423668	RSFR	79.0278	108.391	101.962	198.707	225.634	196.895	96.4601	207.079	2.14678	0.00191552
374270	IL16	7.59931	7.86294	9.31244	17.2376	17.4098	18.567	8.25823	17.7381	2.14793	0.00033121
373986	LMBR1	110.625	107.524	114.18	262.59	228.981	226.367	110.777	239.313	2.16032	0.000110905
429124	PCOLCE2	12.6118	18.5933	15.8739	41.4642	31.0397	29.2943	15.693	33.9327	2.16229	0.00772725
426193	TTC38	54.1781	39.5129	53.369	118.819	99.4	100.545	49.02	106.255	2.16758	0.00269886
374033	UGT8	27.7202	27.2341	25.0838	54.9534	64.4884	55.1726	26.6794	58.2048	2.18164	0.000217827
374267	MBL2	18.3575	24.4784	22.9476	39.1346	62.5688	41.8397	21.9278	47.8477	2.18206	0.0109196
415818	CRISPLD2	20.914	21.0704	17.5779	45.5314	44.2358	40.7691	19.8541	43.5121	2.19159	0.000315205
768823	NEU2	33.104	37.1519	42.1284	94.3959	74.3924	78.055	37.4614	82.2811	2.19642	0.00144945
417850	RAB3IP	27.6625	29.7643	23.8568	59.031	66.1751	53.3325	27.0945	59.5128	2.19649	0.00094581
420753	C7orf16	80.1115	97.3895	93.5485	217.506	183.163	196.674	90.3498	199.114	2.20382	0.00052276
420219	EFCBP1	35.5356	42.5146	42.2624	91.9248	85.6723	87.6944	40.1042	88.4305	2.20502	0.000219356
419215	TGM3	8.88565	9.00915	6.33171	21.1187	18.2752	14.1861	8.0755	17.86	2.21163	0.0083784
404271	ANXA1	268.873	270.88	236.815	534.347	646.671	548.607	258.856	576.542	2.22727	0.000415695
416207	BNIP1	12.1779	13.5851	10.776	24.9656	33.9397	22.5655	12.1796	27.1569	2.2297	0.00480944
395600	LECT1	552.326	530.297	516.404	1167.55	1182.57	1218.05	533.009	1189.39	2.23147	4.18151e-06
418098	CHPT1	101.455	96.835	103.303	230.645	206.249	239.099	100.531	225.331	2.24141	7.68918e-05
407776	GAL6	18.5129	19.5037	20.3831	39.4305	47.5534	44.5155	19.4665	43.8331	2.25172	0.000192446
378782	EPHA1	8.56198	10.0764	7.98408	20.6451	15.6338	23.9293	8.87414	20.0694	2.26156	0.00483051
426648	LASS3	8.08558	7.43069	6.96293	23.8529	16.6425	10.8059	7.49307	17.1005	2.28217	0.0290845
418404	NFKBIZ	28.9796	30.2776	29.3236	72.3277	63.9207	67.2415	29.527	67.8299	2.29722	2.64064e-05
374201	PITX1	12.4965	14.3222	14.0698	35.6159	29.179	30.9793	13.6295	31.9247	2.34233	0.000310666
420361	ENPP2	21.1188	23.0156	21.2653	46.5549	51.054	56.319	21.7999	51.3093	2.35365	0.000156215
396515	FGFR3	23.0364	26.9235	25.4598	55.0267	59.6179	64.0776	25.1399	59.574	2.3697	0.000168289
423774	ANXA8	33.4145	38.9811	31.2813	82.7077	85.2632	77.8311	34.5589	81.934	2.37085	0.000251293
422826	FGFBP1	16.6015	12.9859	15.3308	22.4709	41.4214	42.7201	14.9727	35.5375	2.37348	0.0200188
423050	NRIP3	22.1236	17.5319	16.4637	50.1316	36.3307	47.4416	18.7064	44.6347	2.38606	0.0029246
408039	KRT14	90.3843	100.525	111.091	238.675	245.969	242.62	100.667	242.422	2.40816	0.000126003
426894	AQP3	49.7581	41.9772	46.9712	119.625	109.431	106.133	46.2355	111.729	2.41653	0.000136366
771995	LOC771995	33.5669	32.8331	36.5139	89.3308	88.7447	75.5215	34.3046	84.5323	2.46417	0.000146086
772036	ANGPTL5	9.45206	7.67059	10.2232	27.1205	21.8447	18.4482	9.11528	22.4711	2.46522	0.00310187
424467	VCAM1	14.7232	14.9453	15.293	36.3792	34.9817	39.8455	14.9872	37.0688	2.47337	2.29335e-05
427060	LOC427060	22.9768	30.0341	23.9046	59.4618	59.9218	71.7575	25.6385	63.7137	2.48508	0.000913425
428431	GPNMB	19.8092	17.3746	18.8939	47.1915	50.1644	42.4034	18.6926	46.5864	2.49224	0.000126654
772008	MMP13	9.0592	9.26014	7.01387	21.3553	19.8589	22.2724	8.4444	21.1622	2.50606	0.000628987
416692	CCM1	43.4321	42.8473	35.8962	90.7435	116.754	101.584	40.7252	103.027	2.52981	0.00062663
420302	PSCA	15.4202	17.803	14.6951	33.0715	52.4644	37.9574	15.9728	41.1644	2.57716	0.00329749
408038	LOC408038	12.4913	13.0555	14.3573	29.0956	35.0028	39.4115	13.3014	34.5033	2.59397	0.000625655
395338	AKR1B10	41.4076	47.463	36.424	113.675	103.045	112.683	41.7649	109.801	2.62903	0.00029925
396260	LOC396260	11.3891	17.6405	26.7842	46.51	46.3353	56.1237	18.6046	49.6563	2.66904	0.0152132
415954	ASPN	50.7812	37.481	34.7253	107.988	116.469	105.943	40.9959	110.134	2.68646	0.0011142
395527	CD9	61.3099	73.2217	70.3655	179.955	194.076	183.555	68.2991	185.862	2.7213	6.70972e-05
420238	PGCP	53.7177	44.1373	57.9689	147.907	153.13	125.669	51.9413	142.235	2.73838	0.000572872
426916	LOC426916	515.765	602.895	601.654	1671.06	1635.17	1463.89	573.438	1590.04	2.77282	0.00010177
427308	ALDOB	41.9883	39.1674	38.8513	129.671	112.184	111.203	40.0023	117.686	2.94198	4.17773e-05
403120	ISG12-2	22.4073	26.5053	25.9841	68.4327	74.8538	78.8894	24.9656	74.0587	2.96643	8.55803e-05
404539	DMP1	21.3895	20.2897	27.1118	70.5534	64.5348	73.7562	22.9303	69.6148	3.03593	0.000329847
396204	NOV	54.8344	52.9326	49.8502	168.67	160.994	154.525	52.5391	161.396	3.07193	7.50073e-06
415619	SMPD3	16.4788	13.1256	14.9305	49.8234	40.2835	46.9742	14.845	45.6937	3.07806	0.000250508
418242	UPK3A	48.2536	51.8431	48.1043	164.759	150.592	144.717	49.4003	153.356	3.10435	1.54859e-05
419447	RBP7	41.9509	77.4821	52.9723	134.057	217.849	185.633	57.4684	179.18	3.11788	0.00736339
424910	RCJMB04_2c8	109.136	102.959	100.824	376.639	308.403	294.957	104.307	326.666	3.13179	0.000134469
418473	CXADR	16.3599	15.4504	13.587	57.9673	43.5373	42.5471	15.1324	48.0173	3.17314	0.000540982
422569	GPM6A	37.9184	31.7668	29.9081	119.382	101.885	95.1065	33.1977	105.458	3.17666	0.000295032
373969	DLX5	16.3392	28.9496	18.2665	72.4389	69.1254	62.5625	21.1851	68.0423	3.2118	0.00267373
419863	IRF6	21.6555	26.4641	25.8426	110.827	59.0559	69.8075	24.6541	79.8968	3.24072	0.00451916
404530	TNMD	106.89	116.423	114.916	354.192	403.294	363.08	112.743	373.522	3.31304	1.51611e-05
418125	PTN	26.0222	26.1027	27.9336	92.0218	85.4028	91.4259	26.6861	89.6169	3.35818	3.38455e-06
374046	COL11A1	46.8763	47.8092	45.9142	159.727	150.29	162.197	46.8666	157.405	3.35857	1.27957e-06
395245	MSX2	9.40611	10.8587	9.75235	33.9446	35.299	31.7453	10.0057	33.6629	3.36437	2.16722e-05
428528	DSG4	19.3654	19.0137	17.6137	64.6905	63.9502	59.85	18.6643	62.8302	3.36634	5.6138e-06
769121	LOC769121	245.775	303.539	325.983	1022.79	901.665	1044.98	291.766	989.811	3.39249	0.000220488
770592	MT3	17.7015	25.2318	22.6574	66.9734	80.8327	74.956	21.8635	74.254	3.39625	0.000482533
422926	LOC422926	86.7405	102.38	128.379	436.337	201.654	467.216	105.833	368.402	3.48098	0.0150093
422992	IFITM5	36.2118	34.9707	30.7143	126.984	123.788	121.343	33.9656	124.038	3.65188	1.50708e-05
396259	FGFR2	26.997	25.3524	30.8118	112.671	98.9896	107.584	27.7204	106.415	3.83887	4.01984e-05
423790	IFIT5	5.39428	5.13203	6.20628	22.7699	25.6161	19.5878	5.57753	22.6579	4.06236	0.000130327
768774	LOC768774	7.79346	7.70382	6.75989	32.6463	29.8286	28.1092	7.41906	30.1947	4.06988	2.40725e-05
421683	PERP	17.6626	19.5806	19.398	81.4187	80.0362	71.5397	18.8804	77.6649	4.11352	1.10843e-05
770728	770728	13.809	14.7993	15.3085	54.4641	59.9063	68.1579	14.639	60.8428	4.15622	3.82596e-05
374211	CRABP1	22.541	36.6017	36.4178	135.744	144.262	132.527	31.8535	137.511	4.31699	0.000797395
418661	XG	19.6706	21.0038	19.9367	100.479	88.1005	74.1248	20.2037	87.568	4.33426	8.58684e-05
396217	MBP	27.1953	30.8938	29.9495	150.422	145.232	102.213	29.3462	132.622	4.51924	0.000318397
428140	MATN4	41.248	33.8851	30.888	179.553	145.684	162.994	35.3404	162.744	4.60504	0.000126305
395094	FGFBP2	7.3485	10.7843	9.36251	40.3287	41.7888	46.2875	9.16512	42.8017	4.67006	0.000202116
431325	LOC431325	180.063	287.887	279.982	1207.34	1190.95	1156.64	249.311	1184.98	4.753	0.000489576
418813	LOC418813	161.136	201.011	210.098	880.061	931.395	963.58	190.748	925.012	4.84938	5.15726e-05
395840	GAL2	67.7508	118.024	100.432	460.024	488.707	518.58	95.4025	489.104	5.12674	0.000595463
428413	BAMBI	89.1374	90.8393	91.5587	487.144	476.265	430.713	90.5118	464.707	5.13422	1.87194e-06
396218	LYZ	5.72547	6.82482	7.61416	38.2593	42.5641	25.0083	6.72149	35.2772	5.24843	0.000848148
420900	SERPINB5	10.5567	9.72835	9.59727	57.2819	56.9224	47.2344	9.96078	53.8129	5.40248	1.76292e-05
415860	CDH1	23.8824	24.5572	19.2315	140.013	116.323	122.233	22.557	126.19	5.59424	5.43321e-05
428499	LOC428499	11.8762	18.8046	19.4077	106.271	101.676	83.9517	16.6962	97.2994	5.82764	0.000518119
417890	EPYC	11.8762	12.7822	11.2505	49.7594	82.7464	83.0723	11.9696	71.8593	6.00347	0.000531859
771293	LOC771293	25.6354	19.315	19.714	134.535	141.78	137.126	21.5548	137.813	6.39363	3.5716e-05
408040	KRT15	19.5563	20.9053	23.2991	156.708	130.978	132.356	21.2536	140.014	6.58778	1.6836e-05
772080	LOC772080	252.485	243.838	255.501	1653.99	1856.53	1564.22	250.608	1691.58	6.74991	3.39177e-06
415710	RBM35B	10.3416	10.1714	8.88479	65.0843	68.3915	73.6464	9.79927	69.0407	7.0455	5.31254e-06
396479	LOC396479	13.3084	18.2117	14.719	107.34	119.641	100.378	15.413	109.12	7.0797	4.93812e-05
395210	SPP1	33.7819	28.3068	30.9026	224.006	233.695	217.918	30.9971	225.206	7.2654	3.50189e-06
420301	LOC420301	18.754	23.3075	19.5287	154.101	151.23	145.801	20.5301	150.377	7.32473	8.35841e-06
421292	TACSTD1	30.0742	36.5757	29.7213	245.237	259.918	228.715	32.1237	244.624	7.61504	1.20816e-05
420869	DSP	10.6932	10.9591	10.5778	88.3954	90.7474	89.8718	10.7434	89.6715	8.34668	8.40226e-09
426910	LOC426910	13.1707	13.546	18.896	143.834	125.911	136.557	15.2042	135.434	8.90764	5.60594e-05
396505	MATN1	8.4264	7.68936	5.1109	57.6501	81.8846	53.771	7.07555	64.4352	9.10674	0.00038914
396071	IBSP	9.87063	10.1293	8.81815	95.8034	94.0336	90.4571	9.60601	93.4314	9.72634	9.79936e-07
395954	MATN3	6.3708	6.80096	5.84278	73.1333	64.7609	60.6154	6.33818	66.1699	10.4399	4.84948e-06
395841	GAL1	22.6649	27.0647	24.2002	285.813	274.45	333.94	24.6432	298.068	12.0953	6.05323e-06
768566	MYH8	200.236	231.339	214.747	2768.45	2762.66	3023.17	215.441	2851.43	13.2353	9.21523e-07
396471	LECT2	27.5486	29.8409	26.1324	393.383	422.299	445.131	27.8406	420.271	15.0956	8.45709e-07
771873	COL9A1	23.2702	30.8142	25.5958	476.008	485.387	442.17	26.5601	467.855	17.615	5.04757e-06
395708	LYG2	27.8791	26.9907	25.0284	466.273	542.36	480.309	26.6327	496.314	18.6355	8.17461e-07
396475	HAPLN1	8.29498	8.12061	9.6184	165.689	183.968	158.306	8.678	169.321	19.5115	1.77457e-06
396242	COL9A3	26.8278	23.6017	20.132	530.174	426.334	439.031	23.5205	465.18	19.7776	9.99298e-06
407777	GAL7	20.9428	54.1631	35.8904	983.75	1031.09	1070.55	36.9988	1028.46	27.7972	0.000251023
422849	CYTL1	6.94315	6.94851	7.43918	216.229	291.1	221.956	7.11028	243.095	34.1892	3.53959e-06

## Sheet: E18_ttest0.05_fold1.5
Entrez gene	Gene symbol	E18B-19	E18B-20	E18B-21	E18L-22	E18L-23	E18L-24	E18B	E18L	fold	log2-ttest-pvalue
415465	ADAMTSL3	159.107	159.84	147.761	38.726	25.3999	30.2758	155.569	31.4672	0.202271	0.000207835
425001	LOC425001	29.7731	29.002	24.3062	6.80763	6.1169	5.92127	27.6938	6.28193	0.226835	4.16628e-05
418114	LOC418114	83.0146	111.543	119.192	28.515	25.8856	19.926	104.583	24.7755	0.236898	0.000735921
421766	SESN1	4372.24	4369.23	4873.7	1103.67	1105.7	1156.7	4538.39	1122.02	0.24723	3.79028e-06
420343	RCJMB04_35f9	515.03	496.651	519.242	131.766	124.691	139.299	510.308	131.919	0.258509	2.60386e-06
395321	TULP1	80.8233	49.4747	42.592	17.3708	11.969	15.5285	57.63	14.9561	0.259519	0.00403951
416548	SYNGR3	393.719	401.035	315.852	120.813	76.6674	105.649	370.202	101.043	0.27294	0.0010777
373896	UCP3	61.1873	75.7736	62.9405	19.6581	20.9481	16.7589	66.6338	19.1217	0.286967	0.000188652
422268	POF1B	154.318	178.905	181.47	54.8743	38.2162	58.4608	171.564	50.5171	0.29445	0.000961981
423851	RCJMB04_20o15	267.376	295.425	279.266	84.4391	83.1994	90.2004	280.689	85.9463	0.306198	6.39572e-06
425011	LOC425011	21.7462	25.6686	22.7349	8.26019	7.00007	6.83858	23.3832	7.36628	0.315024	0.000116945
419759	ZBTB16	129.617	145.797	140.261	47.411	41.032	43.1942	138.559	43.8791	0.316682	3.0095e-05
770316	LOC770316	94.6792	93.4629	82.6936	33.7634	27.3855	31.0786	90.2786	30.7425	0.340529	0.000132798
771265	CBLN1	89.1731	97.5091	88.2105	31.7216	27.8368	38.1481	91.6309	32.5688	0.355435	0.000422
415454	HDC	39.7978	38.7939	42.975	16.3865	15.0871	12.6835	40.5223	14.719	0.363233	0.00023699
420045	KRT20	24.5966	25.6276	17.0118	9.36872	7.82862	7.35958	22.412	8.18564	0.365235	0.00260393
416208	STC2	62.9981	64.248	56.9678	23.592	19.8519	24.3339	61.4046	22.5926	0.36793	0.000167123
416616	VWA3A	66.3227	58.9305	51.8374	21.4658	21.269	23.0151	59.0302	21.9166	0.371279	0.000197002
420213	FAM82B	491.172	492.516	443.355	173.958	187.9	177.17	475.681	179.676	0.377723	1.99881e-05
770936	LOC770936	1225.88	1181.5	1252.46	457.402	505.809	439.996	1219.95	467.736	0.383406	2.82662e-05
769974	TMPRSS7	16.9693	18.1454	18.0114	7.32224	5.80618	7.37789	17.7087	6.83544	0.385993	0.000299339
374125	LITAF	73.5802	84.1103	77.1019	31.2051	29.2768	31.153	78.2642	30.545	0.39028	2.96026e-05
427175	SERINC5	28.2852	28.2563	27.9429	10.4575	10.7852	11.9442	28.1615	11.0623	0.392816	2.04748e-05
421186	FKBP5	1214.67	1261.36	1335.57	494.242	497.227	510.699	1270.54	500.723	0.394104	5.91006e-06
415726	LOC415726	112.821	126.573	113.439	49.5559	46.6393	47.3128	117.611	47.836	0.40673	2.74238e-05
771165	ARRDC2	326.429	340.812	338.11	134.617	140.016	136.743	335.117	137.126	0.409188	8.79785e-07
771074	TTPA	46.2996	31.1503	34.629	16.8371	14.0847	15.0173	37.3596	15.313	0.409881	0.00244395
420479	MAP3K8	132.466	134.751	144.355	60.0998	60.5696	50.5888	137.191	57.0861	0.416108	0.000166188
427588	KLF15	215.519	225.456	232.69	83.4001	101.752	95.9132	224.555	93.6886	0.417219	0.000154612
417161	KIAA1529	87.7722	85.8973	82.164	33.6629	33.4244	40.4086	85.2778	35.832	0.420179	0.000180461
424010	BARD1	27.1247	35.5867	33.899	12.8487	14.8161	13.2447	32.2035	13.6365	0.423449	0.000817545
415298	SEMA7A	52.164	52.6285	47.4926	24.4017	19.2876	20.8978	50.7617	21.529	0.424119	0.00035331
424820	NMNAT3	22.5796	17.1628	15.8198	8.75791	6.44961	8.62069	18.5208	7.94273	0.428856	0.0045015
396093	NFKBIA	1688.02	1701.36	1839.29	785.536	709.545	761.846	1742.89	752.309	0.431644	3.25855e-05
768821	FGL2	68.2753	79.8517	64.8924	29.3237	28.9731	34.6889	71.0065	30.9952	0.436512	0.00062901
422884	TNIP2	36.0166	52.0289	56.0295	23.2968	19.5483	20.1024	48.025	20.9825	0.436907	0.00522719
427800	UTS2R	63.4099	64.5324	68.858	27.6231	26.9636	31.6188	65.6001	28.7352	0.438036	0.00011824
421368	BATF3	94.6504	104.811	73.5937	38.3306	41.421	40.453	91.0182	40.0682	0.440222	0.00166274
419908	IHPK3	893.653	935.081	1027.11	419.519	410.093	429.188	951.95	419.6	0.44078	4.52249e-05
423469	ANKRD9	172.127	192.461	175.243	68.4975	88.2199	83.6221	179.944	80.1132	0.445212	0.000647545
427462	GOLM1	179.428	202.763	220.896	75.9343	90.4871	103.098	201.029	89.8397	0.446899	0.00164642
420589	ARL4A	97.2819	99.6989	86.3636	42.6834	43.4399	40.5526	94.4481	42.2253	0.447074	8.03542e-05
421939	ATP6V1C2	109.403	102.007	108.132	40.411	50.5212	52.4577	106.514	47.7966	0.448735	0.000662949
429025	KLHL23	64.7447	64.7039	61.2139	28.0718	27.5306	30.0532	63.5542	28.5519	0.449252	1.59924e-05
424187	DPP4	124.487	140.968	101.395	50.6327	55.6836	59.1208	122.284	55.1457	0.450966	0.00174613
422253	MCF2	384.358	388.343	370.355	165.758	175.773	174.279	381.019	171.937	0.451256	4.37291e-06
374135	CTGF	864.067	858.493	827.166	375.232	385.983	405.084	849.909	388.766	0.457421	7.4425e-06
422831	C1QTNF7	203.358	192.802	214.796	95.0092	86.0879	100.595	203.652	93.8972	0.461067	0.000148554
395392	SNCG	172.354	175.838	176.554	76.2562	89.1549	76.7684	174.915	80.7265	0.461517	0.000113613
423402	FOXN3	29.6577	42.7552	41.5286	15.5336	23.7314	14.0114	37.9805	17.7588	0.467578	0.0178258
420570	PDK4	4526.32	4591.63	4323.23	1997.8	2172.95	2173.5	4480.39	2114.75	0.472001	2.32062e-05
396185	CEBPB	451.531	415.269	385.718	187.206	222.749	182.404	417.506	197.453	0.472935	0.000635436
429145	FAM43A	289.521	168.41	198.229	115.324	99.03	97.1024	218.72	103.819	0.474665	0.0130615
415802	DYNLRB2	190.932	225.006	163.024	102.639	59.6539	112.723	192.987	91.6719	0.475015	0.0243273
417770	ST7	63.4156	63.2328	70.3855	28.9787	27.6978	37.3441	65.678	31.3402	0.47718	0.0016772
429286	USP13	177.761	169.866	184.988	88.4756	79.8376	86.3989	177.538	84.904	0.47823	4.89808e-05
395674	MCL1	266.972	264.122	294.54	130.179	139.693	126.118	275.211	131.997	0.47962	8.99367e-05
415361	ACSBG1	34.7416	36.0286	36.0291	20.1806	15.7021	16.394	35.5998	17.4256	0.489485	0.000779343
407776	GAL6	59.617	47.5692	44.3702	28.2729	24.5499	21.7687	50.5188	24.8639	0.492171	0.00377484
419429	RCJMB04_3g19	42.9262	31.4573	42.9857	21.7022	19.1881	16.8761	39.1231	19.2555	0.492177	0.005143
769836	LOC769836	27.0091	27.2189	27.3331	13.7399	11.5732	15.4266	27.187	13.5799	0.499499	0.00110437
768530	LYPLA3	569.337	575.528	548.828	294.086	263.672	290.579	564.564	282.779	0.50088	5.02822e-05
423706	OIT3	415.46	410.588	401.798	204.691	209.666	206.045	409.282	206.801	0.505276	5.97301e-07
417981	LOC417981	1125.93	1177.76	1376.38	599.586	641.61	621.021	1226.69	620.739	0.506028	0.00044764
423456	SLC25A29	485.154	490.646	512.996	220.747	272.389	263.747	496.265	252.294	0.508385	0.000546396
378891	CSNK1E	351.17	361.253	339.548	192.137	153.907	189.458	350.657	178.501	0.509046	0.000776484
396489	GLUL	413.986	457.313	461.118	230.855	249.267	204.507	444.139	228.21	0.513825	0.000576117
424466	CDC14A	32.7249	28.9263	28.177	17.0925	12.8895	16.3725	29.9427	15.4515	0.516035	0.00254631
427107	ARRDC3	93.2863	96.4505	71.7007	53.4304	44.9574	36.9728	87.1458	45.1202	0.517755	0.00957959
427464	LOC427464	40.7121	38.0139	24.5696	18.5937	17.2542	18.179	34.4319	18.009	0.523033	0.0173447
427391	CDO1	602.855	661.153	636.525	300.748	347.208	347.867	633.511	331.941	0.52397	0.000300273
415294	EDC3	33.0274	32.5765	26.8836	19.5936	12.6544	16.7658	30.8292	16.338	0.529951	0.0109411
374267	MBL2	141.876	146.405	110.09	79.7744	63.8313	68.1554	132.79	70.587	0.531567	0.00493975
418716	IL1RL2	21.4605	19.4094	18.4998	10.1374	11.323	10.2281	19.7899	10.5628	0.533748	0.000370002
418424	RCJMB04_9f20	23.3941	31.9709	28.5314	14.712	15.9746	14.1592	27.9655	14.9486	0.534539	0.00320039
423412	TC2N	31.2929	31.4791	34.1678	17.4663	17.9407	16.4809	32.3133	17.296	0.535259	7.87532e-05
423820	LOC423820	56.2506	46.2589	46.5463	28.7521	25.4808	25.8267	49.6853	26.6866	0.537112	0.00115877
418300	ZYX	340.573	331.486	312.834	191.391	161.373	176.248	328.298	176.337	0.537126	0.00035213
428471	HUS1	26.4367	33.5735	28.5937	13.6746	16.6352	17.4342	29.5346	15.9147	0.538848	0.00378028
417009	RNF215	38.4689	42.8992	55.539	22.9227	22.4442	28.4283	45.6357	24.5984	0.539016	0.00990676
428743	AGXT2L1	1610.65	1537.81	1616.62	843.654	819.916	908.186	1588.36	857.252	0.539709	5.69334e-05
426428	RCJMB04_8k11	45.4938	53.1912	55.264	28.6123	25.7258	28.7811	51.3163	27.7064	0.539914	0.000919919
426754	TRIM63	1842.17	1816.13	1737.1	964.105	1004.97	944.463	1798.47	971.179	0.540003	1.71871e-05
416852	HPD	276.741	251.321	210.953	130.269	129.048	140.358	246.338	133.225	0.540821	0.00190057
395453	FGF18	119.281	118.709	91.5375	60.0618	63.7371	55.095	109.843	59.6313	0.54288	0.00338095
425002	SERPINI1	74.8044	69.3715	69.9887	39.0911	36.2401	41.1373	71.3882	38.8228	0.543827	0.000154799
404530	TNMD	782.302	830.117	762.367	413.195	444.543	434.723	791.595	430.82	0.544243	5.23407e-05
423042	ADM	1452.32	1505.83	1395.45	760.125	857.41	755.018	1451.2	790.851	0.544963	0.000202188
378926	ANKRD1	59.0421	88.6086	67.3995	40.8001	40.4816	36.1146	71.6834	39.1321	0.545902	0.00926922
378916	LHFPL5	178.795	186.182	176.369	100.562	98.7107	96.91	180.449	98.7275	0.547123	6.45356e-06
423605	LOC423605	73.2299	96.7608	88.9738	38.1878	51.7654	53.2736	86.3215	47.7423	0.553075	0.0114491
422184	CXorf41	104.243	92.9944	100.543	53.161	57.0276	55.0954	99.2602	55.0947	0.555053	0.00011651
419893	DEF6	36.3617	38.7141	55.0301	31.242	21.7109	19.6124	43.3686	24.1884	0.55774	0.0373066
421263	PROKR2	56.9439	63.579	63.5688	33.181	36.5333	33.5492	61.3639	34.4212	0.560935	0.000265921
416888	LOC416888	153.268	161.528	163.034	91.711	81.2885	95.1364	159.277	89.3786	0.561153	0.000348686
421816	ACY1L2	129.782	141.695	153.9	83.864	73.6784	81.397	141.792	79.6465	0.561712	0.000789227
418544	LOC418544	45.6163	39.3916	44.7694	24.9711	21.7782	26.2174	43.2591	24.3222	0.562245	0.00132922
429089	CYR61	116.23	121.776	91.7115	56.7022	61.9407	66.8114	109.906	61.8181	0.562465	0.00463638
419442	SLC25A33	171.968	162.619	164.897	100.718	88.1592	92.7813	166.495	93.8862	0.563899	0.000170178
417751	LMOD2	609.161	551.208	512.119	330.206	336.888	279.84	557.496	315.645	0.566183	0.00181192
427996	MBTPS2	61.5544	66.3971	58.4418	44.4423	31.208	30.5979	62.1311	35.4161	0.570022	0.0104802
427840	MNT	43.5717	53.535	45.4684	25.1581	27.9655	28.2039	47.525	27.1092	0.570419	0.00154437
396481	IL1R1	169.546	185.323	187.617	94.0005	112.42	103.68	180.829	103.367	0.571628	0.000766214
416096	SHQ1	32.985	33.2789	36.6036	19.0658	17.7827	22.0013	34.2892	19.6166	0.572094	0.00138273
420419	RCJMB04_4j19	69.0493	45.1428	49.045	34.2515	28.1481	31.666	54.4123	31.3552	0.576252	0.019419
419547	CCDC21	94.3706	97.8034	111.446	63.0489	54.1602	58.1174	101.207	58.4422	0.577454	0.00120957
770608	FAM62B	69.4602	70.8797	69.258	46.0381	34.5915	40.4552	69.866	40.3616	0.577701	0.00258965
395257	CBFB	721.357	748.107	787.813	440.215	425.085	440.143	752.426	435.148	0.578326	4.09654e-05
416693	NET1	577.88	659.461	656.624	368.355	352.957	375.463	631.322	365.592	0.579089	0.0003169
415121	CYP4V2	36.6434	43.4999	45.6736	27.0595	26.0785	19.7349	41.939	24.291	0.579199	0.0100607
424895	ACAP2	273.956	257.177	253.843	154.354	144.691	155.839	261.659	151.628	0.579486	7.9634e-05
771635	SRR	269.5	208.85	239.088	140.261	139.389	136.186	239.146	138.612	0.579613	0.00189193
396433	TNNT2	1266.53	1381.92	1340.07	731.795	766.46	814.228	1329.51	770.828	0.579784	0.000168946
396518	CD3D	44.6352	48.9348	39.338	26.4833	23.5819	27.0422	44.3027	25.7024	0.580156	0.00206815
396405	CAMKK2	34.4178	32.5926	33.0067	21.8639	19.6039	16.6183	33.339	19.362	0.580762	0.00251457
421278	GRP	1179.41	1160.78	1116.74	589.689	677.565	744.539	1152.31	670.598	0.581958	0.00143238
425529	FAM117A	267.437	270.902	291.414	174.016	150.582	158.491	276.584	161.03	0.582208	0.000413391
420581	ICA1	106.292	130.877	105.918	60.5824	73.4145	66.8933	114.362	66.9634	0.585539	0.00394562
423867	C10orf26	617.591	675.71	718.335	376.636	423.114	385.728	670.545	395.159	0.58931	0.000726067
395534	MYH15	19.2763	21.0021	18.7475	13.8651	8.58799	12.3676	19.6753	11.6069	0.589922	0.021158
424270	FAIM	95.5203	98.7062	101.868	51.9752	60.367	62.4147	98.6981	58.2523	0.590207	0.000864534
419814	KCTD20	246.204	241.684	247.244	138.941	146.544	148.854	245.044	144.78	0.590832	1.80635e-05
423638	ECD	184.858	201.262	195.184	115.526	103.599	124.45	193.768	114.525	0.591042	0.000848945
427491	LOC427491	21.2315	20.3648	19.5172	12.3508	13.3102	10.4918	20.3712	12.0509	0.591569	0.0020565
422815	PPARGC1A	101.251	113.57	112.964	64.066	69.9724	59.8706	109.262	64.6363	0.591574	0.000856273
416618	LOC416618	181.781	219.108	211.798	106.57	130.757	125.338	204.229	120.888	0.591925	0.00345583
421276	SERTAD2	108.957	112.45	130.024	69.63	77.0749	61.3175	117.144	69.3408	0.591929	0.0035753
425241	DIRAS2	72.6581	53.3035	46.0079	35.6002	31.3753	34.8373	57.3232	33.9376	0.59204	0.0224068
423821	CCNJ	47.212	53.9598	43.4234	29.9564	23.5522	32.1329	48.1984	28.5472	0.592285	0.00958451
396342	TEF	188.827	221.944	193.493	98.785	152.561	106.747	201.421	119.364	0.59261	0.0195859
420336	RCJMB04_1a13	1045.84	1084.02	1065.24	568.608	643.154	682.043	1065.03	631.268	0.592724	0.000649886
417759	LOC417759	31.9793	27.3794	28.2328	18.0457	14.4654	19.4906	29.1972	17.3339	0.593683	0.0064852
418653	PNPLA4	54.4581	52.7333	43.9274	30.7958	26.7696	32.2648	50.373	29.9434	0.594434	0.00402363
420127	PGPEP1	31.6441	33.1451	30.8952	19.8723	20.9571	16.1236	31.8948	18.9843	0.595217	0.00315372
419966	NMT1	360.85	357.25	416.401	200.802	281.722	194.373	378.167	225.632	0.596646	0.0147229
770196	NEK3	29.0084	41.0273	31.454	17.969	21.2565	21.4312	33.8299	20.2189	0.597663	0.0132258
428660	LOC428660	25.4382	18.2653	26.9131	12.2342	13.8275	16.1619	23.5389	14.0746	0.597928	0.0251704
427190	OXCT1	51.6868	56.0319	54.0695	31.2681	34.2447	31.4474	53.9294	32.3201	0.599304	0.000167139
422269	ZNF711	34.3586	34.317	41.1039	17.8136	27.0196	20.9676	36.5932	21.9336	0.59939	0.0180252
427841	RCJMB04_18p7	39.2147	38.1873	39.1534	26.2318	19.8711	24.0215	38.8518	23.3748	0.601639	0.00334863
420426	GORASP1	285.376	293.124	290.464	165.24	169.34	188.265	289.655	174.282	0.601688	0.000236258
425026	TIPARP	748.373	804.79	841.91	472.477	512.167	459.779	798.357	481.475	0.603081	0.000429951
427254	ZFAND5	936.312	961.789	999.673	558.17	589.654	606.006	965.925	584.61	0.605234	8.21794e-05
418949	LATS2	106.932	116.299	125.602	75.5717	61.7737	73.8725	116.278	70.406	0.605497	0.00309175
424747	DGKD	114.524	122.919	129.236	79.3233	72.9772	70.4374	122.226	74.246	0.607446	0.000555019
417962	LOC417962	27.6563	29.5	26.6869	17.9725	16.4583	16.563	27.9477	16.9979	0.608205	0.000259877
418479	ADAMTS1	91.9592	107.564	97.345	63.0743	60.5142	57.0383	98.956	60.2089	0.608441	0.000800549
423906	TDRD1	10.6984	8.46346	9.59322	6.30968	5.21032	6.10927	9.58504	5.87642	0.613083	0.00558491
415807	HSD17B2	64.5179	83.879	88.6931	50.072	49.3681	45.9521	79.03	48.4641	0.613236	0.00913118
418113	RAB19	30.6793	33.9228	31.6156	23.7311	20.0816	15.2207	32.0726	19.6778	0.61354	0.0192255
429055	C1orf59	18.4822	20.6481	22.2023	12.8365	14.3263	10.4824	20.4442	12.5484	0.613789	0.00958871
395788	TCF15	341.268	275.71	269.969	176.543	161.802	206.191	295.649	181.512	0.613945	0.00913583
769345	LOC769345	6457.69	5922.13	7166.6	4431.26	3766.57	3812.72	6515.47	4003.52	0.614463	0.00304872
421922	RNF144A	74.3509	55.8399	52.5373	39.6331	37.5334	35.169	60.9094	37.4452	0.614769	0.0133613
426806	GRHPR	79.5548	75.851	75.7293	41.3372	51.4539	49.3398	77.0451	47.3769	0.614925	0.00207113
769445	LOC769445	506.173	579.791	563.485	255.215	398.499	360.58	549.816	338.098	0.614929	0.0236669
421004	GMNN	250.763	279.73	233.66	148.868	157.621	163.426	254.717	156.638	0.614948	0.00119932
769134	LOC769134	500.884	460.984	497.637	287.068	309.329	301.384	486.502	299.261	0.615127	0.000147531
417002	OSBP2	32.2524	41.6432	32.6442	25.3287	21.1705	19.1247	35.5133	21.8746	0.615956	0.0143609
417343	LOC417343	82.5186	79.0553	83.0059	51.1652	50.5228	49.0607	81.5266	50.2496	0.616358	1.65487e-05
418115	DENND2A	172.709	179.848	212.565	122.581	107.776	118.023	188.374	116.127	0.61647	0.00290861
423585	ERO1L	280.771	254.489	290.887	160.26	165.107	184.139	275.382	169.835	0.616726	0.00114242
424308	MBD5	88.3059	106.31	111.85	57.7754	62.3526	68.8879	102.155	63.0053	0.616759	0.00546849
418447	ILDR2	43.3093	34.7746	36.0576	22.6767	23.3089	24.4331	38.0472	23.4729	0.616942	0.00256619
427842	WSCD1	82.9916	116.603	103.653	71.5959	65.9532	49.9464	101.083	62.4985	0.618291	0.0308646
418880	ALG11	34.3283	48.5539	51.335	28.8034	28.0609	26.1591	44.7391	27.6744	0.618574	0.0225807
419504	C1QA	60.809	54.4654	53.4819	31.8282	38.8248	33.7512	56.2521	34.8014	0.618668	0.00249524
418510	RCAN1	175.784	202.909	192.917	121.443	116.7	116.035	190.537	118.059	0.619614	0.000425201
770939	C11orf52	158.512	153.457	175.863	106.342	78.7637	118.358	162.611	101.155	0.622065	0.0192894
396189	VSNL1	48.2287	53.9547	45.272	32.2492	26.4895	33.026	49.1518	30.5882	0.622322	0.00534463
427799	LOC427799	146.812	168.996	158.242	99.1925	89.7073	106.259	158.017	98.3862	0.622632	0.00174397
415931	RBM6	63.2581	46.2919	64.91	40.2257	30.8833	37.6041	58.1533	36.2377	0.623141	0.0253957
428909	BEGAIN	10.618	15.1535	12.9572	8.20177	8.49998	7.45472	12.9096	8.05216	0.623736	0.0136416
420740	EEPD1	731.094	810.632	749.765	439.344	471.876	518.613	763.83	476.611	0.623975	0.0011686
415332	SORD	226.509	183.653	201.576	125.809	124.313	131.834	203.913	127.319	0.624378	0.0017862
427995	PTCHD1	69.7468	68.6896	60.6166	44.6951	35.489	44.2395	66.351	41.4745	0.625078	0.00562286
395479	PPARD	107.795	136.753	117.646	76.0057	73.2485	77.6954	120.731	75.6499	0.626596	0.0029467
421845	RCJMB04_20k13	451.147	462.29	443.101	256.982	316.296	276.88	452.18	283.386	0.626711	0.00160983
418393	IMPG2	119.006	118.9	118.26	93.5069	63.8795	66.4874	118.722	74.6246	0.628565	0.0166062
427091	SLC25A42	31.6475	27.7201	23.8446	17.3305	18.3641	16.6169	27.7374	17.4372	0.628651	0.00615808
417632	YPEL2	352.86	359.207	337.771	217.03	233.03	210.676	349.946	220.245	0.62937	0.000188989
421400	DYNC2LI1	35.8586	40.8943	37.6867	24.958	23.4104	23.8256	38.1465	24.0647	0.630849	0.000426409
418164	MICAL3	20.9999	29.6503	26.3767	16.6588	17.5369	14.4405	25.6756	16.2121	0.631418	0.017843
420692	TMEM108	200.161	184.965	162.176	117.053	113.926	114.621	182.434	115.2	0.631459	0.00181076
424101	GPR1	605.606	636.327	660.989	406.481	375.427	421.733	634.307	401.214	0.632522	0.000424446
395398	NRXN1	330.443	362.653	314.427	209.309	194.772	233.28	335.841	212.454	0.632602	0.00238685
422172	LOC422172	21.1848	27.03	24.7133	15.7273	15.424	14.9907	24.3094	15.3807	0.632705	0.00334715
430335	LOC430335	54.1648	44.7989	56.4211	34.9552	34.8291	28.6017	51.7949	32.7954	0.633177	0.00933416
396169	ST6GAL1	539.902	595.27	619.98	380.319	380.992	350.28	585.051	370.53	0.633331	0.000773926
419692	IL22RA1	24.4004	24.4027	22.5751	12.9373	16.2279	16.0714	23.7927	15.0789	0.633759	0.00418648
418874	RNASEH2B	85.1903	64.4892	86.2067	47.9268	47.6122	54.0287	78.6287	49.8559	0.634067	0.0122472
423730	COMTD1	55.0184	59.9062	62.5183	34.4618	39.8971	38.2656	59.1476	37.5415	0.634709	0.00138094
418009	LOC418009	49.0907	45.4077	63.413	33.3454	32.283	34.6259	52.6371	33.4181	0.634877	0.0124617
395242	EMB	44.7896	37.023	28.9339	21.9181	21.8128	26.6691	36.9155	23.4666	0.635685	0.0364294
417418	POLG2	355.698	364.013	365.383	219.687	244.224	226.092	361.698	230.001	0.635892	0.000156668
374270	IL16	17.2602	20.4529	16.3622	9.75221	11.471	13.2547	18.0251	11.4926	0.637591	0.015177
427177	CMYA5	551.777	651.013	644.599	394.485	422.022	362.174	615.796	392.894	0.638025	0.00296343
421769	FOXO3	139.629	134.99	138.543	89.1625	93.0366	81.508	137.721	87.9024	0.638266	0.000365122
420293	PYCRL	55.0184	60.6577	60.957	36.6695	35.1889	40.9711	58.8777	37.6099	0.638779	0.00134414
427076	KIAA1913	82.1173	77.345	78.6274	47.4641	48.0144	57.0874	79.3633	50.8553	0.640791	0.00197799
415374	LOC415374	59.3102	61.8583	63.0382	40.372	37.7286	39.991	61.4022	39.3639	0.641082	8.92643e-05
374241	PI15	18.0625	21.6726	18.7919	14.0202	13.7313	9.78832	19.509	12.5133	0.641411	0.0244264
417001	RTN4R	31.1728	27.0408	30.0813	17.1921	19.4692	20.1373	29.4317	18.9329	0.643283	0.00235551
420630	HOXA6	153.571	173.895	153.397	95.7846	117.932	96.2586	160.288	103.325	0.644623	0.00527785
430886	LOC430886	34.1641	41.8837	41.5257	26.4442	25.5938	23.7716	39.1912	25.2699	0.644784	0.00408715
419011	FOLH1	9.32503	10.8602	10.4284	6.36139	6.33384	7.09573	10.2046	6.59699	0.646475	0.00177198
421741	RWDD1	114.793	95.1427	102.258	68.0093	63.5152	70.4748	104.064	67.3331	0.647033	0.00228923
423009	CCDC32	153.897	144.441	149.106	93.8747	97.9083	97.864	149.148	96.549	0.647337	4.62627e-05
416449	UNC84A	247.852	318.299	298.776	184.645	191.799	183.857	288.309	186.767	0.647801	0.00492432
422677	PDE5A	90.545	97.18	98.1582	59.1802	61.0469	64.978	95.2944	61.735	0.647835	0.000315319
428621	HS3ST5	21.7078	20.0711	22.3568	12.9219	14.4183	14.2195	21.3786	13.8532	0.647995	0.000773251
420236	UQCRB	217.007	174.739	166.142	134.4	111.027	116.593	185.962	120.673	0.648912	0.0127425
374092	CRY2	52.5132	48.2868	58.121	33.3536	32.2127	37.5727	52.9737	34.3797	0.648996	0.003703
427341	TMEM215	32.5528	28.3654	27.6139	15.377	17.4349	24.654	29.5107	19.1553	0.649097	0.0399972
423398	PTPN21	71.5968	74.3878	62.0553	49.102	43.5752	42.4717	69.3467	45.0496	0.649629	0.00373933
420586	TMEM106B	268.891	283.731	296.05	181.936	183.757	186.178	282.891	183.957	0.650276	0.000114872
415620	PRMT7	50.579	52.8214	57.4986	38.3422	32.5831	33.7568	53.633	34.894	0.650607	0.00226984
770850	ANGPTL1	383.981	374.771	392.894	247.897	242.924	258.773	383.882	249.864	0.650889	4.91174e-05
422773	GUF1	47.8064	54.4601	42.0488	30.5904	30.2421	33.2511	48.1051	31.3612	0.651931	0.00624841
424462	S1PR1	127.64	132.415	149.779	89.5185	94.0365	83.7404	136.611	89.0985	0.652205	0.00193587
374213	ACVR2B	137.502	147.44	151.405	78.9754	107.747	97.9404	145.449	94.8875	0.652376	0.0107013
395469	PDGFC	109.18	119.784	109.514	63.9162	71.0796	85.8989	112.826	73.6316	0.652611	0.00910792
421251	KLHDC3	247.094	265.163	254.789	170.302	142.569	188.035	255.682	166.969	0.653033	0.0066296
422806	ZCCHC4	108.544	93.7018	102.987	79.0845	58.5618	61.8895	101.744	66.512	0.653719	0.0132512
428194	LRRC38	126.987	129.849	116.173	77.0081	79.2985	87.7692	124.336	81.3586	0.654343	0.00124446
395489	C21orf91	297.202	342.85	284.338	185.098	258.822	161.396	308.13	201.772	0.654828	0.0435981
419812	LOC419812	38.0499	31.6	28.9768	23.5162	20.9926	20.0828	32.8755	21.5306	0.654911	0.0108181
396324	ACVR2A	524.154	537.089	538.462	339.667	332.395	377.284	533.235	349.782	0.655962	0.000454136
771706	LOC771706	46.8368	44.5637	42.1249	24.7874	34.2772	28.6	44.5085	29.2215	0.656538	0.0122062
422869	ACOX3	40.2744	56.2068	44.2073	30.9549	29.8848	31.5781	46.8962	30.8059	0.656896	0.0150945
424076	NIF3L1	82.44	95.9864	76.5278	56.1478	57.7993	53.6018	84.9847	55.8496	0.657173	0.00406913
769275	LOC769275	41.7764	32.067	35.7414	22.326	28.767	21.0319	36.5283	24.0416	0.658165	0.0264975
418812	IRG1	21.5547	17.299	19.1796	12.4672	13.235	12.4961	19.3444	12.7328	0.658216	0.00336768
423587	STYX	594.45	641.654	530.059	328.79	464.813	369.758	588.721	387.787	0.658694	0.0214173
771105	LOC771105	182.593	152.031	162.127	113.218	91.7765	122.237	165.584	109.077	0.658743	0.0140107
419669	RNF19B	77.6369	72.5789	58.0266	41.8754	54.0738	41.2692	69.4141	45.7395	0.658936	0.0283174
422321	LOC422321	113.667	120.578	111.637	84.9817	61.1072	82.0687	115.294	76.0526	0.659642	0.0164587
415790	RRAD	8.29862	10.5729	12.2407	6.94206	5.82902	7.78637	10.3707	6.85248	0.660752	0.0443121
771032	C8orf4	575.091	634.599	653.208	423.914	411.383	397.392	620.966	410.896	0.661705	0.000654328
415396	FAM81A	239.077	228.382	239.742	149.497	174.839	143.876	235.734	156.071	0.662064	0.0025218
428956	ZNF488	22.407	21.4507	17.9075	14.6518	13.6708	12.5885	20.5884	13.637	0.662364	0.00735849
422761	LRRC66	25.1443	32.9073	35.2837	22.1087	18.1576	21.5997	31.1118	20.622	0.662836	0.0283686
768920	LOC768920	97.4301	92.7851	104.64	66.1626	60.6551	68.8762	98.2851	65.2313	0.663695	0.00132198
431602	PTPRD	89.8225	106.458	87.1588	58.3742	66.7731	63.1229	94.4799	62.7567	0.664234	0.00520341
429108	ACOT11	27.1763	20.5996	21.4952	14.6244	13.4057	17.9988	23.0903	15.343	0.664475	0.0290424
416597	NDE1	81.3237	88.0872	80.2723	52.4265	49.0812	64.5311	83.2277	55.3463	0.664998	0.00906386
423661	ARID5B	71.4448	65.8534	68.3445	43.748	42.6958	50.3752	68.5476	45.6063	0.665324	0.00194504
417195	CRAT	56.0257	57.5976	51.6372	37.8465	37.0551	35.2156	55.0868	36.7057	0.666325	0.000490862
396242	COL9A3	32.379	27.5933	32.9847	42.8664	50.069	46.5736	30.9857	46.503	1.50079	0.00488541
423603	PHYHIPL	27.768	31.054	28.2695	47.2518	39.8562	43.6014	29.0305	43.5698	1.50083	0.00254153
416593	UNKL	20.6267	23.0762	23.9054	29.8712	36.2494	35.3764	22.5361	33.8323	1.50125	0.00581393
374201	PITX1	10.6974	11.7398	11.0593	18.7112	16.0886	15.6044	11.1655	16.8014	1.50476	0.00286994
416651	HBAD	2064.85	2111.15	1868.77	2941.74	3155.08	3013.25	2014.93	3036.69	1.5071	0.000654152
421390	LOC421390	272.277	282.218	282.221	396.281	432.457	433.432	278.905	420.723	1.50848	0.00020876
424467	VCAM1	31.9039	34.1798	25.3417	41.638	48.2523	48.2566	30.4751	46.049	1.51103	0.0152991
426454	GPR155	38.1499	38.8783	38.0512	54.2045	65.0786	54.8697	38.3598	58.0509	1.51333	0.00229413
415457	WHDC1	58.5443	52.3327	59.1158	82.9152	88.1182	86.4897	56.6642	85.841	1.51491	0.000638517
420545	PTTG1IP	81.4455	93.1738	92.6739	138.457	147.057	119.473	89.0977	134.996	1.51515	0.00547196
417349	RAP2B	222.673	210.858	241.932	351.636	285.858	386.895	225.154	341.463	1.51657	0.0137835
770592	MT3	31.8263	29.4381	24.6777	45.4402	46.0469	38.9072	28.6474	43.4648	1.51723	0.0105942
419070	GDPD5	148.046	135.656	142.519	216.745	215.756	214.784	142.074	215.762	1.51866	7.99173e-05
396049	TOM1	131.646	137.14	138.453	203.221	210.671	206.786	135.747	206.893	1.52411	2.2611e-05
768501	C5orf30	39.2627	36.1195	36.2482	54.8052	53.2016	62.2404	37.2101	56.7491	1.5251	0.00160569
395285	NR0B1	12.716	11.475	12.8248	19.3357	18.4501	18.7468	12.3386	18.8442	1.52725	0.000376508
420525	PTER	284.389	326.556	325.463	464.45	477.097	489.67	312.136	477.073	1.52841	0.000892072
421870	C6orf57	120.161	118.911	108.726	170.367	193.139	168.089	115.933	177.198	1.52846	0.00147522
416918	XBP1	250.826	254.735	273.01	398.293	410.475	382.455	259.523	397.074	1.53001	0.000212196
373985	CHRDL1	35.9134	29.9536	38.1798	53.2608	50.428	55.5093	34.6823	53.0661	1.53006	0.00529107
395300	SULT1C3	7.11885	6.77053	6.19979	10.6438	11.494	8.66045	6.69639	10.2661	1.53308	0.0107875
428656	MFSD2B	11.6098	11.0177	11.3163	18.1655	16.0087	17.876	11.3146	17.3501	1.53342	0.000556193
772190	LOC772190	49.7884	47.8965	49.1078	65.5631	75.4752	84.2239	48.9309	75.0874	1.53456	0.00448601
420962	EPB41L4B	9.97951	10.1362	10.012	13.1931	15.8964	17.1708	10.0426	15.4201	1.53547	0.00570708
417672	RCJMB04_19f9	32.6111	30.5719	23.8376	45.5904	42.2943	45.7615	29.0069	44.5487	1.5358	0.0115086
418458	ACP6	75.5313	99.9564	77.2711	126.921	128.793	132.658	84.2529	129.457	1.53653	0.00851601
418166	TUBA4A	37.5901	43.7975	35.5331	57.3987	54.0744	68.2366	38.9736	59.9032	1.53702	0.0101853
396221	LDHA	1391.8	1579.18	1548.86	2292.94	2616.18	2050.17	1506.62	2319.77	1.53972	0.00605461
378894	TNFSF10	156.881	148.61	174.077	222.207	248.415	268.671	159.856	246.431	1.54158	0.00389028
424718	TNNI3K	13.419	8.33954	10.4227	14.6604	17.7863	17.1954	10.7271	16.5474	1.54258	0.0400628
395434	POPDC3	195.754	209.271	227.399	305.029	340.02	330.758	210.808	325.269	1.54296	0.0013155
418854	C13orf18	28.0162	29.1047	30.2253	43.9819	45.7555	45.0555	29.1154	44.931	1.5432	6.19476e-05
417754	IQUB	9.0869	9.45995	9.6271	14.6203	13.8325	15.1372	9.39132	14.53	1.54717	0.000154437
416708	ENTPD6	51.1286	53.6816	50.3086	85.0765	71.8228	83.296	51.7063	80.0651	1.54846	0.00155736
420300	LOC420300	13.7377	13.3949	14.0738	18.3293	26.3753	19.1934	13.7355	21.2993	1.55068	0.0210262
418415	PVRL3	151.908	129.404	147.554	205.087	248.806	211.21	142.955	221.701	1.55084	0.00490629
421592	LOC421592	58.5292	58.5823	78.036	101.986	97.1303	104.241	65.0492	101.119	1.5545	0.0100743
428534	SOX17	579.895	519.234	466.933	820.935	783.554	830.115	522.021	811.535	1.5546	0.0023858
415459	LOC415459	119.401	146.236	156.816	211.767	233.646	211.882	140.818	219.099	1.5559	0.00706521
373986	LMBR1	172.246	160.609	164.982	244.621	243.485	291.141	165.946	259.749	1.56526	0.00202716
769087	ANGPTL4	15.1131	14.5867	17.8791	23.5357	26.0502	24.9994	15.8596	24.8618	1.56762	0.00284443
408039	KRT14	59.2499	46.4426	61.7142	81.4586	94.797	86.4838	55.8022	87.5798	1.56947	0.00999028
423733	DUPD1	35.7334	33.278	36.5337	53.1616	52.156	60.6139	35.1817	55.3105	1.57214	0.00120469
422343	AMMECR1	30.9147	20.3509	21.4355	34.5624	36.0335	43.7084	24.2337	38.1014	1.57225	0.0362935
423277	LOC423277	34.721	33.8537	31.6632	51.7269	45.1307	60.8085	33.4126	52.5554	1.57292	0.00785537
770648	GPRC5B	71.5846	70.5184	66.5231	115.98	108.536	103.973	69.542	109.496	1.57453	0.000308636
420926	ROPN1L	10.2618	7.30141	10.1205	13.1445	13.215	17.3076	9.22788	14.5557	1.57736	0.0329778
426655	SPAG4	13.6002	14.0408	17.1777	24.721	27.2887	18.7701	14.9395	23.5933	1.57925	0.0281185
423940	PLEKHA1	49.9538	72.3782	56.4454	93.7294	92.4332	96.5821	59.5925	94.2482	1.58155	0.0128367
421067	ESCO1	59.2617	60.1348	50.6103	85.3866	96.9194	86.6635	56.669	89.6565	1.58211	0.00251075
421548	GNPAT	149.261	134.193	154.432	220.14	241.83	232.83	145.962	231.6	1.58672	0.00077875
769853	SCAMP2	163.024	176.699	180.379	254.571	313.375	257.533	173.368	275.16	1.58715	0.0034842
423969	TCERG1L	12.4038	13.6387	11.7486	20.8852	18.676	20.5603	12.597	20.0405	1.59089	0.00113887
420771	C7orf25	62.6122	62.8788	48.5499	83.8477	99.9993	93.0481	58.0136	92.2984	1.59098	0.00926816
769099	LOC769099	26.5115	26.9688	24.5228	39.7677	32.8948	51.9953	26.001	41.5526	1.59811	0.0293017
419221	C20orf177	23.8928	18.2828	25.4132	32.0601	37.0394	39.0865	22.5296	36.062	1.60065	0.0152009
771271	KCNE4	65.4286	73.7326	75.8739	105.293	132.24	106.756	71.6784	114.763	1.60108	0.00571292
427150	PLK2	94.6578	96.5061	102.238	149.838	160.576	159.444	97.8007	156.619	1.60141	0.000122844
427854	ATP6AP1	800.942	794.245	819.733	1261.84	1286.99	1318.72	804.973	1289.18	1.60152	7.6806e-06
420063	RAB11B	139.416	165.726	118.752	226.571	250.83	203.197	141.298	226.866	1.60558	0.0136055
396075	S100A11	393.949	414.667	330.861	579.125	631.086	620.376	379.826	610.196	1.60651	0.00284307
420388	NKTR	128.386	156.935	135.429	216	240.631	219.691	140.25	225.441	1.60742	0.00226608
395128	HES1	137.207	138.774	110.25	230.866	182.818	207.211	128.744	206.965	1.60757	0.00916646
421948	MYCN	97.7786	104.784	95.4999	170.018	157.566	152.802	99.354	160.129	1.6117	0.000349414
420900	SERPINB5	8.571	7.99208	8.62285	14.8059	11.1088	14.8274	8.39531	13.5807	1.61765	0.00882843
770116	LOC770116	87.053	69.3525	81.5462	131.578	122.338	131.694	79.3172	128.537	1.62054	0.00247869
421361	SMYD2	178.562	174.172	169.477	270.2	295.009	281.155	174.07	282.121	1.62073	8.22029e-05
395074	CCDC80	290.175	288.31	276.567	448.473	520.089	418.951	285.018	462.504	1.62272	0.00185135
419168	C20orf95	23.6012	23.0762	30.7052	43.2355	46.9355	35.5172	25.7942	41.8961	1.62425	0.0169062
395258	IL15	42.2011	41.4337	36.7028	62.6509	56.7382	76.3487	40.1125	65.2459	1.62657	0.00791201
417852	KCNMB4	47.8029	42.8169	46.0893	73.0545	80.3062	69.3225	45.5697	74.2277	1.62888	0.000828774
429567	LOC429567	76.7743	71.2755	72.186	121.155	123.979	114.379	73.412	119.838	1.6324	0.000122405
768566	MYH8	2750.22	2854.24	2873.04	4453.39	4897.27	4493.06	2825.83	4614.57	1.633	0.000123199
421697	TCF21	16.3254	11.6801	13.197	20.9446	26.5045	19.9416	13.7342	22.4636	1.63559	0.019838
420302	PSCA	17.0894	16.8091	15.3745	23.131	21.4798	36.0504	16.4244	26.8871	1.63702	0.0474004
423424	BTBD7	66.9352	77.5415	68.3816	118.439	108.321	122.198	70.9527	116.319	1.63939	0.00106015
771291	LOC771291	20.8723	17.1812	20.4873	27.4239	37.3456	31.2029	19.5136	31.9908	1.63941	0.0108275
418494	C21orf45	169.162	180.857	180.427	276.91	295.419	298.535	176.815	290.288	1.64176	0.000102998
415621	SLC7A6OS	66.9859	69.6163	63.2244	107.2	111.236	110.27	66.6088	109.569	1.64495	7.82089e-05
431649	LOC431649	32.2884	29.2985	29.1073	41.5005	58.1945	50.0006	30.2314	49.8985	1.65055	0.00885605
771456	LOC771456	44.189	41.7398	36.7691	65.9728	74.4436	62.1476	40.8993	67.5214	1.65092	0.0027298
418673	PLCXD1	62.0891	43.0005	62.6506	75.6886	105.211	96.2445	55.9134	92.3814	1.65222	0.0327113
396426	TUBA8	26.1088	21.6643	29.345	41.2694	38.8725	47.4168	25.706	42.5196	1.65407	0.00877886
424910	RCJMB04_2c8	137.302	147.167	145.413	220.529	235.609	254.986	143.294	237.042	1.65423	0.0004392
417833	MSRB3	74.2332	73.9425	58.152	121.69	117.308	102.498	68.7759	113.832	1.65511	0.00617315
423095	SYT8	11.8117	11.6498	13.0813	20.9159	21.0462	18.552	12.1809	20.1714	1.65598	0.000784967
419782	LOC419782	11.8286	12.3097	14.3094	23.404	22.84	17.561	12.8159	21.2684	1.65953	0.00991037
419860	G0S2	1106.81	1137.72	990.709	1873.24	1736.37	1764.61	1078.41	1791.41	1.66115	0.000454833
421217	ACYP2	463.194	520.195	505.642	788.257	932.142	753.596	496.344	824.665	1.66148	0.00235936
425034	AADACL2	147.829	147.149	153.653	265.57	267.076	213.265	149.544	248.637	1.66264	0.00261058
396259	FGFR2	35.0271	35.6185	36.6749	52.2494	66.7054	59.9445	35.7735	59.6331	1.66696	0.00215177
428768	SYNPO2	184.895	198.161	154.759	315.58	285.822	295.327	179.272	298.91	1.66735	0.0028684
395324	CXCR4	46.1298	50.1463	52.61	77.8023	75.3881	95.9326	49.6287	83.041	1.67325	0.00384189
416973	POP5	70.0147	75.4727	63.3511	125.235	116.918	107.81	69.6129	116.654	1.67575	0.00149168
415345	LOC415345	97.3631	80.7731	86.7836	156.109	136.111	152.262	88.3066	148.161	1.6778	0.00166006
423195	CHRM4	29.3746	23.4925	28.3581	42.4853	47.05	46.9284	27.0751	45.4879	1.68007	0.00247221
374143	KCND2	18.9611	19.3445	19.9471	31.3912	30.0294	36.4635	19.4176	32.628	1.68034	0.00104276
395219	SOCS2	11.5773	12.7673	12.5324	19.7673	20.9447	21.4122	12.2923	20.708	1.68463	0.000168252
418914	N4BP2L1	29.4063	36.4322	35.9475	61.3075	47.8618	62.407	33.9287	57.1921	1.68566	0.00918708
769212	EBI2	21.5587	20.4286	18.892	35.3249	36.5808	31.2127	20.2931	34.3728	1.69382	0.00102738
423720	AIFM2	23.6051	23.4017	32.4558	50.8477	42.1568	41.7457	26.4875	44.9167	1.69577	0.0128773
423088	PHLDA2	114.112	137.202	110.523	188.22	216.973	210.179	120.612	205.124	1.70069	0.00261845
416473	IQCE	92.5443	78.8593	70.297	131.264	134.302	145.747	80.5669	137.104	1.70175	0.00332684
396505	MATN1	5.95272	5.52975	5.50035	8.93475	10.3231	9.64292	5.66094	9.6336	1.70177	0.000409297
418242	UPK3A	33.9056	27.7792	34.7422	53.0224	59.226	53.27	32.1423	55.1728	1.71651	0.00239161
418719	SLC9A2	16.5114	18.1431	16.5253	25.5745	31.1824	31.1487	17.0599	29.3019	1.71758	0.00180598
421941	PQLC3	26.9169	31.4747	25.238	43.7232	50.5819	49.8076	27.8765	48.0376	1.72323	0.00242726
421850	ELOVL4	7.04013	7.93284	6.69538	11.3275	10.9544	15.0972	7.22278	12.4597	1.72506	0.00910007
424367	HSD17B7	36.3453	36.959	33.6865	61.3204	67.4076	55.9158	35.6636	61.5479	1.72579	0.000878511
396479	LOC396479	5.498	5.22759	5.47219	8.75648	8.85964	10.5353	5.39926	9.3838	1.73798	0.000891339
422618	TECRL	8.87492	8.01758	8.46515	13.0603	15.9142	15.2501	8.45255	14.7415	1.74403	0.00116042
424889	NCBP2	15.7297	17.9378	19.3123	28.9329	32.3324	31.6223	17.6599	30.9625	1.75326	0.0012165
395802	PROX1	17.2962	18.5569	18.6143	30.8547	28.3683	36.4783	18.1558	31.9004	1.75704	0.00198227
771599	LRRN1	45.8076	45.1198	45.3768	83.7021	79.96	79.0983	45.4347	80.9201	1.78102	5.5119e-06
420238	PGCP	153.207	138.49	149.268	245.7	273.22	270.421	146.989	263.114	1.79003	0.000212992
427864	DYRK2	306.533	338.206	348.221	581.945	617.695	578.691	330.987	592.777	1.79094	0.000184128
771298	LOC771298	21.1085	22.1049	24.3753	40.4174	37.2409	43.5035	22.5296	40.3873	1.79263	0.000700181
420219	EFCBP1	18.8764	22.6641	20.463	41.9841	28.3683	41.239	20.6678	37.1971	1.79976	0.0141872
396197	ALB	40.6442	50.0747	50.657	78.4782	91.8676	84.2325	47.1253	84.8594	1.80072	0.00222967
418984	TMEM123	24.5204	25.672	24.422	40.6725	44.8836	49.0333	24.8715	44.8631	1.8038	0.000477827
424357	GLRX2	610.555	641.407	656.54	1052.73	1395.99	994.138	636.167	1147.62	1.80396	0.00566221
422826	FGFBP1	11.6981	11.4871	14.6648	19.4763	22.2066	26.6961	12.6167	22.793	1.80658	0.00811095
419921	MDFI	68.6793	70.3492	53.0469	126.67	99.7683	121.564	64.0251	116.001	1.8118	0.00688779
418138	LOC418138	43.4324	44.4949	45.6853	78.8357	92.8312	70.6357	44.5375	80.7675	1.81347	0.00187375
420453	VIPR2	116.23	130.082	108.014	186.31	233.797	227.955	118.108	216.021	1.829	0.00259328
427499	TNFAIP8L3	30.9118	29.2995	25.5256	50.8749	49.4687	56.5553	28.5789	52.2996	1.83001	0.000985738
417389	CA10	18.6619	18.8032	19.7973	32.8074	31.6697	40.5199	19.0875	34.999	1.83361	0.00161771
408185	GHRL	7.95814	7.69348	7.89436	14.9065	13.2828	15.2198	7.84866	14.4697	1.84359	0.000150645
395345	FABP1	40.361	37.7864	33.6466	65.3602	78.2801	63.7273	37.2647	69.1225	1.85491	0.00181981
769727	LOC769727	73.3889	61.6252	49.3288	97.7575	115.563	132.432	61.4476	115.251	1.8756	0.0118239
426446	ADHFE1	70.0408	74.3878	64.9743	132.579	121.108	139.777	69.801	131.155	1.87898	0.000387769
772080	LOC772080	18.0409	17.3333	16.4488	30.9748	34.6183	32.4626	17.2743	32.6853	1.89213	0.000108768
396503	COL17A1	18.4337	19.1682	16.864	33.1241	38.336	32.0157	18.1553	34.4919	1.89982	0.000670826
421682	PERP	46.0874	49.8564	34.0652	81.0193	91.737	75.3997	43.3363	82.7187	1.90876	0.00713821
420386	ADCYAP1R1	26.7204	27.707	31.7186	53.3634	50.4376	60.726	28.7153	54.8423	1.90986	0.00103406
420898	SERPINBP1	13.68	10.946	14.759	22.6196	28.0059	24.7441	13.1283	25.1232	1.91367	0.00390259
419863	IRF6	19.3676	13.7261	14.264	29.6266	29.7017	32.8744	15.7859	30.7342	1.94695	0.00404916
395708	LYG2	124.796	119.317	149.346	258.868	272.561	236.852	131.153	256.094	1.95263	0.00109256
426846	LIPG	36.858	43.101	42.3341	81.1149	85.6632	73.4843	40.7643	80.0875	1.96464	0.000536621
396475	HAPLN1	10.9037	9.96492	11.0036	20.788	20.0685	22.4591	10.6241	21.1052	1.98654	0.000116459
417831	WIF1	7.05119	7.32027	10.7871	20.3124	16.4838	13.2224	8.3862	16.6729	1.98813	0.0198227
770402	LOC770402	145.376	140.79	142.474	271.661	300.968	283.78	142.88	285.47	1.99797	2.43123e-05
419947	LOC419947	11.4043	10.8426	9.15431	23.8831	21.9727	17.8211	10.4671	21.2257	2.02785	0.0030168
423196	MDK	124.978	112.12	81.0806	212.779	267.124	167.777	106.059	215.893	2.03559	0.0191879
395483	SOX8	131.988	177.148	134.098	315.58	296.543	306.083	147.745	306.068	2.07161	0.00162117
416650	HBZ	98.2184	91.8087	80.9745	185.582	197.8	179.821	90.3339	187.734	2.07823	0.000312901
423117	GAL	9.0894	9.99674	8.95706	20.4937	17.5563	20.2667	9.34773	19.4389	2.07953	0.000270155
415364	TBC1D2B	34.4178	29.2363	24.3192	62.7399	56.2721	63.9841	29.3244	60.9987	2.08013	0.00236292
421683	PERP	9.38242	9.06596	11.0891	22.2851	20.0154	19.2239	9.84582	20.5081	2.08293	0.000645587
415358	AGPHD1	130.913	113.355	111.623	206.543	263.65	271.62	118.63	247.271	2.08438	0.00191159
771293	LOC771293	7.03989	5.93004	6.33076	10.3035	13.2068	16.7307	6.43356	13.4137	2.08496	0.00846073
423179	NDUFS3	226.572	251.082	206.931	469.416	452.887	515.285	228.195	479.196	2.09994	0.000393419
769754	GTF2H5	192.181	220.635	184.331	407.528	410.181	445.168	199.049	420.959	2.11485	0.000254925
395861	KRT19	15.5297	12.1	13.9427	32.7384	26.6823	28.545	13.8575	29.3219	2.11596	0.00133227
417967	PLBD1	154.063	141.258	131.946	299.85	317.194	295.302	142.423	304.115	2.1353	0.000107733
395961	NR5A2	26.9419	22.3908	23.2731	49.3873	53.7013	52.1971	24.2019	51.7619	2.13875	0.000242566
418845	SLC25A30	30.7334	21.8202	16.6121	48.7	53.9974	45.2685	23.0552	49.322	2.1393	0.0130112
374165	FABP4	846.199	804.715	664.471	1628.51	1696.7	1640.85	771.795	1655.35	2.14481	0.000504885
395251	NSG1	40.8333	38.4408	41.106	87.8786	90.341	81.159	40.1267	86.4596	2.15466	3.76754e-05
420786	RAMP3	36.4013	40.9106	25.1691	69.1652	81.2234	70.4695	34.1603	73.6194	2.15511	0.00712342
418098	CHPT1	104.321	98.4413	120.784	227.936	228.898	250.215	107.849	235.683	2.18532	0.000322895
415710	RBM35B	6.9072	5.76489	6.21776	14.2502	11.54	15.5681	6.29662	13.7861	2.18945	0.00164813
404755	THRSP	59.4803	70.8561	62.6122	118.087	158.581	152.42	64.3162	143.029	2.22385	0.00170062
395853	HSPA8	279.541	311.294	306.345	729.149	636.014	665.476	299.06	676.879	2.26335	9.8602e-05
415860	CDH1	19.1931	13.7055	17.172	35.1698	42.2952	37.1619	16.6902	38.209	2.28931	0.00179854
420457	LARP5	185.435	207.99	188.512	463.914	447.361	436.741	193.979	449.339	2.31643	2.99446e-05
771419	ANKRD22	19.2481	20.7886	17.7653	47.6611	41.5417	45.7819	19.2673	44.9949	2.33529	0.000154977
423463	HSP90AA1	154.926	172.18	156.849	386.746	376.959	372.481	161.318	378.729	2.34771	1.69471e-05
420573	TAC1	13.5209	13.2214	9.71693	24.3445	30.1163	31.2306	12.1531	28.5638	2.35034	0.0028613
422603	PLAC8	23.559	20.8312	26.1865	50.7161	56.0161	59.7112	23.5256	55.4811	2.35833	0.000454129
420301	LOC420301	11.8057	17.8935	12.4423	34.2983	35.2515	30.2608	14.0472	33.2702	2.36847	0.00321055
423774	ANXA8	51.0771	46.3654	45.5865	116.125	112.551	110.728	47.6763	113.135	2.37298	2.22152e-05
772008	MMP13	6.06127	9.27211	10.2435	20.5772	22.0782	19.8977	8.52561	20.851	2.44569	0.00497755
418268	CSTA	120.224	111.779	83.9205	246.355	253.222	273.986	105.308	257.854	2.44858	0.00136838
420869	DSP	6.60419	7.02272	7.51856	17.5635	15.2046	19.3433	7.04849	17.3705	2.46442	0.000346654
416874	MYL2	42.5029	48.4063	41.2874	116.899	107.747	104.05	44.0655	109.565	2.48642	0.000108155
427308	ALDOB	64.0362	62.6638	64.9012	166.316	154.799	158.995	63.8671	160.037	2.50578	2.47633e-06
425630	CDCA7	81.0569	83.074	87.6525	204.64	217.453	227.481	83.9278	216.525	2.5799	1.59952e-05
426907	PRR9	48.6244	48.4945	41.3057	140.996	114.17	105.945	46.1415	120.37	2.60872	0.000704006
418726	FHL2	86.0587	96.4429	80.3301	219.41	236.637	232.573	87.6106	229.54	2.62	7.62799e-05
417506	MYL10	1395.68	1424.85	1191.09	3551.36	3639.47	3451.99	1337.21	3547.61	2.65299	7.54782e-05
419447	RBP7	85.0091	119.841	86.7348	262.603	256.543	268.447	97.195	262.531	2.70107	0.000850557
428114	HBE1	575.391	600.94	441.565	1520.45	1400.08	1474.39	539.299	1464.98	2.71645	0.000530105
770728	770728	27.8998	23.0341	19.8793	66.5249	73.8462	52.2355	23.6044	64.2022	2.71992	0.00213865
417514	UPK3B	16.5326	16.1457	23.0911	49.239	52.5982	54.8138	18.5898	52.217	2.80891	0.000945303
420208	CA3	58.7329	87.3235	66.8248	193.011	202.615	229.984	70.9604	208.537	2.93877	0.00104485
395150	HS6ST2	41.3795	41.1669	39.8226	118.21	121.692	121.648	40.7897	120.517	2.95458	2.44151e-07
418892	LOC418892	14.4088	15.6706	13.1539	54.2464	36.2558	55.3512	14.4111	48.6178	3.37364	0.00121685
395279	MYH7B	124.277	113.877	125.443	475.064	495.784	478.131	121.199	482.993	3.98513	2.06785e-06
769122	B3GALT2	59.7102	78.7339	55.5191	254.614	259.258	262.552	64.6544	258.808	4.00295	0.000196234
426916	LOC426916	175.102	159.45	152.837	942.21	779.21	776.358	162.463	832.592	5.12481	2.7142e-05
396067	MYL3	348.819	375.113	354.285	1857.12	2131.22	1698.24	359.405	1895.53	5.27407	1.84249e-05
427060	LOC427060	19.5036	21.5701	19.6	126.105	141.381	86.983	20.2246	118.156	5.8422	0.000313587
428297	LOC428297	46.5686	40.8405	54.629	283.868	324.129	300.556	47.346	302.851	6.39654	3.59384e-05
769121	LOC769121	38.5357	32.5417	50.6353	317.313	294.181	288.048	40.5709	299.847	7.3907	0.000107516
421292	TACSTD1	7.30308	7.30816	6.47151	77.7477	87.7368	92.3179	7.02758	85.9341	12.2281	2.72108e-06
408040	KRT15	20.2145	20.0594	26.5067	312.57	357.719	360.342	22.2602	343.544	15.4331	1.16563e-05
418813	LOC418813	16.6287	13.4755	17.636	511.747	557.893	569.876	15.9134	546.505	34.3425	2.28222e-06
431325	LOC431325	27.676	19.8485	24.2284	1195.41	1176.64	1236.07	23.9176	1202.71	50.2854	2.28875e-06
