# Supplementary material for: A systematic analysis of the skeletal muscle miRNA transcriptome of chicken varieties with divergent skeletal muscle growth identifies novel miRNAs and differentially expressed miRNAs
Source: BMC Genomics. 2011 Apr 13;12:186. doi: 10.1186/1471-2164-12-186 (PMC3107184; doi:10.1186/1471-2164-12-186)
Supplement: Additional file 13 — Table S10: miRNA-target and target-target interactions in the network. [file 1471-2164-12-186-S13.XLS]

## Sheet: Sheet1
target-target interactions			miRNA-target interactions
NFIL3	NR5A2		gga-miR-101	RIMBP2	RIMS binding protein 2
SALL1	NFIL3		gga-miR-101	FAM46A	family with sequence similarity 46, member A
GREM1	MTSS1		gga-miR-101	ACVR2B	activin A receptor, type IIB
PRKCH	TOP1		gga-miR-101	PPTC7	PTC7 protein phosphatase homolog (S. cerevisiae)
GREM1	ACVR2B		gga-miR-101	SOX11	SRY (sex determining region Y)-box 11
SMPD3	GREM1		gga-miR-101	BEGAIN	brain-enriched guanylate kinase-associated homolog (rat)
HAPLN1	SMOC2		gga-miR-101	ADAMTSL3	ADAMTS-like 3
CYP1B1	GREM1		gga-miR-101	BRSK2	BR serine/threonine kinase 2
MEIS1	TOP1		gga-miR-10b	HOXA3	homeobox A3
MEIS1	HOXA3		gga-miR-31	LATS2	LATS, large tumor suppressor, homolog 2 (Drosophila)
CDR2	ACVR2B		gga-miR-31	ARRDC3	arrestin domain containing 3
			gga-miR-31	SOX11	SRY (sex determining region Y)-box 11
			gga-miR-203	TRPS1	trichorhinophalangeal syndrome I
			gga-miR-203	DLX5	distal-less homeobox 5
			gga-miR-203	BTBD7	BTB (POZ) domain containing 7
			gga-miR-203	NFIL3	nuclear factor, interleukin 3 regulated
			gga-miR-203	FAM126B	family with sequence similarity 126, member B
			gga-miR-203	ID4	inhibitor of DNA binding 4, dominant negative helix-loop-helix protein
			gga-miR-200b	RECK	reversion-inducing-cysteine-rich protein with kazal motifs
			gga-miR-200b	ADAMTS3	ADAM metallopeptidase with thrombospondin type 1 motif, 3
			gga-miR-200b	NR5A2	nuclear receptor subfamily 5, group A, member 2
			gga-miR-200b	SLC38A2	solute carrier family 38, member 2
			gga-miR-200b	CNOT6	CCR4-NOT transcription complex, subunit 6
			gga-miR-200b	CDR2	cerebellar degeneration-related protein 2, 62kDa
			gga-miR-200b	SMARCAD1	SWI/SNF-related, matrix-associated actin-dependent regulator of chromatin, subfamily a, containing DEAD/H box 1
			gga-miR-200b	MYCN	v-myc myelocytomatosis viral related oncogene, neuroblastoma derived (avian)
			gga-miR-205b	TESK2	testis-specific kinase 2
			gga-miR-16	COL12A1	collagen, type XII, alpha 1
			gga-miR-16	MGAT4A	mannosyl (alpha-1,3-)-glycoprotein beta-1,4-N-acetylglucosaminyltransferase, isozyme A
			gga-miR-16	SALL1	sal-like 1 (Drosophila)
			gga-miR-16	MYLK4	myosin light chain kinase family, member 4
			gga-miR-15b	DYRK2	dual-specificity tyrosine-(Y)-phosphorylation regulated kinase 2
			gga-miR-15b	PELI2	pellino homolog 2 (Drosophila)
			gga-miR-15b	AMMECR1	Alport syndrome, mental retardation, midface hypoplasia and elliptocytosis chromosomal region, gene 1
			gga-miR-460	CHRDL1	chordin-like 1
			gga-miR-460	AMMECR1	Alport syndrome, mental retardation, midface hypoplasia and elliptocytosis chromosomal region, gene 1
			gga-miR-429	GPM6A	glycoprotein M6A
			gga-miR-1a	STC2	stanniocalcin 2
			gga-miR-1a	MNT	MAX binding protein
			gga-miR-1a	ACVR2B	activin A receptor, type IIB
			gga-miR-1a	HOXA3	homeobox A3
			gga-miR-1a	NET1	neuroepithelial cell transforming gene 1
			gga-miR-206	MTSS1	metastasis suppressor 1
			gga-miR-1a	SPTLC3	serine palmitoyltransferase, long chain base subunit 3
			gga-miR-1a	MEIS1	Meis homeobox 1
			gga-miR-206	SH3GL1	SH3-domain GRB2-like 1
			gga-miR-499	ACVR2B	activin A receptor, type IIB
			gga-miR-499	MEIS1	Meis homeobox 1
			gga-miR-499	E2F3	E2F transcription factor 3
			gga-miR-222	GPM6A	glycoprotein M6A
			gga-miR-128	FAM126B	family with sequence similarity 126, member B
			gga-miR-128	PLK2	polo-like kinase 2 (Drosophila)
			gga-miR-128	RNGTT	RNA guanylyltransferase and 5'-phosphatase
			gga-miR-128	PELI2	pellino homolog 2 (Drosophila)
			gga-miR-128	NR5A2	nuclear receptor subfamily 5, group A, member 2
			gga-miR-128	NKTR	natural killer-tumor recognition sequence
			gga-miR-128	SMPD3	sphingomyelin phosphodiesterase 3, neutral membrane (neutral sphingomyelinase II)
			gga-miR-128	HAPLN1	hyaluronan and proteoglycan link protein 1
			gga-miR-128	GREM1	gremlin 1, cysteine knot superfamily, homolog (Xenopus laevis)
			gga-miR-128	RAB3IP	RAB3A interacting protein (rabin3)
			gga-miR-128	TOP1	topoisomerase (DNA) I
			gga-miR-128	CNOT6	CCR4-NOT transcription complex, subunit 6
			gga-miR-128	REPS1	RALBP1 associated Eps domain containing 1
			gga-miR-27b	PLK2	polo-like kinase 2 (Drosophila)
			gga-miR-27b	NR5A2	nuclear receptor subfamily 5, group A, member 2
			gga-miR-27b	PELI2	pellino homolog 2 (Drosophila)
			gga-miR-27b	FAM126B	family with sequence similarity 126, member B
			gga-miR-27b	NKTR	natural killer-tumor recognition sequence
			gga-miR-27b	HAPLN1	hyaluronan and proteoglycan link protein 1
			gga-miR-27b	RAB3IP	RAB3A interacting protein (rabin3)
			gga-miR-27b	SMOC2	SPARC related modular calcium binding 2
			gga-miR-27b	CYP1B1	cytochrome P450, family 1, subfamily B, polypeptide 1
			gga-miR-27b	RNGTT	RNA guanylyltransferase and 5'-phosphatase
			gga-miR-27b	TOP1	topoisomerase (DNA) I
			gga-miR-27b	PRKCH	protein kinase C, eta
			gga-miR-27b	CALD1	caldesmon 1
			gga-miR-27b	SOX8	SRY (sex determining region Y)-box 8
			gga-miR-27b	REPS1	RALBP1 associated Eps domain containing 1
