# Supplementary material for: A systematic analysis of the skeletal muscle miRNA transcriptome of chicken varieties with divergent skeletal muscle growth identifies novel miRNAs and differentially expressed miRNAs
Source: BMC Genomics. 2011 Apr 13;12:186. doi: 10.1186/1471-2164-12-186 (PMC3107184; doi:10.1186/1471-2164-12-186)
Supplement: Additional file 15 — Table S11:Primers for miRNA detection by real-time RT-PCR. [file 1471-2164-12-186-S15.XLS]

## Sheet: Sheet1
Gene name	RT primer	PCR primer
		forward primer	reverse primer
gga-miR-101	GTCGTATCCAGTGCAGGGTCCGAGGTATTCGCACTGGATACGACTTCAGT	GTACAGTACTGTGATAACTG	GTGCAGGGTCCGAGGT
gga-miR-10a	GTCGTATCCAGTGCAGGGTCCGAGGTATTCGCACTGGATACGACACAAAT	ACCCTGTAGATCCGAATTTG	GTGCAGGGTCCGAGGT
gga-miR-10b	GTCGTATCCAGTGCAGGGTCCGAGGTATTCGCACTGGATACGACACAAAT	GGTACCCTGTAGAACCGAATTT	GTGCAGGGTCCGAGGT
gga-miR-1677	GTCGTATCCAGTGCAGGGTCCGAGGTATTCGCACTGGATACGACAATCCT	GGTGACTTCAGTAGGAGCAG	GTGCAGGGTCCGAGGT
gga-let-7f	GTCGTATCCAGTGCAGGGTCCGAGGTATTCGCACTGGATACGACAACTAT	CGGTGAGGTAGTAGATTGTATAG	GTGCAGGGTCCGAGGT
gga-miR-31	GTCGTATCCAGTGCAGGGTCCGAGGTATTCGCACTGGATACGACCAGCTA	GAGGCAAGATGTTGGCATAG	GTGCAGGGTCCGAGGT
gga-miR-203	GTCGTATCCAGTGCAGGGTCCGAGGTATTCGCACTGGATACGACCAAGTG	GGGTGAAATGTTTAGGACCAC	GTGCAGGGTCCGAGGT
gga-miR-200b	GTCGTATCCAGTGCAGGGTCCGAGGTATTCGCACTGGATACGACATCATC	GGTAATACTGCCTGGTAATGATG	GTGCAGGGTCCGAGGT
gga-miR-205b	GTCGTATCCAGTGCAGGGTCCGAGGTATTCGCACTGGATACGACCAGATT	GGCCCTTCATTCCACCGGAATC	GTGCAGGGTCCGAGGT
gga-miR-16c	GTCGTATCCAGTGCAGGGTCCGAGGTATTCGCACTGGATACGACCTCCAG	GCTAGCAGCACGTAAATACTGG	GTGCAGGGTCCGAGGT
gga-miR-15b	GTCGTATCCAGTGCAGGGTCCGAGGTATTCGCACTGGATACGACTGCAAA	GCAGCACATCATGGTTTGC	GTGCAGGGTCCGAGGT
gga-miR-15c	GTCGTATCCAGTGCAGGGTCCGAGGTATTCGCACTGGATACGACTACAAA	GCAGCACATCATGGTTTGT	GTGCAGGGTCCGAGGT
gga-miR-460	GTCGTATCCAGTGCAGGGTCCGAGGTATTCGCACTGGATACGACCACACA	TGCCTGCATTGTACACACTGTG	GTGCAGGGTCCGAGGT
gga-miR-429	GTCGTATCCAGTGCAGGGTCCGAGGTATTCGCACTGGATACGACACGGCA	GGTAATACTGTCTGGTAATGCC	GTGCAGGGTCCGAGGT
gga-let-7c	GTCGTATCCAGTGCAGGGTCCGAGGTATTCGCACTGGATACGACAACCAT	GGTGAGGTAGTAGGTTGTATGG	GTGCAGGGTCCGAGGT
gga-miR-2188	GTCGTATCCAGTGCAGGGTCCGAGGTATTCGCACTGGATACGACAGGACA	TGAAGGTCCAACCTCACATGTC	GTGCAGGGTCCGAGGT
gga-miR-N2	GTCGTATCCAGTGCAGGGTCCGAGGTATTCGCACTGGATACGACAGATCT	GGAAGTATGAGGAAATGGAGAT	GTGCAGGGTCCGAGGT
gga-U6 snRNA	GTCGTATCCAGTGCAGGGTCCGAGGTATTCGCACTGGATACGACAAAATA	GGGCAAGGATGACACGCAAA	GTGCAGGGTCCGAGGT
