# Supplementary material for: A systematic analysis of the skeletal muscle miRNA transcriptome of chicken varieties with divergent skeletal muscle growth identifies novel miRNAs and differentially expressed miRNAs
Source: BMC Genomics. 2011 Apr 13;12:186. doi: 10.1186/1471-2164-12-186 (PMC3107184; doi:10.1186/1471-2164-12-186)
Supplement: Additional file 16 — Table S12: The gene expression dataset for broilers and layers at nine time points: E10, E12, E14, E18, Day1 (day of birth), W2 (postnatal week 2), W4, W6 and W8. For each time point, there were three biological repeats. [file 1471-2164-12-186-S16.XLS]

## Sheet: Sheet1
Entrez gene ID	Gene symbol	1dB-01	1dB-16	1dB-31	1dL-02	1dL-17	1dL-32	2WB-04	2WB-19	2WB-34	2WL-05	2WL-20	2WL-35	4WB-07	4WB-22	4WB-37	4WL-08	4WL-23	4WL-38	6WB-10	6WB-25	6WB-40	6WL-11	6WL-26	6WL-41	8WB-13	8WB-28	8WB-43	8WL-14	8WL-29	8WL-44	E10B-01	E10B-02	E10B-03	E10L-04	E10L-05	E10L-06	E12B-07	E12B-08	E12B-09	E12L-10	E12L-11	E12L-12	E14B-13	E14B-14	E14B-15	E14L-16	E14L-17	E14L-18
373854	ODZ2	31.8388	28.4504	26.5209	33.6036	33.8296	29.9662	26.8589	23.2774	27.4462	24.2059	26.155	29.0375	26.9249	19.5092	24.684	23.4156	23.0303	23.5973	24.375	24.1868	21.6311	30.5105	26.5824	35.2912	25.3055	21.4667	24.4155	23.9512	20.9711	24.9347	24.7672	24.8317	22.6832	24.8442	24.0307	22.5911	26.0899	26.8891	27.8714	25.8567	25.6097	27.4007	29.4125	32.2601	28.3141	23.4789	26.9161	24.7272
373885	FZD10	6.65983	6.06494	5.88638	6.62004	5.28402	6.20637	7.72131	6.61512	6.31992	6.80707	6.14089	6.31073	9.35344	5.80243	6.07864	6.79241	6.42314	5.86923	7.6619	5.06372	5.55142	4.58194	5.45342	6.19761	5.64051	5.63657	6.78936	6.61176	5.93098	5.76933	7.59562	9.23677	6.69029	11.9254	9.00685	11.2037	7.96273	6.8652	7.5018	6.21015	6.74029	5.77304	6.71447	6.93329	5.66554	8.391	8.50724	8.87034
373886	FZD9	35.9981	52.6475	75.0436	52.7821	60.6637	78.9549	65.7318	70.2678	131.878	86.7115	71.6794	144.61	107.024	157.559	193.432	179.427	149.959	209.267	93.2783	157.106	233.541	128.173	187.098	49.9097	96.9362	92.3847	140.16	119.847	119.608	162.954	189.691	140.454	191.265	191.599	128.276	147.96	189.923	220.511	191.505	151.743	178.981	193.082	128.644	154.915	162.937	165.019	122.915	150.463
373887	FZD4	388.202	247.055	281.669	567.252	412.313	397.542	117.329	149.643	109.707	285.76	215.02	148.875	130.506	143.357	97.4923	211.189	223.168	155.326	200.643	149.253	114.668	208.469	179.668	226.07	138.104	146.611	119.639	175.528	187.427	172.461	338.462	510.859	352.95	458.905	371.089	362.226	332.636	328.217	263.753	317.098	467.643	315.345	338.921	306.098	312.676	491.617	444.985	456.098
373888	TFAM	282.802	335.109	439.484	361.911	354.455	365.719	146.82	180.285	227.339	200.09	207.915	248.032	210.082	233.227	259.413	235.342	189.761	211.014	192.523	247.208	265.188	250.263	271.034	180.574	197.325	201.431	233.722	250.8	285.556	273.563	682.784	553.247	711.432	672.52	688.084	707.492	678.83	719.002	683.524	727.3	568.389	792.098	661.932	625.125	596.275	558.118	580.117	543.849
373889	HK1	352.92	280.169	268.165	354.837	282.533	353.855	826.565	711.873	727.061	815.723	872.92	768.234	865.994	845.784	811.462	838.191	864.395	758.321	877.282	902.228	927.311	647.054	803.832	650.493	661.469	786.948	836.789	638.439	711.122	700.394	209.721	240.067	233.969	268.724	212.048	189.365	229.539	204.061	184.597	171.402	245.617	167.149	219.789	201.513	233.923	230.416	197.714	238.786
373890	ADRA1B	8.68174	8.44415	7.04221	7.27788	9.14936	7.50251	11.0493	6.11127	6.36253	7.43394	6.76178	6.25297	6.13425	8.47256	7.20242	8.11158	6.81733	7.80197	7.1629	5.99957	6.90915	11.3534	7.282	7.55816	8.43527	6.73872	7.15053	11.5622	6.80788	9.31319	6.43983	7.28369	5.84902	5.82874	5.97178	5.86252	6.42986	6.79117	6.56198	7.47309	6.43444	7.01734	7.67631	8.2767	6.1274	7.83724	6.98453	8.77307
373891	RECQL5	9.18859	9.8337	10.9946	11.0402	7.86024	8.32164	17.5201	10.4587	9.48155	10.2022	7.95622	9.50766	9.00513	8.5837	8.46687	8.69882	9.76621	8.74883	9.21908	9.6417	8.32496	8.30929	8.71884	10.2012	8.42537	8.88079	8.92313	8.34403	9.40477	9.72554	8.31748	8.05702	8.34064	8.16192	8.32907	7.45666	8.9428	9.1187	9.14566	8.30258	9.20775	8.44648	7.89091	8.96361	9.59335	7.74456	9.37644	7.90672
373892	ADD3	540.063	376.718	392.997	467.87	360.81	433.034	210.645	250.744	234.043	320.08	317.098	292.879	190.413	222.157	192.795	300.772	280.561	243.289	149.673	165.487	143.225	295.2	266.179	290.487	193.469	195.439	165.117	220.488	226.35	225.399	314.686	337.327	323.452	300.78	273.245	277.673	254.582	250.534	227.869	235.424	318.923	276.378	269.27	251.655	254.645	328.244	319.909	266.562
373893	RX2	17.2893	20.2345	16.4981	16.7873	18.3003	21.5967	21.6217	19.6461	23.3688	24.0855	23.2056	29.0466	24.3374	15.4481	21.978	22.5468	18.6984	22.3723	21.4128	23.6124	21.6024	23.3677	19.527	19.5447	24.2607	21.2635	21.2285	21.2158	20.1119	18.7089	13.0826	12.9829	13.4086	13.8187	13.9313	13.0906	13.1466	12.6393	14.4779	13.5094	12.3193	13.9844	13.7767	14.5038	13.0455	12.3326	12.9129	14.4179
373894	SDK1	11.5587	10.885	10.456	10.8503	15.3509	10.5667	37.3045	34.7997	34.0199	21.4491	14.2687	14.8389	25.9474	29.6454	27.4267	20.6396	13.093	12.4522	20.1197	24.5068	23.4001	13.3893	13.0637	17.8577	23.7877	22.3745	17.5086	14.6229	14.0301	10.4947	8.04149	9.72636	8.78964	9.89827	9.6864	10.0375	7.01212	11.0604	10.8775	10.8478	10.7428	12.5232	10.7186	12.186	13.4537	8.47427	10.5523	9.86399
373895	TBX22	15.0067	16.4345	17.1475	15.6362	16.8868	17.2576	27.8416	20.5508	20.9024	32.8903	28.5993	22.1121	25.37	19.1055	18.5734	25.6234	20.5105	18.0551	24.7874	23.9066	23.3104	26.6267	21.7101	24.7672	20.3188	16.2583	19.0259	23.508	16.4092	17.2298	16.4015	20.7423	18.0215	17.7504	17.0204	20.0119	15.3407	16.4476	17.4736	16.0709	14.7365	14.0456	18.2676	11.9188	11.5318	14.5987	16.9035	16.0397
373896	UCP3	159.637	317.295	334.673	161.464	248.448	208.869	1285.25	1122.88	1132.23	1082.18	1094.49	912.277	1332.33	1294.54	1161.54	709.813	765.554	772.453	374.99	478.405	530.408	1948.2	2114.51	803.168	1362.02	1522.3	1195.3	1225.19	1289.99	1103.91	9.9118	8.30489	8.63942	7.24001	9.09884	7.71984	8.65111	7.85118	8.57105	8.56571	7.04947	7.08969	8.62913	8.22123	8.16427	7.60654	12.4633	8.60737
373897	MUSK	325.784	323.543	344.655	302.237	236.395	258.617	166.146	139.543	163.913	187.511	226.57	206.527	150.45	181.784	132.191	190.321	181.495	173.71	127.765	143.339	90.8594	142.784	187.098	102.941	138.061	140.016	130.095	169.728	133.265	122.691	125.173	144.487	148.264	120.006	134.147	194.984	268.098	274.821	223.95	231.561	294.21	267.561	195.654	222.284	241.265	221.813	243.027	241.154
373898	KIAA1274	87.7427	120.366	109.353	108.329	114.117	102.829	201.094	176.933	191.694	176.891	173.063	155.774	210.232	194.026	189.812	156.765	154.386	143.048	154.95	194.777	240.515	149.147	151.543	77.6119	160.021	177.774	146.518	127.725	142.212	118.584	288.988	282.944	361.043	324.603	254.479	245.821	254.775	254.931	217.333	218.037	272.572	256.972	211.52	220.232	245.586	272.219	243.102	255.346
373899	PDIA3	118.44	149.345	147.65	140.578	127.536	108.857	80.2895	93.169	168.695	109.674	73.7229	104.376	102.047	125.23	184.424	159.473	121.097	138.019	63.762	113.566	238.96	129.971	172.586	109.332	83.047	82.3329	142.552	91.2716	108.989	203.338	314.939	417.854	578.107	676.212	646.071	525.427	425.285	415.133	437.761	488.408	510.238	288.657	321.307	320.317	379.037	406.363	341.84	423.779
373900	UGP2	6700.26	6196.98	6208.55	6004.95	6074.5	5722.06	3129.83	3063.24	2702.66	4373.93	3828.58	3799.82	3120.16	2650.82	2983.47	3923.2	3507.69	3541.05	2492.45	2321.81	2408.34	3527.02	3631.1	3783.17	2894.94	3108.24	3154.89	3325.61	3216.38	3294.42	862.648	1070.71	907.398	949.707	880.608	875.036	861.956	902.186	902.225	852.764	1124.33	910.271	1303.65	1240.11	1204.23	1344.01	1204.48	1194.72
373901	LMO4	69.9659	65.1813	65.1194	78.3698	81.3535	65.3213	140.509	118.141	102.096	128.98	151.394	135.878	98.1734	102.811	79.7244	120.26	118.681	114.634	103.739	122.572	119.715	114.326	129.316	182.838	121.059	104.944	142.739	113.158	93.5231	161.241	177.186	146.745	181.385	208.222	207.466	196.504	125.261	134.725	148.178	163.704	110.718	129.905	110.827	116.448	119.003	108.283	99.5927	104.579
373902	NR1H4	8.34972	7.14907	6.70275	6.92189	5.81523	7.09966	10.1316	6.98792	8.11222	8.05032	7.04564	7.99654	8.93767	6.8124	7.1364	8.44877	7.98534	6.59086	7.57049	7.17067	6.45225	10.003	7.60715	7.67478	6.32065	6.40085	6.49134	7.38871	7.15208	6.43889	7.44521	6.68648	8.32723	7.06962	6.89299	7.26414	6.9416	7.93996	6.54907	6.93111	5.9682	6.89002	7.86928	6.29023	7.07031	6.12759	8.62527	8.22879
373903	DIO2	17.1559	19.0678	17.2662	15.2057	14.078	18.7894	35.364	28.2646	28.8182	47.0595	40.8206	46.2005	39.7387	27.3088	24.0471	32.9559	39.9765	43.331	29.0157	25.3951	22.0814	31.0844	36.8171	42.4914	24.4222	24.9311	21.3824	35.1038	46.8321	51.4864	59.1439	83.264	56.1256	74.3257	71.8309	80.7549	30.0162	24.88	29.4489	26.8934	33.8659	36.3754	22.1887	21.8885	21.5791	34.9884	31.7664	36.3887
373904	RHOBTB2	15.9834	17.6987	21.5001	19.1779	17.1205	18.8222	26.0071	26.0261	19.0995	20.9807	24.7097	24.1059	21.807	17.4936	21.0096	21.0757	26.3076	26.5884	22.5276	24.1651	20.1483	21.4542	25.703	30.493	27.132	23.54	21.6127	25.4414	17.5419	25.58	15.92	15.7322	15.4051	21.5236	18.3148	16.5764	16.2366	15.4571	15.2056	16.2739	16.1268	15.4587	14.8095	15.9289	14.2268	15.9736	18.9664	17.3192
373905	BASP1	276.887	306.387	291.977	249.177	263.532	228.487	257.18	228.386	148.334	284.797	240.839	168.397	279.773	193.216	213.994	253.072	210.87	198.532	255.818	199.524	208.072	247.889	284.419	273.892	233.139	298.321	230.474	200.641	216.625	202.303	1461.66	970.029	1332.92	1398.24	1629.52	1474.06	1009.09	1311.66	1203.03	1428.66	638.619	1323.12	784.04	735.023	794.924	626.977	588.827	591.701
373906	NRG1	190.105	159.259	194.252	144.504	174.043	188.503	97.6683	96.1336	91.2568	87.2486	87.2623	85.7046	72.6828	46.7031	46.215	71.9709	59.3307	69.1676	71.3476	53.6816	31.4188	57.7142	48.9296	47.8766	43.47	45.3044	57.0145	47.2004	52.0354	42.2562	39.5671	40.7232	40.097	36.4452	33.4272	35.3218	84.5556	90.0381	83.1973	72.3902	80.2448	76.9237	105.281	110.932	105.373	70.4267	63.5663	57.4532
373907	AHR	200.515	136.84	145.133	198.442	161.504	119.201	108.84	152.067	104.907	218.59	181.125	132.887	181.095	160.978	130.192	192.397	151.587	119.725	195.076	140.435	125.408	149.281	133.684	206.555	161.697	162.641	148.707	154.207	173.798	177.339	491.419	595.933	482.079	502.062	478.475	464.892	452.744	442.191	417.024	409.111	587.949	468.496	415.013	400.654	398.359	532.043	442.951	447.747
373908	EDNRA	357.268	265.974	222.236	212.365	226.219	198.738	245.58	235.39	188.244	141.987	150.351	109.469	285.644	311.236	251.216	105.746	128.191	149.394	291.245	251.987	261.362	117.067	108.065	147.434	157.702	223.673	204.311	148.976	155.193	157.549	578.306	684.017	594.015	518.659	522.102	500.514	421.475	417.468	438.528	367.553	444.64	392.044	352.029	366.52	347.948	402.664	338.316	359.894
373909	EDNRB2	28.0199	26.2423	25.4291	25.4864	21.3455	22.4739	34.2419	22.395	28.607	29.3859	27.4046	24.7852	25.885	23.4839	27.8703	28.7286	21.2566	30.5699	33.2703	32.6761	22.2763	34.557	27.7197	35.783	27.5569	19.775	23.824	24.806	25.3131	27.1081	17.6237	21.1377	20.4879	25.8114	26.6872	26.6614	20.1352	18.9002	20.7773	19.8497	15.5874	20.8901	21.5701	24.5793	22.7726	19.3316	23.4985	21.5493
373910	NHLH1	24.8398	25.4786	25.2141	32.5024	26.3192	24.8868	27.2145	36.5618	30.3278	27.4733	27.2803	33.6135	26.6946	25.3752	22.8516	23.8384	21.8129	28.6505	21.1519	35.8958	30.2799	31.4041	31.6261	39.8286	28.455	26.5947	30.0317	29.9186	27.0668	23.7512	23.6626	19.7195	17.2471	18.8736	20.9571	24.1371	23.7512	20.8064	24.8781	22.1092	21.4596	23.6149	21.5701	21.2807	23.4195	23.5004	22.1899	25.4781
373911	PTPRO	11.971	12.704	13.3009	12.7032	11.6974	16.3923	20.6314	13.012	18.756	19.8444	11.3208	26.9535	19.6965	13.6198	17.6348	16.0323	25.6066	24.3938	15.9015	16.8092	14.3543	19.1503	20.5982	27.8227	23.5773	17.8326	25.2772	26.6837	19.2009	17.9455	11.1719	11.8265	11.1685	11.6962	11.4496	10.5904	8.99803	7.81696	7.62803	9.93986	10.7139	7.87516	10.7794	8.5565	11.6721	7.36903	9.70038	9.89926
373912	NOG	20.8429	26.9006	20.4474	26.3182	23.222	22.9261	29.2808	26.9535	24.3601	29.6738	19.9537	25.81	26.9474	25.4587	24.9883	23.7068	28.3705	23.4385	23.4267	22.1159	21.9267	24.7423	24.751	27.1351	24.0573	29.2178	22.1947	21.654	23.8545	20.9335	34.5096	29.6563	43.6239	41.3718	43.9779	43.9725	31.363	35.6428	32.7886	37.317	25.6645	27.3622	24.8062	24.867	21.9624	29.6433	22.192	30.3283
373913	NR2C1	93.515	63.2233	67.747	144.444	120.143	120.266	134.876	196.967	139.087	173.578	186.83	140.821	107.434	129.832	132.308	176.231	156.848	132.661	138.169	125.723	115.817	137.328	158.476	143.489	146	130.085	106.238	169.964	170.645	173.238	177.41	198.175	169.208	201.549	174.923	179.642	143.795	150.269	134.155	156.018	199.048	174.085	112.055	117.63	104.84	174.471	146.346	166.989
373916	ACO1	195.466	130.779	121.389	179.299	149.635	144.748	89.6003	138.097	131.475	107.982	204.007	130.209	152.274	157.806	129.016	145.361	135.912	117.188	138.481	158.413	137.001	173.667	154.915	191.991	118.006	188.756	136.667	140.845	174.596	163.537	340.927	422.831	365.14	368.898	326.935	331.766	388.94	357.99	359.049	382.09	443.404	433.674	340.12	363.228	332.033	499.035	439.01	473.591
373917	LGALS3	34.121	23.3703	29.1765	34.164	31.7905	36.2235	37.9642	39.5288	38.8931	25.5559	29.1157	31.9437	54.9824	45.9822	35.4193	51.9336	55.5177	67.3351	69.7889	51.4742	47.361	26.0919	34.2687	44.3893	66.1929	43.3129	53.5846	41.6512	27.5622	40.7598	56.2539	42.2533	54.6638	60.5818	59.5587	96.377	36.558	25.3947	36.2151	36.9813	24.1128	47.0386	19.128	24.3255	18.3196	47.0455	41.2776	38.1644
373918	RCJMB04_23c5	450.427	457.73	539.173	524.424	485.458	512.561	437.024	361.005	287.872	332.776	308.067	262.502	458.37	454.621	420.737	308.634	297.675	295.708	543.36	526.038	528.359	419.67	414.687	445.405	442.456	418.584	385.769	339.392	405.104	366.765	713.42	750.509	798.417	656.526	840.31	733.105	588.604	501.784	524.823	616.654	716.629	508.007	562.28	492.023	476.19	570.727	610.183	583.641
373919	RUNX2	11.2599	16.7063	12.0604	15.3206	34.6	20.6353	18.8122	13.5407	19.1549	13.3058	16.2752	15.7645	17.6412	12.8123	13.4626	19.4211	18.7714	22.2082	19.4307	14.3783	13.8693	16.0984	16.1004	23.6279	21.8546	17.899	15.0485	20.641	15.8464	17.6839	39.9615	30.2409	31.3073	43.6085	41.9344	43.7763	17.9462	16.3142	20.4701	22.9055	19.9952	23.3222	10.1832	10.5225	10.8079	21.1658	16.9819	24.1149
373920	MID1	63.4826	53.3647	54.1388	56.0903	69.2512	49.4004	144.285	126.989	81.6913	101.02	87.3034	55.5812	89.5203	120.507	81.7032	68.2709	90.3487	68.5224	145.042	159.665	126.265	91.7036	94.3447	82.2049	85.6487	105.112	68.6757	79.0003	84.8259	82.7638	260.368	334.933	306.862	283.516	235.961	233.345	175.631	169.492	156.338	189.825	215.642	207.536	112.474	140.724	140.254	139.897	109.824	127.964
373921	ZNF622	71.7868	78.2943	83.5964	121.938	125.584	129.493	112.175	130.248	107.655	147.983	163.4	120.255	147.311	147.072	131.485	91.0806	131.723	122.21	131.342	134.471	113.816	128.542	125.987	120.029	111.604	130.609	128.237	133.228	142.24	118.168	338.67	340.351	349.354	372.503	369.044	336.923	346.658	353.443	335.554	361.356	402.573	316.05	285.897	269.248	293.176	276.727	284.407	239.181
373922	LIMK1	36.1724	32.119	32.6702	34.003	38.3461	32.3262	39.273	38.4191	34.8263	29.491	34.9787	40.8098	35.0141	33.5429	33.0723	30.751	28.7271	34.8894	33.9944	35.9203	38.5896	37.6461	31.543	38.3949	28.9836	30.1876	32.5538	28.9793	37.7294	31.7425	29.8342	40.101	31.99	36.5956	31.7756	31.8672	35.7606	38.4282	32.9213	32.9637	37.3148	31.0473	35.4593	33.7013	33.0937	28.1018	31.5909	30.6129
373923	CELF1	111.948	84.4453	97.7305	83.2903	94.1321	100.74	127.231	131.287	120.272	223.61	184.413	207.94	150.499	127.662	138.468	158.063	182.782	161.176	130.14	114.329	143.881	137.852	128.972	130.126	124.15	140.766	110.485	141.968	155.097	145.248	127.21	132.812	127.35	98.1891	98.9301	108.212	136.574	129.856	131.443	140.584	173.049	138.706	125.116	129.468	136.016	129.708	117.707	112.365
373924	CACNG4	10.0613	9.12716	7.64731	7.1218	6.72257	7.51156	8.79871	8.07514	5.70435	13.3514	6.83677	7.35732	7.89948	6.72257	5.50741	5.1455	6.46033	11.0481	12.329	10.8396	10.8862	8.62414	7.1218	12.2818	11.7884	10.5889	6.57679	6.93698	11.9965	9.28646	44.8575	30.8178	40.6956	46.1636	42.5414	41.155	68.6314	98.6975	91.5224	101.11	71.5407	84.6901	126.293	138.946	132.503	85.7328	68.3514	85.188
373925	ARNTL2	249.974	135.993	132.346	194.421	164.892	144.727	59.2218	91.4862	67.0463	82.6293	75.3017	55.1624	88.1694	67.7344	72.078	76.5309	60.3762	49.8251	71.7517	91.9851	79.7787	60.2839	65.308	81.6041	71.4046	82.5112	62.9888	78.9066	75.8221	91.9599	157.149	175.087	131.933	122.708	128.491	116.089	157.265	139.821	141.422	124.425	180.231	160.647	138.375	119.193	118.16	212.994	189.65	180.63
373926	FGB	14.2211	7.54474	8.77079	6.99313	7.31575	7.8288	12.1415	7.9153	6.22819	7.0263	8.6982	8.77842	14.1241	17.2013	16.073	27.8881	25.9526	20.1997	13.4867	11.3602	9.66731	9.0263	10.3432	10.4475	7.89632	8.11094	9.20703	7.93805	10.261	8.69473	8.38621	9.09623	8.56198	7.9728	7.87241	9.12083	9.86812	9.55535	9.44032	10.4986	10.9233	12.0633	9.62115	10.277	10.8954	9.63298	9.22021	8.32874
373927	CDH20	24.6016	27.0874	43.8423	39.9992	40.7523	39.0096	37.9722	45.4331	38.4997	30.1617	23.5717	25.3294	41.8587	32.437	32.801	31.0409	27.5269	34.9087	26.1242	25.7566	28.0205	35.2333	47.5469	38.9028	28.9939	32.7905	35.3682	39.4405	27.8365	21.9969	15.2319	24.117	18.0356	17.1276	16.8034	24.2909	18.0714	27.4051	27.5306	17.1221	16.041	20.1786	49.9619	40.973	45.0189	52.1808	42.8371	37.7383
373928	PPARG	8.91619	7.55834	8.34087	8.41198	7.92769	7.80029	11.6	8.01893	7.59662	7.53468	7.30469	7.62248	9.07945	8.8251	9.27209	8.56866	7.75612	7.24292	10.2919	8.61529	11.3254	8.06799	8.8297	8.31327	8.6701	9.94206	8.43525	8.8067	8.32291	8.01815	12.2907	14.7858	13.5272	11.8681	11.3639	13.3844	11.4249	11.7848	12.4901	10.7976	11.4649	10.2408	8.06126	7.56548	7.95426	11.5223	9.43081	8.98513
373929	MAPKAPK5	29.8813	62.9927	52.759	47.2759	53.0158	46.6312	43.9356	76.4124	98.2724	44.0867	66.4993	90.624	97.6177	122.597	233.153	147.811	90.213	138.327	131.715	164.44	204.465	97.5436	114.249	68.9751	147.026	138.913	179.799	164.173	173.469	272.135	44.9638	43.7257	46.6312	40.629	51.3111	50.3127	45.7595	49.4344	55.2981	38.0319	41.9873	50.2718	48.153	54.0327	36.0384	31.5926	42.4259	35.8772
373930	SUMO1	127.485	137.011	123.58	131.341	110.292	105.689	130.743	134.142	127.764	136.038	145.744	138.398	144.559	156.937	142.752	161.877	125.347	152.223	137.097	145.966	151.795	130.238	133.107	149.692	132.809	141.96	149.087	153.492	143.985	142.857	172.061	173.174	168.143	173.231	221.619	198.313	198.025	197.369	216.757	255.09	195.282	241.197	240.188	233.88	225.213	170.087	200.931	167.907
373931	EGR1	371.922	342.811	369.262	265.497	236.836	234.749	263.695	330.162	364.67	199.644	228.118	205.433	254.968	341.356	292.842	264.693	281.95	286.262	343.425	339.581	319.67	204.135	210.717	210.511	267.931	259.627	271.41	274.957	306.054	297.64	134.625	143.093	117.434	97.4203	108.315	104.775	153.527	149.538	148.785	138.496	119.236	145.594	180.952	196.246	173.537	260.032	249.334	225.332
373933	GRM5	22.65	20.9923	24.495	21.1155	28.0154	27.5985	22.894	21.7216	26.7467	32.7573	25.9991	24.0485	19.9702	19.609	21.7075	23.938	17.719	21.1888	21.1745	17.7482	22.4671	32.3893	21.087	24.2415	20.3071	21.5741	22.2719	23.2886	26.1042	19.3781	19.6265	16.7001	20.9756	17.6757	17.8499	17.7913	19.5367	15.9859	16.7647	13.7726	18.8787	15.6381	18.3223	19.6642	19.2863	19.0722	18.9504	19.3618
373934	HOXA13	12.4872	28.2131	20.2831	20.0045	25.6127	21.5445	29.7527	32.1937	31.1739	31.4665	34.301	38.2236	38.1427	34.5453	43.8944	33.7523	29.0481	34.9343	37.4769	42.8395	32.9614	20.5177	35.944	50.422	37.621	24.4393	45.139	41.0424	35.4485	37.5666	15.215	13.0288	17.9673	18.1832	15.331	13.4812	12.2856	13.5349	9.2851	9.3964	11.0476	9.78331	11.2599	10.7499	10.2714	10.1778	12.411	16.7045
373935	DACH1	92.814	62.8237	50.8539	62.9712	51.1447	47.7409	46.0371	61.7039	38.336	87.6146	78.2832	64.1215	47.6618	48.7135	54.4239	34.4701	37.8743	43.0093	89.3753	59.8633	68.7332	46.4774	58.281	127.001	52.7356	56.1058	77.2058	48.1585	50.8493	58.2444	108.32	114.839	98.3584	92.5911	103.089	98.5635	90.6743	84.0504	89.7855	99.3027	97.8909	104.647	96.7862	106.161	108.955	115.387	110.955	105.136
373936	RPL36	4020.75	3750.36	2929.88	3723.82	3403.74	3171.99	3003.77	3172.17	3267.89	2916.58	2930.23	2938.3	3024.08	3199.96	3132.68	3051.28	2769.14	2731.57	2690.97	2870.17	3013.55	2789.26	3087.68	2495.59	3013.09	3009.89	2746.76	2958.43	2956.04	2950.72	2995.21	1922.42	1701.67	2348.59	3547.9	3256.47	2879.75	2246.98	3061.89	3283.54	775.999	3028.81	1614.86	3050.6	2885.19	2660.18	2944.78	3004.48
373937	RPL22	3853.92	3532.5	4147.48	4680.83	3955.52	4030.52	2566.24	3275.98	3024.61	2291.68	3123.44	2523.43	2381.38	3222.34	3063.3	3332.44	3429.3	3075.79	2859.46	3223.26	3126.01	3438.39	3059.76	2678.14	3031.3	3028.16	2679.82	3394.65	3575.37	3349.86	4646.68	3400.29	3061.55	4636.34	5065.84	5003.89	4500.35	5024.26	4746.45	4847.32	1409.34	5593.4	2491.24	4457.97	4358.55	4086.9	4591.58	4700.49
373938	VAV2	33.5329	35.4417	31.9164	29.9299	35.0724	31.8993	31.459	33.6382	34.4622	37.425	31.6383	34.893	30.267	31.0721	28.9351	42.0257	30.6308	32.2273	34.2183	36.4986	33.1959	33.6423	32.6725	31.1542	28.3375	31.6947	35.9363	33.9064	31.2474	27.1306	33.0901	35.3184	38.8436	33.5646	33.646	37.971	35.1842	33.6223	31.7625	36.9451	35.0779	35.6827	37.2529	37.3292	35.6975	36.7629	36.1153	32.1432
373939	VAV3	20.8258	17.3232	19.017	20.0311	20.4246	21.0476	29.3022	29.1948	24.362	19.9174	24.5095	23.9529	25.8183	30.5843	26.4831	26.5109	24.8176	24.2046	23.9041	25.2206	23.1692	29.1603	23.9549	35.1691	27.9131	30.2191	36.3773	26.319	27.8699	36.5083	29.8118	37.96	30.3285	32.4034	29.6664	30.822	25.2064	25.6735	25.9346	25.7666	27.5335	26.4971	23.1047	22.0811	20.9366	39.5597	29.8652	27.3601
373940	LHX3	30.4409	29.3392	27.2467	32.444	30.2871	29.4434	49.4905	29.3372	42.8233	32.6261	34.9627	39.6091	40.715	35.0283	34.1406	38.6739	42.2914	39.3012	27.7749	35.875	33.0278	33.3431	33.1851	58.4667	38.2243	39.7115	40.6843	35.0363	36.1652	29.0758	30.076	25.6855	29.6442	37.8406	25.8326	36.2785	30.6211	32.9284	39.2272	27.4635	37.1607	26.7794	32.9036	29.3172	32.2125	23.7027	35.8478	30.9336
373941	PRRX1	102.832	71.6175	86.784	99.3593	85.0933	87.648	35.0145	35.4517	25.6513	71.315	38.5932	33.7698	28.0171	27.2707	26.3422	38.0006	41.0867	28.4331	35.1161	33.3944	25.7428	32.473	29.2164	32.5313	32.9746	31.153	27.4512	38.8967	23.084	22.4811	423.76	256.584	408.343	433.643	499.67	507.081	104.985	138.312	134.908	174.071	87.4604	177.976	122.166	146.957	140.304	193.613	179.41	180.623
373943	TBX20	13.3281	17.7997	13.4154	15.7134	11.9366	15.4623	22.3455	17.3718	19.8672	14.629	16.3836	16.4972	17.5172	11.759	18.2389	21.0958	13.9358	16.0751	18.4542	20.4727	17.0693	22.4261	13.4148	27.847	16.8062	19.1032	19.1345	20.9658	20.5169	13.9071	9.22067	10.7906	9.45682	9.98541	8.61608	10.7635	9.0082	9.27527	13.189	9.83261	8.82401	9.50413	11.8702	11.7298	9.31565	8.391	11.4128	10.47
373945	ABCA1	28.935	82.9033	135.888	156.569	146.804	212.858	35.13	38.0352	58.3069	35.9135	36.5072	39.4185	47.5064	32.4219	45.7107	45.3318	49.3149	60.6392	27.8954	27.3699	32.0111	43.7164	37.7249	27.3957	40.4337	59.9227	54.144	29.8892	39.6482	60.8384	34.1209	41.0765	49.5076	41.4143	37.8347	39.0273	30.9552	26.6169	26.1022	27.1603	54.8034	29.36	25.1493	26.742	32.5441	40.5088	30.4919	26.9262
373947	FDX1	280.479	252.594	259.255	292.228	274.114	262.525	179	226.024	173.524	286.161	236.635	192.601	222.273	212.577	169.2	168.092	194.638	145.502	237.977	221.672	209.765	260.552	242.48	265.368	187.275	203.101	156.31	232.857	247.908	211.462	213.587	289.766	224.292	270.238	225.179	225.803	199.66	205.032	177.968	185.235	220.983	182.464	164.864	165.7	170.281	216.15	204.277	203.824
373948	MATR3	1043.42	1011.1	897.831	922.739	941.862	900.235	678.337	589.136	644.068	898.797	788.802	763.627	689.361	636.321	634.913	709.681	691.014	704.65	558.573	536.379	593.933	761.281	735.348	779.167	650.798	625.399	590.755	718.05	702.559	782.114	1391.64	1571.59	1327.99	1417.95	1295.66	1339.73	1310.96	1297.59	1274.92	1440.18	1715.01	1297.24	1195.11	1007.31	990.031	1224.47	1243.59	1261.56
373949	B3GAT1	21.8032	24.6763	23.1779	27.553	19.6663	21.5267	36.5473	21.0077	25.1697	28.1751	28.8154	33.8404	26.7231	19.3081	31.1487	25.2083	23.3085	27.4977	28.2969	24.142	23.5751	27.0313	21.7921	34.1059	32.101	22.5439	32.0756	30.4445	24.5318	25.9202	24.8725	31.2606	28.6649	23.5723	23.1988	25.7544	27.3177	27.066	32.3386	22.7658	24.5647	21.401	27.1534	27.2313	27.0657	22.1322	30.2581	23.4544
373952	NBL1	158.744	153.833	173.773	143.987	117.011	124.464	132.289	133.845	125.877	119.255	122.417	118.686	140.214	144.531	138.086	133.501	124.825	112.34	138.293	134.733	140.097	140.135	125.498	103.406	130.777	139.769	119.964	115.333	121.866	94.355	366.859	251.301	402.212	397.177	400.335	396.75	337.081	324.502	309.034	343.8	305.453	337.058	532.671	519.414	547.764	408.528	411.36	367.826
373953	MAPK1	51.3686	102.246	161.594	186.07	129.872	196.784	85.4805	111.828	237.942	105.534	119.947	261.45	118.389	153.926	265.617	267.135	229.833	314.958	62.8689	152.54	290.425	129.317	185.503	58.7056	123.991	152.523	185.27	168.933	211.871	260.351	105.916	106.416	101.357	71.885	90.5988	78.7615	89.2526	74.1148	78.3053	77.7059	130.606	88.3701	92.0006	79.6251	90.45	87.1337	81.9579	91.917
373954	BCL2L1	33.1172	34.4722	43.2471	38.4115	39.248	42.9563	55.004	79.3926	57.2429	57.0798	60.653	26.8279	70.7598	69.0393	42.0532	98.7485	87.555	67.3361	47.1123	48.2291	46.3642	54.2068	70.455	23.2929	57.5923	67.4523	60.966	50.9109	70.6596	43.9894	37.5509	28.39	39.634	38.0301	33.2151	37.5834	33.0383	26.2638	35.7866	30.9843	24.3704	26.6376	33.8865	27.7341	31.1341	21.1777	27.7245	24.6783
373956	ADORA3	20.9586	23.8356	24.7429	18.537	22.4375	19.8454	36.2936	31.5691	25.2368	26.0735	24.951	40.0803	44.8035	22.2117	33.0757	23.7412	27.6689	27.5173	50.6227	26.639	29.7123	32.8817	28.6135	58.6261	35.0304	28.2167	44.2353	31.1788	29.3524	35.4443	26.6634	26.319	20.7563	24.2032	28.3101	22.8127	28.4116	23.6151	38.9955	24.0705	19.7773	20.4153	33.1607	37.3595	28.9956	21.8228	30.5607	32.2184
373957	RPL6	4509.4	5484.95	5785.08	5488.45	5471.29	5778.13	4572.16	4641.35	5751.12	4749.81	4590.95	5586.29	4624.3	5093.7	5863.83	4889.94	4441.17	4978.73	4246.69	4709.56	5864.05	4835.29	4993.75	4109.72	4742.68	4749.57	4662.69	4556.01	4146.46	4874.58	7384.89	6653.54	6850.94	6609.54	7687.91	7370.79	6653.56	6246.93	6572.53	7194.23	6399.78	6596.68	7006.19	6571.6	6209.07	6149.58	6600.53	6151.56
373958	IL2	6.49935	6.73825	7.8394	6.21621	6.30715	6.25427	11.5751	6.77742	7.73129	8.13889	6.48595	8.30544	7.17869	7.09252	6.73226	8.52659	8.24063	6.81271	9.01615	7.31547	6.49768	7.82589	7.0384	12.3682	6.42259	7.7865	7.81697	6.79181	7.14731	6.06217	5.84543	5.46478	6.402	5.48338	5.67311	5.90663	6.99522	6.20888	5.66569	5.23097	6.27536	5.31055	5.55828	6.21455	5.90088	6.21167	6.84719	6.78529
373960	SMYD1	959.047	1035.22	1081.18	1513	1539.67	1503.03	903.723	811.917	801.743	1166.43	1083.67	1028.85	912.812	912.453	874.391	1378.23	1289.2	1150.9	631.228	648.911	670.325	1449.49	1523.33	1339.17	975.337	1004.61	997.341	1275.89	1324.84	1255.95	893.215	900.665	1087	1024.82	864.144	838.678	1702.98	1695.09	1495.6	1507.12	2125.17	1545.88	1751.64	1623.93	1763.13	1877.41	1627.24	1666.86
373961	HDAC1	69.9143	60.0588	53.5447	75.7027	54.7338	64.3682	32.283	35.9507	43.3167	35.3546	44.2486	38.4885	34.9003	33.0251	39.7889	40.2942	33.2838	40.5482	54.3792	47.4335	48.4789	40.645	31.7974	37.7634	34.0718	36.0355	40.154	39.2612	46.6559	49.6153	150.702	190.902	195.735	181.872	167.957	166.465	208.935	201.934	178.605	170.695	228.97	172.344	173.876	155.91	181.114	213.938	177.015	187.877
373963	EEF1A1	9539.44	9626.38	9480.98	9273.09	9106.46	9029.86	4931.03	6532.75	5685.21	5256.59	5821.92	5318.4	4466.62	5728.9	5572.86	5191.7	5421.01	4824.78	5869.95	5693.67	5500.33	6454.65	6355.26	6682.27	6347.17	6379.01	6605	6033.06	6423.26	5848.38	13095.6	14508.2	13955.4	13956.8	13060.5	13571.5	13456.7	13081.5	13148.4	13258.2	15535.2	13066.8	13866.6	12514	12761	13905.5	12689.8	13146.4
373965	CALD1	526.437	479.307	377.737	468.032	459.74	398.907	304.81	330.02	316.113	337.393	297.419	277.804	474.954	469.076	457.214	423.047	426.126	380.904	540.674	528.728	512.447	445.558	475.978	460.984	416.548	478.224	440.113	471.319	441.922	463.482	373.803	339.683	338.126	341.909	367.532	366.83	233.441	239.359	247.211	283.826	277.597	277.716	208.901	206.923	202.864	352.778	345.454	307.364
373967	SLIT2	147.009	95.9535	101.758	60.7386	89.5665	61.2666	36.4697	70.7544	41.0047	64.7731	64.4122	41.6905	37.0908	44.1989	34.284	29.7753	32.8801	40.3447	66.1098	42.5295	33.6911	40.0553	30.3828	55.7576	44.4127	40.1895	56.1135	35.8018	32.3822	38.8238	85.0701	134.353	107.817	113.7	103.551	103.358	106.508	124.86	86.0283	105.268	131.841	110.652	80.3501	72.0536	78.3466	88.3996	79.2175	85.6221
373969	DLX5	10.2328	13.0486	12.4647	18.5194	18.4816	27.491	16.9083	18.1615	18.8945	14.673	19.9509	18.8169	20.7551	10.3254	14.2633	14.7827	11.5707	13.1515	22.9063	11.8739	17.2572	19.4562	10.9205	20.5566	13.4112	15.7277	21.3109	16.7432	17.1107	17.5538	129.961	94.4538	116.427	133.589	141.616	155.402	64.5832	59.1646	64.2318	63.829	40.4812	54.266	16.3392	28.9496	18.2665	72.4389	69.1254	62.5625
373971	TYR	15.1167	16.8993	13.2548	12.021	13.161	12.5284	29.0645	26.3413	26.0923	17.8171	20.7883	35.3422	20.9235	17.13	26.9277	22.7837	15.8201	30.8138	26.386	16.6252	20.0549	25.9525	30.6271	26.8539	28.0146	19.3382	27.6611	27.8172	23.5339	18.4936	12.3882	14.6049	12.8988	22.8544	21.6333	21.3316	11.1809	10.0275	11.4463	10.9529	10.5652	9.90196	11.683	12.5738	14.746	15.7785	10.1847	13.9396
373972	PRPF40A	249.043	218.881	203.437	213.893	230.979	225.465	318.51	380.035	342.457	378.046	465.943	361.793	321.507	391.768	333.82	351.374	522.81	437.843	342.524	354.878	324.245	319.74	333.545	402.693	397.892	396.835	344.993	413.201	398.257	387.297	184.95	189.579	187.568	191.12	195.691	186.659	170.28	170.598	185.513	170.08	173.628	214.143	176.573	132.616	157.717	146.806	156.107	157.492
373974	IRX4	7.74967	7.29324	7.35778	6.61125	7.38136	7.22472	8.63126	7.38869	7.248	7.76073	7.07971	7.8676	7.6136	7.20394	6.96855	6.57776	7.26758	6.63621	8.02533	7.53281	6.91132	7.59956	6.94999	8.51036	7.3153	8.16061	7.02948	7.50067	7.69194	6.66797	41.587	35.4329	34.5516	38.0116	49.5088	51.287	8.53343	8.4472	9.4277	9.5511	8.30096	8.16745	8.22509	7.94979	7.58183	8.94922	11.2096	12.1066
373975	IRX2	6.97666	6.4549	6.57293	7.65023	6.77948	7.62894	9.18424	6.461	6.72756	6.46032	7.39046	6.17363	6.23515	6.85175	6.5795	8.54273	7.91047	6.08328	7.35157	6.71939	7.00717	8.78387	6.17809	6.5939	8.59555	7.09394	7.83935	8.45151	6.73796	7.34404	8.44993	9.69105	12.3124	13.7631	8.59681	9.33991	5.69785	6.90148	6.42427	6.59417	7.12792	7.25555	6.20104	5.84773	6.53691	7.18248	6.4822	6.99514
373976	ALX4	56.5901	80.7102	61.8575	80.0446	80.3723	102.979	98.2004	95.9206	99.9219	96.3373	70.2773	124.926	80.7761	70.4476	86.1928	70.9893	72.0654	84.6497	96.258	76.5333	69.9795	64.2894	88.6838	112.639	70.3448	66.4162	91.3442	79.3632	67.8093	64.5495	48.0578	49.0967	47.6591	56.2742	50.9583	49.1028	54.5936	47.205	51.3856	48.2313	52.6867	46.2423	44.571	46.8797	42.6819	51.0179	47.9982	47.1645
373977	PSEN1	146.66	136.238	102.968	123.973	117.824	90.3183	125.262	165.171	100.543	161.062	141.098	92.7579	132.218	131.526	126.939	132.007	127.289	100.861	163.532	132.417	118.85	122.57	119.527	135.414	108.449	124.561	130.609	126.268	134.894	138.244	69.5415	87.7715	73.8211	69.1075	56.3286	55.0133	93.0159	82.0635	74.0595	70.2807	100.234	60.7499	70.6046	51.9714	53.8531	57.7781	47.298	49.265
373978	COL18A1	1049.18	889.006	788.474	847.48	838.358	851.108	1094.44	1043.02	1038.23	888.534	836.601	710.664	1116.43	1134.51	1125.22	697.439	779.018	744.261	1177.24	1149.09	1125.83	970.198	1388.2	1137.92	918.877	965.282	920.706	888.765	1024.52	850.343	384.265	426.154	309.961	321.654	310.521	330.942	366.037	317.913	394.75	311.52	276.779	357.716	506.092	575.839	555.965	422.948	580.588	497.616
373979	FBLN1	238.696	210.746	210.588	201.061	186.771	188.976	78.6202	95.6562	77.7531	69.5188	83.3281	78.9271	73.9284	82.1269	76.8344	80.6273	85.3259	76.9493	81.0067	63.4559	61.7546	72.0233	71.4536	87.7861	72.0213	79.7863	71.7475	84.1234	89.3959	103.463	929.419	1220.32	1039.74	987.185	875.492	921.523	805.904	808.625	722.04	668.669	1016.25	731.584	497.25	441.982	472.298	575.514	537.839	564.013
373980	LAMB2	169.256	153.024	180.983	186.391	163.726	159.676	136.395	94.7806	104.049	135.244	105.704	102.13	141.336	117.83	102.159	116.127	96.7759	88.9153	120.143	119.385	111.708	112.721	129.269	82.3378	126.409	135.333	113.384	98.088	104.432	75.6848	33.0686	33.2668	30.9877	36.8416	35.6858	34.9356	33.6709	37.9157	38.999	32.167	26.7076	36.3597	47.6868	47.3375	40.9001	44.081	42.5022	48.1967
373981	HPSE	22.0185	21.0361	25.1534	23.1348	20.8971	21.5767	50.2364	21.2529	25.3007	27.9663	23.4138	31.8607	22.9505	18.7881	29.4446	26.7042	27.1745	24.6684	25.0903	23.9048	24.0878	22.5983	30.5491	31.1576	26.2048	19.2147	32.9284	23.4852	24.3064	33.0461	14.8242	19.1445	16.6378	21.5701	16.2922	17.5896	16.0317	19.6222	21.2763	18.393	15.3955	14.3832	21.9899	20.8244	18.393	16.0096	18.1693	19.0269
373983	BRCA1	27.4	24.2306	28.6485	21.0476	19.9479	19.0963	17.6103	15.0583	14.6675	15.5206	13.0686	16.5114	18.4001	13.3371	17.3953	20.4789	12.769	13.6677	18.0001	15.8378	16.2022	14.7526	13.0021	22.7258	15.8792	11.3095	15.4498	11.3259	15.4456	12.4158	69.7002	90.9188	80.1566	76.7056	61.7488	66.3827	81.863	80.4765	72.6817	82.3104	112.914	85.3981	60.6821	64.369	60.4031	62.7294	75.8931	69.3637
373984	PCNA	780.359	829.673	955.197	812.721	633.524	667.704	516.807	492.458	423.538	397.487	461.836	459.872	532.678	606.435	532.572	574.968	490.218	445.728	475.923	603.72	581.898	523.939	536.086	413.652	420.493	495.371	504.9	500.638	571.663	582.786	3058.16	2591.09	3387.4	3067.66	2834.06	2882.33	2822.82	3125.05	2965.42	3022.36	3260.79	3022.28	2481.49	2274.66	2302.47	1871.89	2185.05	1954.75
373985	CHRDL1	49.8696	32.2082	33.6141	34.5212	31.5295	31.003	23.103	24.3408	18.2678	39.007	44.6373	28.3951	34.8298	37.034	25.5953	35.8101	36.0259	29.2219	43.896	35.8101	28.9424	38.5691	27.2277	28.3192	26.2048	29.947	24.289	45.143	43.4535	51.0341	107.802	134.763	93.9551	138.098	127.769	136.598	38.2807	41.291	41.7439	62.2701	55.1993	62.4444	32.3377	35.0356	37.5757	39.4892	36.5781	34.0469
373986	LMBR1	56.1909	34.5917	43.6589	105.38	79.4087	87.8206	31.2088	37.3943	34.6169	51.7155	50.9292	41.5519	32.5803	38.4843	30.532	37.866	46.7867	29.6356	49.9732	29.2122	34.9802	30.0463	51.8591	51.5919	29.2308	31.5878	36.7724	37.1486	45.3468	47.2797	126.627	143.849	123.859	247.769	207.51	228.546	73.6755	78.8084	66.1209	244.28	322.392	240.773	110.625	107.524	114.18	262.59	228.981	226.367
373987	THBS1	21.7681	28.6237	25.0737	27.8268	29.4939	38.9403	24.282	18.2951	20.9642	19.4682	17.405	19.8274	21.8425	18.3692	21.9952	19.1974	18.024	22.0687	19.2777	23.0672	20.4047	20.2506	17.3833	27.8859	21.8554	20.2926	27.2306	19.5122	18.5177	19.3906	15.1294	17.5011	21.0968	17.6325	16.8506	17.5716	14.8235	14.8882	14.6017	13.9766	14.5936	14.6163	15.651	16.3893	14.0903	14.1296	15.9138	15.7244
373988	TBX5	19.3773	22.1564	15.2775	19.5337	17.76	19.4709	25.757	19.6356	28.8938	21.469	22.747	20.3885	23.4589	20.6776	20.3496	18.791	19.7375	19.533	27.571	25.4902	20.0594	21.3387	20.0132	29.4429	26.7143	17.4329	24.5828	22.7571	17.6591	23.2965	29.6307	26.9891	26.6145	30.7658	34.8192	33.6425	26.803	31.6063	28.3095	35.14	21.4335	26.2215	20.9987	19.5431	19.5331	17.7525	17.4783	17.4556
373989	TBX4	9.52474	9.59773	8.91564	7.96551	8.66706	7.35229	10.754	9.94795	11.5705	8.87111	10.2833	9.70944	11.8442	9.52474	10.3682	8.32191	10.1531	9.48912	9.666	8.98895	10.38	9.18669	9.12745	12.6893	10.6724	9.42571	9.03706	9.98866	7.83881	7.86811	35.839	31.1792	27.2723	27.9783	19.9211	16.9797	6.76171	8.25407	8.76955	6.96201	7.69074	7.6556	7.4874	7.94552	7.06396	12.0409	11.7139	11.0672
373990	TBX2	23.8248	20.7596	18.5816	16.9054	21.4112	13.6815	34.3833	18.293	17.8761	21.2155	23.3956	20.2745	40.668	19.5178	17.2765	18.2144	15.4247	16.7339	17.4198	27.6255	13.7483	17.7963	21.7253	22.8292	23.1925	28.2352	20.1293	23.1582	18.363	15.4449	18.1853	21.1915	23.2402	19.0551	21.5673	16.3521	29.5023	24.8171	29.7939	19.4452	19.1629	18.9394	22.3541	18.4372	18.9097	18.9182	29.1769	14.6249
373991	CLOCK	151.548	110.596	121.843	118.195	119.348	103.264	240.712	244.325	154.502	412.909	323.206	210.778	237.45	268.754	212.084	323.349	347.494	238.361	200.455	245.002	208.525	261.856	295.999	236.59	273.627	333.418	253.142	350	382.574	354.319	25.4162	27.4566	19.359	22.8833	24.7638	20.2054	30.0542	37.3227	32.3103	23.3596	32.8579	27.6548	35.8733	38.9174	34.6082	33.3053	32.9595	35.5424
373992	FBN1	108.037	98.8744	82.8108	84.449	105.231	103.541	80.5893	78.9021	76.5489	86.6567	85.9685	75.1073	84.6579	94.1474	87.991	65.1434	64.1872	69.6851	69.2017	68.8389	67.3001	75.8085	69.2119	66.9459	62.6785	63.6999	63.2004	66.4857	67.2284	85.4287	66.0006	71.3686	66.2133	60.1064	66.8193	55.2665	56.8667	51.3916	53.0972	47.1519	52.3605	53.8623	75.1552	68.1633	68.0931	66.6689	57.2335	61.1432
373994	POU2AF1	7.98268	7.89112	8.11295	7.05582	7.24496	6.33266	8.92578	7.21996	6.8195	7.29289	7.60964	8.4626	8.50416	7.02586	8.02677	7.28077	7.478	8.93753	9.99308	7.90041	8.90106	8.04273	7.57981	11.3651	8.55355	6.97989	8.37926	11.0458	8.25515	9.14108	7.19705	7.36095	6.92156	6.76698	6.50678	7.01806	7.10171	7.58802	8.09986	7.28966	6.60013	6.90602	7.46018	7.82638	6.89637	6.94463	7.24421	6.49826
373995	KERA	17.6461	11.8995	18.5067	9.84817	9.91724	7.88504	8.59929	6.95674	7.42258	7.754	7.71498	7.754	10.5553	7.19008	5.70577	6.59116	7.35008	8.98024	6.91221	7.45198	6.43304	6.03068	5.17329	6.67675	6.98839	7.17836	8.42303	7.49098	7.10098	6.0537	502.828	462.364	314.21	298.232	385.932	388.784	566.293	481.796	496.876	491.858	595.493	439.641	245.226	252.673	239.173	380.183	452.533	371.987
373996	CAV1	65.3351	167.016	132.152	84.5887	103.691	88.7317	90.4247	97.2643	120.771	62.0689	45.7356	50.9147	68.0983	78.0799	67.1438	31.0727	64.7318	54.1036	50.2228	57.2984	84.0506	67.9353	81.731	73.4426	59.4604	79.2725	120.731	32.9619	53.6902	67.8699	45.9694	36.6693	30.4037	33.4845	47.4544	40.4441	30.7298	46.8109	35.7833	44.4068	26.8407	43.6889	66.5702	62.0233	64.7076	50.3421	53.1405	48.1326
373997	LDHB	2700.12	2401.78	2484.88	2222.16	2367.32	2130.87	929.321	919.079	728.977	727.571	764.261	625.435	874.573	805.35	790.338	861.189	802.144	687.893	925.323	866.385	789.653	962.471	839.247	835.664	802.897	810.642	726.382	741.402	742.587	726.923	3903.37	3973.64	4401.98	4358.35	3971.21	4148.42	3061.67	3290.24	3138.49	3457.35	3381.58	3391.7	2678.59	2589.04	2591.57	2996.89	3105.59	2795.81
373998	CRYBA4	36.6119	25.7257	25.5628	40.1426	36.1031	32.1204	54.6277	39.457	39.7312	37.6321	43.5	47.1836	39.2213	33.1194	42.394	34.1388	32.3776	44.4294	41.3467	32.8761	43.8253	45.4115	31.4325	36.2718	43.7331	36.3831	37.1365	42.4531	28.3179	30.6881	26.3601	15.6785	23.903	17.9649	21.9883	24.2152	25.4669	27.8275	25.8994	25.0128	22.151	22.3533	19.5406	24.5868	28.3683	20.5955	29.068	21.8228
373999	CRYBA2	17.9562	19.5819	19.6176	20.3612	14.9784	12.7941	31.7324	18.9096	29.0521	15.7549	17.0898	26.3958	22.409	15.1089	31.4003	23.6641	24.9506	36.2725	22.0936	21.4565	32.6923	32.9532	21.7944	20.7909	18.0363	12.9478	15.2968	26.4694	15.7695	14.6131	8.60257	11.101	11.7685	10.681	9.72556	12.3829	10.1706	11.4688	13.0179	9.64705	7.2028	5.73581	9.20076	11.2487	11.2923	8.88341	8.8785	8.26821
374000	CRYBB1	68.2811	56.6104	60.1826	51.3148	54.8491	53.7433	84.8612	70.969	72.3173	74.757	64.6402	71.0361	70.2557	65.3506	66.7973	65.7664	52.378	69.3586	58.3639	70.167	60.5405	70.1625	73.0113	50.3129	66.1097	60.718	51.6117	54.5364	52.1951	40.8602	34.9955	35.4194	37.1681	38.7647	35.2198	40.6895	46.505	34.4872	47.751	36.8922	30.918	44.1854	50.818	53.3992	45.885	47.5406	33.9133	30.6313
374001	CHRNA7	10.3156	9.90477	8.4886	9.09156	7.63296	8.48281	11.0969	6.91845	8.94831	9.09733	9.10673	9.44938	8.05371	7.42408	8.43493	8.377	8.42534	8.46633	8.63138	8.01526	8.36468	9.25721	9.29604	12.6732	10.1466	8.28423	9.10371	9.14907	8.40827	8.52844	22.6567	30.0616	24.6763	25.426	24.9608	30.1411	17.6113	27.5321	19.8827	31.1364	33.4885	25.1777	13.145	12.037	13.5559	24.5912	17.8026	18.4829
374002	CKMT1A	42.1954	63.7616	52.8628	58.8711	62.8724	41.2174	94.5439	59.6927	75.9469	80.468	86.5444	61.313	93.2919	55.1736	72.0946	69.318	62.881	68.3653	39.3981	80.1996	74.8899	55.6823	69.4796	58.4327	59.2319	56.3114	56.4816	64.7011	49.2706	50.0631	35.4131	28.4067	31.7995	31.0306	40.7258	36.5971	52.0251	45.9137	52.9801	59.0083	23.2358	58.123	50.0933	71.6286	83.3619	57.5047	38.1913	53.5612
374003	POLK	30.9596	25.4964	29.171	51.6527	27.3845	33.1152	22.7705	23.117	20.9517	28.3182	29.3298	32.2981	17.6052	27.485	24.579	37.2808	27.4567	34.3811	14.2486	12.8332	23.2997	36.3569	26.5821	24.2261	24.5511	28.746	32.2219	26.6319	32.2626	36.7938	20.8705	22.1519	15.6752	22.7754	15.5152	19.5191	22.1341	16.4529	15.1773	23.4869	25.7575	19.9861	19.2478	15.406	18.2781	25.6177	17.6468	17.2569
374004	MYOG	45.0584	71.648	63.5704	77.1842	52.6434	58.9788	139.087	113.885	142.95	115.913	99.1265	105.987	97.2702	79.0558	101.968	98.8846	89.1601	71.1986	95.0306	128.467	148.241	105.718	132.391	79.3767	76.2379	80.1599	71.6247	81.2746	74.8823	69.0184	338.174	247.309	372.295	304.465	275.58	267.496	594.585	645.775	567.488	585.611	393.428	569.04	710.346	722.361	732.323	496.056	486.987	464.266
374005	HCRT	52.8278	71.6908	46.476	39.9147	42.1865	49.7611	116.28	66.4138	102.158	82.6794	60.2224	59.6799	74.2071	57.0342	95.6736	91.8812	66.0418	68.2072	85.3424	68.0944	79.5145	102.45	88.8492	94.0169	79.1862	55.3204	94.2728	71.4698	68.0164	73.3317	39.2632	31.1378	33.9292	46.463	33.0624	53.3953	38.1639	33.8764	53.2509	31.4633	42.6389	42.4976	44.2279	51.4078	48.3199	35.8715	44.1111	46.623
374006	SAT1	1391.37	1163.44	905.009	1870.95	1877.16	1737.25	1676.51	1684.37	1711.53	1698.57	1661.19	1472.43	1086.7	1059.63	1149.22	1117.09	1202.01	1265.06	945.015	871.006	901.504	1460.53	1503.27	1748.97	1402.19	1536.3	1477.24	1183.93	1058.59	1244.77	642.46	382.125	489.153	465.898	623.647	604.613	406.342	433.675	455.13	501.527	276.838	439.655	518.923	544.721	507.968	624.658	644.939	628.522
374007	CDH7	10.5831	9.96701	11.3744	11.917	8.82448	8.32292	14.4047	8.33223	10.2806	8.80392	10.8105	9.66325	10.8688	8.97695	11.3417	9.84044	7.01303	8.32229	9.57369	7.31092	9.25329	11.1545	8.75863	10.6823	9.17964	9.73714	7.64569	8.26884	7.91787	9.35025	15.7692	19.9813	12.4503	12.3808	15.0566	14.0434	18.4265	12.376	10.697	12.3875	16.2611	11.2441	18.7254	11.0563	12.5392	14.7541	12.6045	16.325
374008	EPHA6	8.91141	8.45389	8.88388	10.0571	7.93819	8.61671	14.2982	10.9849	10.6461	12.7847	10.0879	8.87977	11.2343	9.04785	10.1608	10.3025	9.85781	9.30107	10.8274	10.2358	8.92548	10.5771	11.6986	10.1845	10.5019	10.0702	9.42325	8.63359	8.97987	8.65722	6.80802	7.001	6.80914	6.36434	6.34438	7.38695	6.77518	7.08354	7.17561	6.81283	6.52668	6.94641	7.6661	8.19348	7.19789	7.59861	7.25687	6.91597
374009	ACO2	5018.58	4589.43	4669.28	4290.47	4431.69	4081.37	2180.14	2603.41	2306.62	2156.32	2779.21	2463.33	1893.23	2164.36	2015.19	2455.43	2245.85	2054.47	2249.69	2282.07	1998.11	2350.67	1745.49	2355.47	2278.22	2321.81	2156.18	2169.1	2256.88	2170.99	1895.46	2526.12	2259.32	2268.7	1895.68	1938.1	2068.53	1941.92	1870.04	1669.45	2553.53	1925.81	2139.58	1990.64	2157.94	2386.59	2189.03	2132.16
374010	UNG	36.5127	43.8261	43.6882	46.9554	43.457	47.4863	36.4108	20.8198	27.6775	21.1601	20.1018	32.8647	33.7426	23.9116	32.736	31.8542	19.0803	27.4759	30.7672	24.2663	32.6468	30.2466	49.1869	30.1541	29.9502	36.1006	40.3177	28.8653	28.8556	29.7115	164.839	148.063	225.975	215.986	177.016	172.069	176.291	175.141	152.008	152.658	217.75	166.047	140.063	129.285	145.786	132.947	149.006	126.068
374011	MAB21L2	22.0729	20.3326	19.0405	31.2994	22.5721	25.6674	42.6094	31.8662	28.6262	29.7622	31.161	28.461	31.4872	29.5931	35.0464	35.4636	24.7857	30.6037	31.3771	35.3071	33.3071	35.3355	25.3833	33.2222	36.5762	26.701	27.9351	31.0189	27.9204	25.8441	83.0003	70.3704	85.9896	80.7505	73.8381	82.3924	33.2542	33.4107	27.5713	31.8512	37.3212	36.2054	23.8726	23.8454	19.0512	27.4274	32.8406	27.8448
374012	BIRC2	78.0397	57.9488	59.1521	77.0936	79.236	73.7357	152.672	222.574	167.188	156.453	134.923	151.901	166.55	183.632	153.665	213.023	290.272	227.2	183.602	181.16	184.807	201.678	182.8	168.991	173.48	182.973	153.545	161.875	175.834	165.495	75.4819	78.3016	70.6258	81.3045	68.95	75.4072	77.8248	66.2657	76.4431	64.4953	71.269	59.2189	58.902	55.2722	63.3063	80.0322	67.8483	79.1417
374015	FABP1	19.0558	18.7948	16.0908	23.3418	20.6184	22.0808	49.816	35.2635	27.4268	25.1242	27.7318	21.0635	50.1352	40.4447	34.013	92.855	61.4528	50.6415	45.6341	32.8761	34.5222	25.7096	26.8107	46.8279	22.3544	24.2757	31.5098	26.7061	28.3396	24.9735	23.4027	22.5746	16.7632	17.6048	16.6683	20.3374	28.5314	37.1964	25.4786	30.0576	29.3574	27.1055	29.6954	24.9366	35.0204	35.9015	24.0823	38.2462
374016	LAMA1	9.27605	9.2601	7.97428	8.33123	7.94241	8.80361	8.78077	8.64345	8.7676	8.92291	9.02605	9.59155	10.2944	7.83644	9.93525	11.0889	9.12912	9.01952	10.3545	8.97151	9.16943	10.13	9.05296	11.1722	10.6554	8.89995	9.97313	10.2111	8.9013	10.4843	10.5496	12.5182	10.6611	13.281	11.3744	11.9869	8.80718	9.23625	8.75546	9.36055	9.78011	9.53885	8.47709	8.19057	8.0071	8.25842	7.77124	8.95415
374017	BARX1	5.55352	5.25266	5.48973	7.45819	4.73476	4.98716	5.34051	5.25442	4.82973	5.52839	5.92465	5.02335	6.78369	5.36683	5.49599	5.41488	5.68528	5.68962	5.6508	5.57054	5.6844	4.58917	5.75174	5.44829	4.64997	5.12083	5.01357	5.13674	5.9865	5.21519	7.0792	9.84575	7.41571	7.25643	11.1054	8.81158	5.16553	5.36946	5.37778	5.24647	4.85994	5.60713	5.2991	5.62807	5.84278	4.87793	6.33583	6.22841
374018	ILK	1091.33	909.635	915.313	803.365	850.871	833.432	540.433	633.506	506.575	620.864	689.727	537.947	467.673	571.367	483.58	503.983	513.97	482.588	590.343	595.106	526.02	593.248	567.955	475.632	484.594	571.428	434.396	424.013	535.594	374.159	807.419	778.728	857.823	784.97	819.459	804.155	695.437	688.488	681.154	686.824	710.57	697.383	767.951	854.59	832.697	724.926	692.07	656.234
374019	SOX3	15.764	14.9674	16.1072	15.5782	15.0596	18.6918	16.0763	14.336	17.4164	19.525	15.7416	13.1045	16.0734	20.2641	16.1387	17.1182	13.7194	17.4987	16.5134	19.191	17.3719	20.3983	13.5707	24.9794	16.6427	13.0467	16.6056	19.3953	20.7021	17.3051	18.0292	20.0596	19.2033	16.7309	18.8083	17.2725	19.6535	22.5438	17.0521	18.1537	15.913	16.488	15.764	18.7052	15.0596	17.9188	16.9216	17.36
374020	FECH	92.2665	93.981	132.579	81.876	98.394	72.9078	115.911	106.959	103.755	93.6938	119.824	82.3496	91.174	100.78	73.0203	72.422	73.0085	66.6808	100.801	123.397	104.864	98.4808	112.67	66.5491	72.0213	80.8474	59.5808	85.4541	81.8458	87.8817	95.1772	100.059	89.549	50.1376	51.0722	45.2496	123.5	143.626	130.377	89.8985	76.621	75.3075	117.709	97.2719	127.286	43.7286	56.4144	52.0278
374021	RNF111	73.2415	64.6664	55.3651	63.0962	62.9162	56.1021	71.3087	107.74	68.5578	83.1385	100.67	60.5419	72.8256	86.6984	79.6968	83.3294	75.9096	63.7554	77.3815	74.4216	66.5747	73.1274	68.0341	83.6196	85.6835	92.4899	91.4603	72.5799	78.8482	95.186	90.7605	105.34	81.3298	83.5646	77.4398	90.9511	96.6292	94.2487	97.731	84.995	95.078	93.6508	90.4443	90.8834	89.4184	106.961	87.6423	106.737
374022	DPYSL4	20.1786	24.7144	18.0768	14.552	16.3199	13.4665	35.1368	19.3501	29.1399	17.0443	20.6078	23.6124	20.4827	19.6906	19.0484	19.1356	16.7659	20.5338	19.3623	14.5236	21.4586	21.0822	15.8824	23.5608	27.0691	18.6771	25.8752	18.7094	16.6255	19.0196	14.4303	15.1897	15.386	15.9237	18.9651	15.725	16.3148	20.7109	21.6329	21.8447	17.9236	20.4961	29.1954	27.0558	25.9808	14.4681	23.1079	16.8056
374024	TWSG1	99.5429	95.9511	109.326	151.661	122.671	144.368	102.43	117.062	107.764	109.781	114.993	86.9447	112.502	155.813	123.722	132.602	122.903	80.1373	154.95	145.502	129.838	138.289	148.439	140.356	135.83	159.908	151.885	126.156	142.543	133.691	544.725	499.679	570.071	487.351	443.892	472.962	401.18	390.987	375.849	353.993	469.191	360.839	403.261	373.376	379.879	386.656	384.411	335.122
374025	SMN	176.238	179.543	244.632	252.618	251.098	220.256	251.623	224.541	268.839	210.728	249.582	346.684	251.457	241.265	363.148	340.342	274.335	346.135	162.321	205.617	317.382	262.272	262.905	164.1	251.478	245.802	367.513	230.136	233.697	366.81	724.001	435.784	626.395	521.589	585.858	548.598	543.008	568.076	598.378	594.731	559.144	563.226	537.519	535.376	506.136	371.794	475.984	343.695
374026	ARNT	189.538	214.151	185.118	462.843	504.412	403.074	224.32	244.211	227.441	306.919	367.145	238.295	235.891	264.671	198.895	352.007	335.705	232.257	303.108	322.939	241.733	289.945	287.051	138.315	368.662	388.625	256.262	256.03	281.597	226.119	221.376	244.668	253.746	308.317	351.802	337.916	247.348	286.348	348.357	351.795	281.115	415.584	382.73	493.009	481.557	367.197	394.33	367.691
374027	NEB	526.175	557.222	593.426	691.859	596.681	749.341	1128.44	1015.09	1141.38	1573.72	1179.7	1331.42	843.952	771.735	806.425	926.748	1024.86	890.574	728.499	707.478	1072.32	909.543	761.262	831.044	881.365	941.311	978.323	908.31	973.274	1124.46	39.2723	53.1216	44.606	46.1801	38.3006	37.3869	61.9511	55.5891	47.5814	44.7647	63.5696	34.3854	72.8105	62.3259	62.0321	82.9761	63.2442	70.8956
374028	CLDN5	157.964	159.81	222.978	146.791	145.592	177.181	87.6099	110.839	138.375	61.5661	68.2958	69.0891	89.0428	149.986	100.601	81.1998	86.0518	71.7836	112.105	128.321	136.48	80.095	76.3302	53.7848	140.865	155.096	120.651	53.8625	65.7968	47.8036	220.065	239.653	234.427	267.024	210.683	210.946	190.395	166.62	153.673	155.152	239.673	156.339	260.588	223.971	243.059	285.572	279.251	267.947
374030	PCBD2	181.673	151.1	195.192	158.718	187.079	161.131	610.358	599.526	411.422	334	314.247	239.265	549.363	438.561	415.987	342.356	314.098	300.614	567.858	537.506	519.913	416.125	413.063	353.839	303.858	321.418	257.267	415.542	417.149	365.723	484.284	273.813	375.115	377.691	480.613	437.413	264.764	338.114	344.098	334.531	86.765	345.557	211.224	333.617	326.204	257.747	260.786	262.009
374031	NOTCH2	20.103	27.1178	28.6083	23.1188	16.8776	23.9265	24.8719	18.7042	21.0243	18.1952	15.3078	18.5911	23.6729	21.6217	21.1896	20.9603	19.5456	18.9208	19.2054	20.8148	24.5272	19.5214	23.8739	20.1902	22.0043	22.142	20.4246	18.579	19.3834	19.2075	32.6985	32.9592	32.5596	32.6565	28.5579	27.5741	35.0187	31.9649	31.0144	26.4839	35.9696	25.5768	27.8837	27.6745	30.374	21.1808	26.6807	24.2843
374033	UGT8	535.716	825.015	700.927	550.335	650.504	548.469	110.916	120.164	83.0285	197.069	195.347	153.703	113.88	98.5219	62.8607	210.342	189.908	192.191	67.491	52.1611	39.8064	121.218	141.834	173.919	85.4142	71.5353	66.8041	98.8251	119.065	119.752	48.3241	51.9062	46.5625	48.9926	47.7542	43.7127	26.5998	25.6918	26.0068	34.1481	34.3275	31.756	27.7202	27.2341	25.0838	54.9534	64.4884	55.1726
374034	AFAP1	25.4976	26.7239	33.9457	20.8983	21.1198	22.1145	23.5479	15.9783	13.2262	16.1308	10.0119	18.7161	14.5943	13.2278	13.2278	14.9907	9.96422	11.4147	14.6693	10.2821	10.0975	9.74572	17.2842	16.6148	12.0856	11.093	10.4228	11.755	14.4806	9.27527	58.1029	56.9712	68.4928	64.5361	65.7612	48.1604	94.9959	75.5109	76.0613	121.307	146.509	92.132	63.1495	77.2998	77.748	59.149	45.854	68.0677
374035	GIT2	67.7	106.004	111.24	91.3037	74.9151	102.185	73.8972	89.811	92.2406	60.7072	74.367	77.0426	79.0183	99.226	99.2127	98.1073	94.462	93.5869	105.62	124.468	134.122	78.313	63.5738	57.9567	94.653	95.2145	102.416	73.5898	93.7231	97.3494	147.801	171.338	163.959	123.403	119.874	123.246	179.843	150.382	152.48	110.661	168.791	109.846	136.012	107.135	125.342	102.22	100.889	118.489
374037	HAT1	117.863	96.6982	96.9494	88.3436	87.022	68.9369	114.383	93.7291	77.403	141.987	94.3402	61.9627	137.321	123.061	77.4244	110.932	62.2592	63.2708	110.987	106.646	98.116	70.431	87.8416	93.7477	58.2603	95.0474	70.1246	91.1819	83.4743	95.4942	290.691	210.321	266.714	257.358	243.691	254.107	229.013	248.173	202.006	298.858	230.02	297.044	134.8	139.691	122.821	143.158	143.762	97.7454
374038	CBL	28.6477	31.3709	37.5497	26.4758	26.8983	27.2533	32.1022	28.5464	40.45	26.158	25.8658	44.5042	26.9296	19.9684	29.9009	31.504	32.9535	34.1169	28.9541	28.8782	31.6408	41.1824	30.0623	37.8167	34.1169	24.3075	39.1151	34.1523	33.5351	30.2345	31.8839	27.7686	29.8871	32.0495	31.4592	35.9826	30.5599	31.6015	35.576	32.1719	35.4447	32.2439	31.4578	28.6342	31.9668	27.9327	31.6389	28.3142
374039	OGN	1564.94	906.319	628.686	1494.48	1464.36	1454.91	852.656	940.088	892.726	873.936	829.956	652.557	732.85	827.022	699.454	606.026	721.59	629.257	748.925	500.288	418.355	701.558	684.525	1025.93	609.771	559.158	413.954	802.145	737.047	704.832	342.514	303.787	214.163	280.045	338.97	322.572	307.78	234.775	301.925	431.374	410.194	352.719	293.244	289.932	304.741	465.46	478.508	445.728
374040	DIAPH1	124.44	93.9987	86.0138	98.2884	84.8621	91.0051	113.997	136.538	106.663	134.432	124.062	110.318	96.2647	135.765	131.589	108.544	145.284	109.007	120.291	117.212	121.532	104.166	105.949	133.27	115.839	151.764	119.681	119.309	122.967	159.73	107.212	100.661	90.7304	83.0667	80.6627	82.2481	81.0646	66.9185	84.8345	91.5749	108.297	88.0767	104.256	84.6368	96.7621	87.811	84.633	80.6293
374042	SOD2	1871.37	1942.99	1815.64	2083.65	2121.2	2003.36	3138.72	3036.3	3162.59	2574.19	2753.86	2624.52	2516.78	2795.69	2849.45	2478.06	2802.85	2802.99	2818.08	2862.86	2639.82	2663.56	2547.66	2518.95	2791.06	2850.9	2826.03	2809.45	2771.58	2621.16	1510.73	896.578	1355.22	1015.09	1255.77	1171.45	1105.31	1186.53	1245.55	1164.97	682.912	1028.68	1147.58	1187.24	1138.24	896.214	1005.28	887.193
374046	COL11A1	146.766	112.132	123.738	229.201	237.253	255.882	45.3746	39.8643	40.2264	60.2318	59.518	47.0163	21.8419	18.644	19.0785	38.0432	38.868	35.2445	24.8869	22.1973	20.1193	23.0456	20.9747	23.9715	22.8498	22.3246	18.9323	27.9897	28.0424	24.7239	330.974	298.918	311.798	318.325	367.86	378.309	126.922	145.744	127.981	154.834	120.147	130.595	46.8763	47.8092	45.9142	159.727	150.29	162.197
374047	CCND2	133.186	197.412	220.835	193.66	186.894	216.872	169.305	116.895	148.661	178.935	142.786	163.733	151.585	130.379	182.398	166.955	144.932	150.883	108.139	169.851	238.393	125.872	187.313	111.99	113.58	112.111	157.564	182.705	162.631	182.075	293.243	225.066	272.941	224.094	235.946	234.879	232.824	227.213	227.468	256.341	272.106	217.786	194.735	206.792	233.775	217.86	219.301	214.841
374048	MYOD1	2127.5	1638.86	1625.77	1968.98	1848	2199.27	1696.45	1683.89	2168.55	1967.44	1885.06	1855.44	1430.16	1701.77	1387.47	2129.61	2077.65	2198.71	1002.12	1093.28	1026.49	1507.89	1656.49	1548.54	1645.32	1607.24	1557.35	1975.3	2024.03	1965.27	845.176	557.523	700.011	693.67	809.932	769.425	1001	973.196	1094.82	1196.74	950.644	1010.35	1191.65	1143.34	1174.51	834.91	970.584	912.91
374049	TPD52L1	5.83858	6.71298	4.95223	7.1336	6.26085	7.50251	7.35463	6.50245	4.8371	5.75709	6.32606	5.78271	7.59214	5.84494	5.66503	5.04643	6.01663	5.0197	8.19336	5.79039	5.28718	4.97755	6.47947	6.87873	8.10848	5.00055	5.31867	6.17301	6.23535	5.58541	10.8975	9.782	7.39973	11.0304	10.6305	8.80464	7.56123	7.05815	7.10329	14.2161	14.3163	10.5332	10.3524	11.7298	11.1869	14.712	11.318	14.6131
374050	DDB1	76.4177	112.933	144.781	143.684	112.802	130.361	67.0912	74.9905	103.834	81.6465	87.0137	99.1615	80.9969	85.371	87.8978	120.115	113.591	114.81	61.9084	75.1777	109.39	96.9773	115.339	43.5319	80.2708	100.819	99.8615	84.6969	106.042	98.6581	179.658	196.292	199.559	232.921	187.978	175.19	197.601	197.444	150.77	158.183	175.066	178.361	145.981	147.714	169.391	216.382	189.421	188.575
374051	HOXA2	7.25404	7.26357	7.96772	7.95353	7.25587	7.35338	9.08679	7.6944	7.39004	7.44342	8.31067	8.22061	7.95241	7.67395	7.4082	8.39228	7.11649	8.11259	9.69791	7.23398	8.32216	8.83569	8.31666	9.39155	8.32997	8.04429	8.33039	8.9202	7.14966	7.15263	7.98023	7.20289	7.39994	8.35169	8.00762	8.06302	8.23208	8.75408	8.37673	7.70335	7.19692	7.24278	7.47396	8.10096	7.21567	7.37909	7.36218	8.20012
374052	F5	32.6367	25.0271	31.3898	29.8903	25.3338	27.8487	36.4854	32.1327	29.1891	36.3727	31.2094	36.8946	33.4847	29.5976	29.0664	26.6884	26.414	26.3375	31.6881	29.5393	26.1885	35.2015	29.559	41.1328	25.7088	24.1362	27.429	26.8424	26.3657	21.1724	23.0864	26.2325	24.4059	23.4161	20.2862	23.1805	25.7064	20.7689	25.9657	25.923	28.3651	27.8533	28.9802	30.0876	29.3052	27.5467	29.9202	29.4936
374054	DAZL	13.1975	12.482	14.6051	5.89969	6.30845	6.50961	20.7652	23.7834	25.4326	8.96964	9.13099	9.76421	9.71781	5.23963	8.25751	17.1205	19.8195	17.4775	55.6531	25.1956	33.5738	17.9315	11.4927	16.9429	12.8265	15.6304	18.0406	18.894	14.2232	19.3637	5.51371	6.183	6.58482	6.20838	6.26113	6.55003	6.99206	6.2298	6.76177	5.88012	6.07404	6.31183	6.76989	7.16949	6.42861	6.30527	6.63645	6.30594
374055	TRAF5	12.811	11.8614	14.063	12.5751	12.3921	11.6798	15.8277	15.4987	15.2437	14.7259	13.4698	14.8937	12.7261	14.3832	15.107	17.2228	15.4808	14.4821	15.763	16.5953	12.9525	16.5535	18.2334	19.9454	14.0081	17.9378	16.4818	14.8638	14.2758	17.0623	14.7823	17.0811	13.1182	13.611	15.5853	14.5611	14.7005	13.6222	14.8092	13.7922	14.6939	13.7752	15.2399	18.3174	14.9748	16.6861	16.6173	15.2876
374056	GPX4	617.146	597.913	562.742	761.225	650.921	540.381	1040.46	947.714	699.45	901.903	834.413	652.424	1012.49	874.413	803.024	871.973	794.643	689.876	841.321	845.141	794.061	901.331	931.059	651.714	889.27	982.774	827.409	937.993	852.749	758.16	1144.1	772.72	1078.25	1036.87	1130.37	1146.27	986.971	1203.25	1165.89	1212.84	451.08	1269.63	895.282	1224.52	1156.64	1101.53	1092.86	1087.18
374058	ITGB1	1228.75	1217.91	1201.97	1181.53	1048.92	1028.49	767.273	802.756	916.455	642.774	671.945	779.518	792.783	831.349	963.827	699.661	633.761	672.331	776.458	822.332	986.173	704.598	704.384	760.961	749.262	774.774	989.01	691.412	685.065	901.5	1306.69	1613.46	1268.71	1316.72	1254.74	1191.04	1538.23	1305.2	1341.44	1325.17	1822.93	1225.59	1491.31	1348.04	1373.37	1774.59	1538.6	1688.6
374059	FZD8	455.7	364.934	378.492	339.623	313.038	441.935	217.241	262.685	233.001	258.745	293.674	272.775	254.792	333.604	232.177	179.157	231.059	200.889	348.777	311.321	256.247	232.907	272.673	156.42	224.499	311.223	199.077	237.328	286.723	233.85	350.024	351.451	327.531	328.726	371.926	314.199	329.469	362.096	351.692	320.224	258.8	307.26	269.193	254.296	244.956	208.183	226.643	218.95
374060	FZD7	19.5237	17.9778	24.2637	17.7147	17.846	19.462	29.9718	19.9272	23.3712	20.1341	17.7229	26.6038	23.2822	18.3835	29.9849	24.6294	19.382	28.1181	22.7232	22.1083	26.0273	23.057	27.2374	23.8589	20.4492	16.5873	26.6726	23.0589	16.963	17.1845	26.6377	30.1478	27.5732	32.8058	30.2818	24.0345	28.3947	29.4301	25.0115	25.882	32.2487	30.6262	26.156	30.5143	28.438	29.6087	25.3632	28.9955
374062	FZD1	82.3995	120.066	155.313	160.442	146.913	196.452	98.0597	75.5637	87.3612	116.866	113.029	159.622	88.9006	65.7196	110.388	144.47	119.66	172.734	83.2661	96.7626	105.129	111.972	118.596	47.4917	104.8	93.7863	130.969	101.963	104.128	121.72	154.188	170.24	222.148	206.433	176.205	160.439	170.229	145.475	132.703	120.99	168.452	136.966	121.738	140.366	130.003	146.522	115.633	140.018
374065	KCNMA1	228.737	282.287	327.119	368.363	295.211	291.148	57.7551	48.7275	46.2454	57.808	89.1923	63.1983	60.0182	58.4331	56.4599	55.4107	80.1363	41.2317	41.8643	66.8228	64.5682	58.8489	91.2662	38.4727	51.6407	82.532	40.2081	69.4993	101.852	82.2713	58.3359	67.4127	48.9675	39.1259	42.937	40.5566	92.8346	107.342	85.9112	92.0429	117.481	84.569	180.005	162.546	175.42	167.297	155.86	149.049
374066	DCXR	245.935	249.31	261.965	280.779	270.304	274.859	83.7326	91.7353	86.3118	99.8385	132.351	102.098	68.365	91.6319	58.3402	65.7646	82.1852	58.7276	97.0133	98.5606	79.8715	101.303	116.968	77.3807	65.8416	93.0643	66.3508	98.4344	112.636	96.0794	383.846	256.324	376.974	292.238	357.453	374.033	349.13	385.393	396.47	448.448	195.897	483.176	372.601	422.424	428.177	347.07	395.065	367.61
374067	PKNOX2	90.4749	109.314	114.173	145.96	121.625	131.209	146.808	126.352	140.446	160.545	118.624	145.299	158.723	161.302	150.028	196.499	211.476	189.41	99.9422	138.92	154.285	127.951	142.118	118.558	160.261	159.99	182.864	134.99	146.979	115.06	35.8264	33.4878	40.4801	37.476	37.2036	38.7349	57.4308	55.6121	58.9637	63.0926	56.3235	52.0773	81.0504	78.7299	93.2215	62.871	71.8874	57.3434
374068	CDH5	1110.23	923.546	895.418	893.638	855.651	792.231	635.379	638.554	581.338	546.684	457.946	382.058	770.305	586.417	673.188	554.682	444.094	415.306	640.372	669.135	687.398	608.613	633.945	605.365	602.896	633.286	571.41	399.23	420.361	421.107	666.295	1003.65	727.981	707.81	596.238	680.126	656.568	594.122	596.122	589.168	819.421	691.792	742.955	727.205	719.869	985.854	821.586	918.616
374069	MYH2	7563.61	7021.25	5947.65	4554.21	4098.88	4124	179.977	230.985	187.934	55.2089	62.1236	60.8889	26.8644	38.3945	48.108	31.4211	39.6365	46.6803	1301.6	1122.99	1256.05	82.4344	81.2357	100.808	34.9127	40.0797	34.8923	17.3966	18.6504	15.0662	1027.83	973.785	874.519	752.879	915.836	861.228	2202.87	2295.08	2513.44	1793.64	2167.86	1811.45	3438.57	3690.57	3269.7	3880.34	3982.26	3991.68
374071	KHDRBS1	694.713	655.705	724.279	545.571	592.683	565.897	359.812	368.465	341.855	416.693	425.549	378.651	503.252	473.722	385.957	328.871	343.987	324.938	435.524	389.977	359.474	347.585	493.078	437.051	369.839	376.359	380.653	441.147	438.994	377.303	672.068	629.268	730.596	835.511	724.949	668.338	712.067	650.622	656.771	666.524	784.629	668.727	691.346	659.122	697.255	625.187	653.948	588.432
374072	SLC25A6	4700.96	4963.26	5169.54	4868.89	4925.86	4868.85	2513.44	2607.34	2431.3	2485.31	2418.21	2134.1	1747.04	1818.8	1779.6	1492.01	1634.33	1608.19	2055.96	1981.76	2063.4	2240.99	2236.03	2328.09	2139.76	2094.7	2161.13	2091.47	1879.88	2145.63	6798.14	6838.2	7252.22	6757.91	7053.08	7157.99	6216.29	6084.29	6008.93	6595.06	7505.99	6106.01	6222.97	5624.61	5529.04	6403.36	5917.31	6242.23
374073	CFDP1	59.0191	79.8658	51.5423	52.976	74.132	60.7544	75.098	101.351	102.131	100.497	97.0142	88.5234	110.662	86.9215	102.503	102.426	103.957	99.6337	104.315	97.4345	96.8591	102.392	85.8018	71.3979	87.5217	81.8323	68.9315	109.41	89.7068	80.6243	144.723	128.948	151.765	140.467	131.353	140.747	126.44	152.448	127.893	126.489	109.877	155.28	141.119	142.794	146.958	111.675	117.081	127.181
374074	HIRA	83.675	104.281	126.672	66.7948	83.1898	96.3352	35.6861	64.8188	56.4449	63.8652	65.3251	67.3971	58.0271	57.42	70.2981	88.1364	91.9984	79.1746	76.1641	78.4343	85.5667	65.0039	67.8825	76.0159	65.0773	60.7107	62.1846	74.4211	75.7046	70.187	136.098	163.851	153.171	167.191	129.271	122.025	173.475	145.684	124.906	138.571	229.479	155.078	159.679	155.385	183.478	175.228	174.273	171.561
374075	BTK	13.6386	12.3579	11.9368	13.0184	14.6308	11.8201	15.4699	13.252	12.4799	17.6381	14.1758	13.0551	17.5912	16.9802	14.0265	13.6247	21.4248	16.3744	17.5714	21.4766	22.5269	22.239	20.4208	15.6588	24.3487	21.0887	16.9628	14.9251	17.6091	16.3913	16.2397	10.9661	15.9451	11.5482	14.1348	13.6055	19.0206	15.5853	12.0685	12.268	14.4881	17.3699	13.776	16.9811	14.9147	13.5264	10.958	14.8484
374076	SIAH1	389.486	338.376	299.136	334.395	169.376	217.412	389.666	475.439	398.299	304.611	308.875	330.068	374.658	411.091	383.968	370.862	402.448	394.676	421.412	420.461	436.94	397.411	392.65	413.617	496.68	451.383	472.749	609.237	655.384	766.076	137.348	176.001	139.129	140.641	140.232	168.59	176.441	156.097	176.283	126.509	153.087	132.052	229.36	196.725	214.49	170.991	197.761	167.863
374078	BIRC5	76.3398	73.4249	101.021	68.8076	70.0937	62.5397	31.6913	38.1786	48.272	35.2609	35.4435	34.4548	32.6782	38.1298	52.3522	51.4298	30.5126	31.6947	36.741	38.5655	51.6381	44.6396	49.586	38.8585	27.9163	29.449	26.1403	27.5023	29.755	26.1308	415.487	254.85	376.776	326.804	384.395	392.365	419.491	433.362	432.381	423.654	178.891	459.039	302.118	369.622	375.504	253.841	275.673	270.738
374079	OPTN	755.377	587.891	592.782	1499.59	1387.71	1388.28	2103.87	2191.69	1919.11	2308.79	2433.92	2156.69	2678.58	2436.77	2419.01	2850.15	2387.61	2407.85	2629.64	2458.73	2345.56	2778.72	2577.82	2691.67	2590.36	2684.86	2640.43	2996.67	3079.79	3087.85	419.715	534.488	475.004	455.102	436.124	442.566	477.333	501.994	516.81	441.476	566.233	572.201	502.706	474.741	508.873	519.392	507.616	500.916
374080	TLE4	48.3399	43.3408	49.3817	57.3863	68.0295	73.2025	82.5837	109.236	95.019	235.915	174.981	157.17	78.9774	76.6746	89.5233	107.956	136.541	133.137	88.1652	73.0269	92.1386	112.621	136.847	182.528	84.6188	90.0079	118.029	129.202	163.191	217.003	99.7275	89.6072	76.2519	58.6195	72.3327	81.1808	128.339	114.879	127.31	159.56	138.34	125.863	141.733	145.026	132.431	160.754	159.352	171.892
374083	DAB1	11.9811	8.48648	7.33892	9.18062	8.98271	7.15395	8.72503	7.13373	7.58243	7.31343	7.32805	7.09482	8.68537	7.09163	7.2209	6.86987	6.49695	7.31571	7.83635	7.62999	7.26224	9.10989	8.73612	10.0779	7.51346	8.4364	7.05598	5.96966	9.1573	7.21324	50.7006	55.3001	41.328	40.7242	50.2533	42.1731	39.6465	39.0787	37.2336	49.7777	66.8116	47.3227	22.3941	23.0625	23.1179	29.6214	24.0395	25.2892
374084	ERAL1	58.7483	83.3154	87.2502	82.9894	87.9741	67.667	44.5355	60.7385	45.8952	49.3975	66.102	54.6719	54.1386	60.3002	52.0647	82.6621	71.9051	71.4088	66.4644	66.6787	70.1821	60.0021	67.9965	50.7605	71.377	77.2819	68.5928	56.3943	76.7638	77.1657	49.1885	43.9332	56.0537	41.2812	48.9234	47.4917	43.3505	48.516	52.631	54.6646	42.0984	53.7632	51.9532	52.8962	63.2587	38.6385	45.8745	37.9019
374087	ADARB1	19.3138	16.3474	21.6392	23.1074	21.6655	21.1975	20.4174	21.1462	20.6452	21.4192	19.6202	22.8432	18.0281	24.4408	23.1521	22.5468	20.9939	22.5001	26.8116	26.3395	27.1586	21.0822	22.6363	14.7826	22.3576	20.4747	24.2057	25.5028	28.4842	31.8672	46.1302	39.8635	33.0145	42.353	63.2954	60.4063	39.6262	31.3143	40.7951	63.3286	50.3162	44.3455	31.7273	41.1532	36.8701	71.7991	50.71	63.6602
374088	IMPG1	4.89408	5.25343	5.10284	4.47668	4.92958	4.87925	6.56065	4.92933	5.64266	6.41925	4.6387	5.046	5.57994	4.78362	5.71448	5.28102	5.47702	5.41449	6.84335	5.63479	5.15206	6.37782	5.22491	5.4974	5.51479	5.34582	4.58325	4.8169	5.77637	5.25343	4.48358	5.26579	4.49559	4.59489	4.84959	4.99977	4.30724	5.52865	4.29614	4.28749	4.27755	4.4027	4.6283	4.75356	4.89606	4.63651	4.72734	4.66653
374089	SEMA3E	8.78803	12.2554	6.34823	6.9009	7.47309	8.67042	6.33221	9.23786	7.29085	6.17798	6.46049	8.19696	7.25409	7.01658	6.1374	7.94454	6.9836	6.28391	7.97338	7.42409	6.32619	6.29074	6.46957	11.7025	7.31475	8.15612	6.56717	6.9531	7.25191	7.72478	11.594	18.8667	14.6797	13.3492	12.6571	16.2426	7.22931	6.41566	8.86871	6.70728	7.66609	7.02424	6.57601	5.26285	6.40488	6.76283	7.51965	6.78627
374090	SEMA3C	367.475	560.131	521.909	527.206	529.109	653.968	233.904	230.157	251.463	249.716	237.765	289.368	325.698	367.039	366.758	242.363	284.976	260.37	234.251	304.991	428.638	246.888	295.318	177.314	303.184	348.044	335.857	284.621	309.482	324.516	161.306	212.544	174.959	202.149	157.68	148.529	176.677	162.189	137.227	133.381	212.377	95.7811	179.529	167.7	200.305	201.841	156.305	186.572
374091	P4HB	579.506	882.747	1047.34	953.021	860.333	999.555	348.216	514.864	483.009	462.331	467.517	435.697	543.116	617.239	622.179	523.545	462.002	501.202	603.119	583.749	627.569	549.894	577.002	593.97	474.953	513.145	479.783	513.378	513.69	511.384	2298.46	2728.84	2695.8	2712.06	2385.71	2306.23	2015.46	2132.57	1850.01	1961.65	2957.98	1920.63	2004.97	1766.87	1841.16	2658.51	2387.93	2350.93
374092	CRY2	86.2252	92.291	119.745	133.285	122.697	136.894	108.843	116.288	117.984	112.587	95.8737	102.439	109.239	151.658	95.679	137.424	157.333	133.682	65.9342	91.5625	136.04	111.425	122.664	74.8963	139.498	186.363	133.343	88.1117	111.582	101.389	29.7909	38.0217	35.4531	39.215	29.699	30.7802	34.5122	47.0011	33.5298	32.7817	53.9117	39.724	54.818	46.569	54.513	50.9301	45.3484	47.4271
374093	CRY1	495.841	596.646	705.477	747.184	758.349	975.965	725.558	584.934	757.06	712.028	675.118	738.798	589.389	646.522	549.923	729.764	872.085	777.381	305.388	395.147	421.851	480.563	587.088	386.857	532.966	586.799	488.631	465.588	548.678	457.569	207.005	261.469	261.703	235.689	179.11	188.047	302.461	308.85	241.097	242.614	397.57	258.766	313.65	287.321	303.481	332.83	335.784	348.868
374094	TGFBR1	153.974	132.302	179.637	227.255	258.612	242.118	104.617	121.08	116.413	126.599	135.457	127.806	71.1419	111.529	84.9165	83.0659	116.808	97.5236	83.022	84.1062	109.415	74.3174	85.1524	79.1804	94.3781	91.8186	91.5574	105.022	99.5953	130.176	114.045	120.783	122.338	118.189	139.191	107.63	116.078	115.56	119.466	131.169	144.302	123.181	120.172	120.22	122.21	145.636	127.357	122.302
374095	ENTPD8	22.125	26.5951	23.7256	26.9315	24.1362	24.119	36.0871	27.8886	32.694	29.5331	31.0564	34.4173	39.1249	21.3369	21.2034	22.8489	29.3688	28.8856	29.1235	28.4876	23.6309	23.965	34.9895	39.3107	29.8466	22.9227	28.0003	25.8603	19.5358	23.0511	18.044	18.3534	20.2125	18.3832	18.83	21.507	21.6909	22.2852	24.5705	15.7203	18.3899	18.7895	22.2239	19.2797	21.632	16.6884	19.8789	21.5017
374096	SMAD6	170.615	123.543	119	170.398	192.169	167.1	210.212	222.394	165.383	197.063	186.967	107.684	260.269	244.593	209.008	221.743	237.206	177.403	169.477	179.566	157.402	133.881	150.972	149.214	163.654	202.755	145.339	228.608	210.035	221.363	137.246	142.575	129.834	145.536	150.117	163.107	95.0168	101.249	98.6748	101.025	89.7503	103.052	78.2669	80.204	79.0865	137.288	137.685	129.364
374098	KCNIP2	22.1742	14.8344	15.6006	12.3537	14.4706	12.7648	35.3568	23.0892	27.589	22.7539	19.8756	18.0087	19.3832	14.7578	16.6048	14.9907	17.9007	22.074	13.4765	29.6003	16.2354	11.4824	11.7298	17.0193	23.6667	15.7549	11.4963	19.1082	18.7601	12.324	7.18076	7.40079	7.45591	5.76231	5.57251	8.28562	8.44441	8.77736	7.23561	5.97562	5.66018	7.06368	7.71305	8.1345	5.49087	10.1904	6.82271	7.74983
374100	FLT1	33.5434	27.4053	31.8867	31.7152	29.2384	33.3149	31.6211	29.6586	27.9123	26.1534	24.6499	34.2308	22.2979	28.269	33.9066	38.3973	30.896	31.5934	26.0654	23.736	24.223	28.9127	33.1767	29.2592	29.6557	26.9284	30.4183	30.3237	28.7652	29.3741	25.1277	27.7392	27.7626	23.5368	21.6952	25.0161	20.2729	23.7232	21.9873	24.4822	23.361	24.5373	24.5387	24.049	26.1998	25.4274	27.8295	25.8815
374102	SDC2	901.002	842.872	1027.18	848.387	777.92	834.337	734.698	809.551	772.44	796.134	775.45	741.023	799.858	757.898	865.51	808.496	755.831	849.132	800.161	750.718	840.442	782.461	870.627	835.093	718.436	695.629	834.337	781.325	782.655	860.668	1078.49	1179.32	1074.74	1121.31	1005.2	1002.54	739.33	738.968	706.491	714.844	869.199	692.518	920.451	821.499	882.012	1144.81	1143.3	1121.94
374103	ZIC1	10.2925	8.6204	11.9424	7.71451	9.69949	9.66121	16.5191	12.8058	10.5248	9.47247	9.7218	9.91538	12.2253	10.4875	10.4689	11.4795	11.1978	10.2282	15.5115	10.2679	9.21385	10.3668	10.0847	9.58213	13.8548	10.4706	11.3679	11.3491	8.78799	12.353	36.302	38.9411	36.3346	46.6494	49.5037	51.3695	9.68735	10.6498	11.4175	12.6291	9.60662	12.6009	9.99663	10.2517	11.3196	11.3867	13.6718	12.4657
374105	RIMBP2	178.302	128.257	93.3088	86.6245	74.123	60.3287	65.0545	91.5848	47.4495	201.543	154.454	122.656	122.642	118.552	111.075	72.0148	114.465	87.0854	125.136	118.511	102.281	179.151	204.565	229.054	78.8173	77.958	100.346	324.104	342.394	390.045	63.3328	79.0534	69.5556	40.3112	43.791	47.982	145.071	127.668	113.151	127.482	179.365	120.815	209.215	171.845	187.754	211.21	235.977	232.014
374108	FSHB	5.96584	5.21627	5.53358	5.17721	5.35934	6.43199	5.33966	5.02675	4.79752	5.45226	5.91755	5.38436	5.50708	5.28969	5.57635	5.5315	5.19505	6.26671	5.96026	5.63267	5.05663	5.74629	5.57425	8.93507	5.41414	5.05267	4.75239	5.87756	5.69398	6.03809	5.28125	6.05984	5.65187	5.56171	5.33299	5.24846	5.15091	5.43371	5.37765	5.30439	5.32955	5.47601	5.36571	5.43306	4.93879	5.41538	5.25618	5.52286
374111	CELF2	64.2673	78.2398	96.6179	140.523	117.334	124.91	90.1126	92.4679	92.4062	140.458	125.47	104.883	123.791	103.474	113.349	104.12	90.9087	99.4807	99.1654	107.53	138.615	103.002	136.757	56.2915	99.4252	91.6758	127.527	102.323	126.421	150.696	214.706	245.279	244.856	257.465	196.997	185.427	255.879	236.954	211.006	241.718	404.085	243.967	236.622	246.817	283.696	247.066	220.266	211.491
374113	ADAM10	877.693	611.581	686.163	706.86	622.511	539.623	550.697	504.799	463.083	492.711	530.439	379.024	557.21	681.19	546.396	451.18	577.631	485.363	524.309	565.225	531.546	682.541	665.575	914.059	578.799	567.229	740.415	630.173	621.344	695.744	493.6	594.595	476.394	476.672	406.147	397.577	509.509	461.686	461.259	408.506	601.26	404.143	487.031	446.362	445.388	577.14	468.865	473.807
374115	ARNTL	52.9568	48.1789	46.8979	74.5909	61.228	78.5931	62.0891	55.7226	67.5149	78.6536	72.3344	82.7467	80.4408	80.8226	83.7554	83.0382	94.0976	101.039	56.1375	48.3916	52.8807	87.4908	115.837	89.5834	81.1931	83.4113	81.5844	101.571	111.03	129.61	108.965	105.805	98.6803	97.9882	98.8194	93.0144	81.5506	116.841	95.3493	103.705	92.4224	99.4742	80.5816	98.4831	89.9335	100.602	88.3851	103.799
374116	PER2	20.6024	18.7929	23.6419	42.4585	33.5074	59.7562	15.977	12.0821	15.8196	12.6733	10.1692	11.1438	12.3873	16.6573	17.0067	12.958	14.0902	15.8374	16.1179	11.8852	18.6385	10.4038	10.6013	10.9707	14.3466	18.8203	22.1612	10.5945	13.6857	15.114	8.12715	9.36337	8.02679	8.78062	8.23485	9.48915	10.6566	9.42842	10.0533	9.38692	9.85416	10.5814	9.8054	8.35464	8.36896	9.95357	8.48944	9.77397
374117	IGJ	7.56662	6.99179	7.86483	8.83631	7.93134	7.88454	20.2774	20.6925	15.4619	12.0894	15.1939	9.66369	35.6012	61.6358	46.241	17.6253	11.9118	18.08	154.018	113.322	117.042	84.0767	56.3802	72.5662	68.554	71.1448	67.7616	52.8186	65.9999	54.7398	9.77056	10.4337	11.1493	9.28044	10.3089	9.34003	12.7951	12.6955	13.4033	11.0615	9.55169	12.1349	14.9148	19.0169	16.4739	13.5342	13.4389	12.8815
374118	SUFU	165.998	118.158	128.643	130.125	138.234	137.555	115.523	115.937	95.7029	151.958	122.022	100.44	131.636	140.398	98.3284	116.424	107.507	84.1712	139.056	117.772	99.8706	95.2813	118.585	94.9792	112.135	101.486	99.7891	105.776	121.399	117.408	118.798	113.253	125.248	126.545	128.344	121.029	96.0815	112.353	100.985	108.765	120.592	117.143	126.06	116.116	116.638	125.82	105.932	113.916
374119	NEDD4L	114.401	95.667	88.9495	112.59	144.329	115.968	95.1124	116.373	95.2324	113.833	122.967	96.4031	99.8653	113.453	100.854	93.2724	96.756	99.4974	96.4107	100.509	90.3308	94.0645	111.193	92.0941	98.5974	117.368	104.305	111.621	129.151	131.641	93.9296	113.446	90.9672	79.6303	80.8936	78.5725	114.899	114.389	108.837	121.9	147.921	120.712	104.921	101.908	93.3256	134.435	115.19	124.393
374120	PPARA	152.559	148.083	205.356	137.487	126.308	186.984	29.3753	38.3906	39.0213	47.1539	34.178	29.4531	31.5774	22.0234	29.7367	27.1165	29.0064	29.4073	28.9201	22.5641	29.2102	24.691	33.5688	27.271	25.6275	34.2399	37.2853	20.7094	25.1052	27.706	36.2959	35.2169	34.6509	35.8873	37.1451	29.1165	43.4777	46.7025	41.91	50.0557	64.3546	37.7972	33.6135	35.543	33.0347	44.2744	32.7411	35.9279
374122	NDUFS4	377.334	252.927	249.246	189.312	162.152	145.478	119.971	162.294	134.227	144.871	141.807	115.742	145.852	151.458	126.9	85.7248	114.362	96.3637	158.996	118.116	143.558	115.979	140.584	136.157	109.228	128.92	111.681	135.543	126.11	138.122	200.232	145.147	186.31	141.713	177.122	178.323	193.971	213.412	194.502	209.605	162.7	195.366	148.193	141.872	126.457	135.994	138.118	135.872
374123	UBE2I	540.855	544.922	461.258	543.214	560.392	520.731	630.002	494.813	489.115	635.883	542.622	511.977	679.375	583.658	601.376	670.005	646.755	596.496	518.245	560.081	642.618	561.326	643.819	500.011	515.935	590.404	544.19	651.372	646.494	668.568	862.416	583.168	745.628	598.276	683.724	709.604	766.066	867.522	787.142	936.02	645.226	850.595	705.242	767.828	713.136	622.66	700.952	659.523
374125	LITAF	23.4005	30.0565	20.9292	19.0549	18.7419	21.2879	28.8633	28.1391	23.6982	25.987	22.2402	35.9951	27.6384	22.7085	28.1913	25.6678	25.4397	23.5572	49.1809	44.5422	35.6088	55.6813	63.8212	51.0112	53.3127	51.3507	58.7457	40.647	42.7988	47.3638	21.4541	16.9659	19.1513	13.9175	15.6013	14.1847	16.9649	22.0745	23.2989	14.3134	16.1286	20.393	28.3489	27.0736	21.4012	17.9869	17.7141	12.6446
374126	NAB1	16.1341	16.8601	17.1445	19.8722	17.9825	21.0815	13.2748	18.8418	14.1141	10.3302	18.0782	13.7946	16.223	14.7613	14.2059	13.4765	14.4984	18.5304	19.5949	17.2826	19.6316	16.7933	15.56	17.2661	13.9274	14.8828	20.2786	14.8385	16.9768	15.162	25.5001	26.0911	22.0626	23.0922	19.6312	21.4503	28.3288	24.373	21.0864	21.692	24.8157	19.6138	25.463	18.8214	23.802	22.8453	24.5166	20.2129
374127	PAX3	20.1599	27.1412	22.7841	15.191	18.5826	25.5648	26.8895	22.7841	25.2345	25.6236	21.287	27.2989	24.7821	22.5506	20.7707	18.6723	14.0299	21.9274	30.9496	27.3025	26.6536	29.3036	32.7261	35.978	27.0072	16.8645	21.847	22.7353	24.3128	19.5115	14.0367	12.544	18.5933	10.1813	11.1385	10.2392	16.3148	17.87	14.6427	17.3488	21.6266	14.963	19.3856	14.4383	24.3953	13.1758	16.8971	16.5818
374129	LMO2	49.6786	34.7596	58.8224	37.8691	29.3567	54.764	50.2784	46.6799	61.4173	40.0699	31.1058	48.3339	59.2419	54.6744	92.6141	43.7418	38.9272	59.7778	45.4628	57.6818	76.1709	42.8466	48.9444	60.6261	50.0156	64.6333	106.328	27.1617	31.9308	46.2938	100.575	75.1811	102.579	73.6263	83.1595	78.8848	114.089	133.483	113.173	93.7464	90.724	99.4764	129.245	119.991	130.56	110.721	111.722	114.387
374131	NR3C2	41.4583	31.019	29.1328	89.1775	63.4832	60.2855	53.186	58.6612	47.4546	106.497	97.5286	68.6898	89.7311	77.0687	67.8839	62.0798	88.764	64.7973	82.7327	72.1945	72.8379	83.8781	70.3029	117.429	71.4149	78.8582	87.75	94.1032	94.7318	125.676	176.778	173.206	149.657	204.815	164.821	176.337	129.95	156.571	120.207	145.043	126.32	145.619	97.5567	107.776	96.9956	142.781	128.339	122.302
374132	RPL39	5283.38	4904.3	5327.56	5345.63	5335.84	5459.48	4338.56	4437.88	4186.41	4474.73	4237.82	4040.74	4589.32	4498.32	4495.11	4590.6	4415.26	4187.55	4350.23	4317.69	4428.81	4498.25	4843.39	4598.53	4051.97	4055.86	3961.6	4266.23	4399.52	4225.78	6363.59	5629.74	5666.08	6282.75	6753.79	6702.34	6078.77	5958.49	6231.4	6332.72	2990.75	6551.97	4785.45	6029.2	6114.96	5589.6	5547.36	5714.48
374133	RPL35	9495.92	8666.73	8930.92	8896.88	8918.25	8479.67	8121.97	8107	7198.6	7958.76	7639.42	7104.97	7969.48	7807.14	6972.61	7400.85	7554.88	6856.47	8200.38	8096.12	7146.39	8082.77	8261.39	7416.63	7565.45	7715.74	7181.77	7832.9	7750.87	7153.99	10017	8732.61	8454.96	9696.16	10228.4	9972.82	9149.41	9555.9	9917.91	9731.04	5752.23	9809.08	8095.76	10341.2	10072.7	9203.52	9323.97	9404.42
374134	RPL14	3600.17	3748.36	3194.96	3427.22	3289.79	3142.32	2990.87	2987.17	3606.77	2892.39	3085.42	2974.86	3018.93	3635.91	3153.07	2739.67	3390.88	3198.76	3107.51	3181.82	3082.31	2977.25	3421.98	3277.4	3403.75	3432.5	2938.75	2997.13	3029.74	3117.81	3069.43	2336.96	2292.69	2610.92	3359.14	3247.06	2671.69	2503.74	2807.95	3248.72	1482.88	2939.12	2368.34	2740.84	2592.79	2453.03	2633.14	2930.15
374135	CTGF	1244.95	1567.29	1770.55	1503.22	1362.74	1386.79	393.469	376.301	428.517	229.355	235.314	306.351	575.888	529.158	606.565	566.619	534.828	662.078	577.461	698.136	846.622	317.61	374.74	273.367	555.155	592.153	629.592	378.755	365.99	443.914	711.105	696.273	692.221	747.417	716.784	781.572	359.826	357.247	358.608	424.448	432.925	400.31	307.284	346.026	338.836	491.818	473.783	401.413
374136	IL1RL1	61.7825	41.4811	36.6292	23.3117	23.0726	16.5333	29.1054	37.748	32.2319	16.9699	16.4237	15.1545	21.589	27.0717	22.9524	31.1194	33.7109	29.847	14.0346	12.2548	12.0559	19.5585	18.1995	13.5995	15.3251	17.8072	19.5798	14.3737	18.2778	19.0163	10.8232	11.6487	11.8816	12.7079	12.7689	14.2694	12.1896	13.5541	10.449	8.12064	10.2586	10.3365	13.2435	13.1994	10.7371	16.6875	17.0651	14.7182
374137	MEOX2	495.885	400.234	341.643	384.251	412.543	347.172	286.255	483.622	315.553	325.836	320.592	263.881	298.728	397.802	413.059	304.766	291.28	275.646	403.078	357.327	376.946	355.321	380.431	437.892	413.158	450.306	444.083	325.131	333.8	331.034	1079.66	1194.57	1084.67	982.007	963.98	848.042	829.184	889.339	818.886	785.228	901.975	824.616	631.393	589.71	629.377	726.475	644.402	645.1
374138	HIPK2	71.3393	78.5455	82.4827	87.6338	87.4489	94.1858	164.834	125.833	155.701	156.29	141.791	147.464	163.389	185.136	169.152	195.442	203.296	189.455	96.6072	155.71	172.538	173.45	167.028	93.6549	191.135	173.262	164.52	140.08	176.501	172.894	37.8363	36.7277	35.1364	44.1347	46.297	37.5857	39.3859	44.0459	49.0898	38.1504	53.6455	40.7522	59.661	50.2289	53.2323	41.9688	36.6828	35.6651
374139	BRCA2	107.959	76.4223	85.5863	75.5004	112.225	93.3476	56.1133	40.7426	30.7938	60.6546	37.7409	37.5514	36.3483	41.1924	32.0881	41.6766	47.6616	33.758	77.3816	57.2233	57.8738	49.3665	46.9257	55.9617	34.0362	38.29	39.4102	37.2569	36.6482	43.6107	91.0061	106.756	91.0957	83.3284	78.8287	82.431	101.704	115.781	112.387	110.899	125.964	109.407	112.969	106.605	95.024	117.336	125.963	117.09
374141	TLR2-1	34.0141	24.349	19.4814	24.9597	16.1767	19.2579	19.0897	23.2561	32.6084	25.3322	35.3778	25.0293	31.9572	48.0837	32.1253	38.1865	44.084	34.7406	25.8249	31.309	31.5374	27.0342	33.547	30.9683	23.1088	32.0679	25.1221	28.923	28.1441	17.6017	38.7761	44.0485	38.8391	41.4609	45.1188	38.8579	48.9293	42.5582	43.6589	54.5615	50.4616	53.4186	44.3804	58.5473	52.5346	81.8776	82.5243	74.2922
374142	WNT3	11.0783	10.3219	7.61661	8.521	10.9072	9.72601	17.9154	9.19021	12.3405	12.1311	11.0009	11.5197	13.2383	8.81252	9.93817	11.0174	9.99757	12.7984	10.5849	13.8101	11.1525	16.7232	13.3624	13.609	13.7567	10.3104	14.3805	13.7371	9.51298	7.866	10.3209	10.0038	13.4393	11.003	11.5707	11.8041	8.3033	8.55058	11.2708	7.12694	8.23856	8.15736	8.18177	9.87827	9.97947	10.9283	11.2109	10.5466
374143	KCND2	20.1057	20.4276	19.2496	23.816	19.6207	15.3197	20.543	21.6405	17.2646	18.3527	19.7682	21.4229	19.2616	20.297	18.8473	28.0217	20.2494	20.6906	24.208	22.7137	18.6844	24.0718	22.0886	28.2542	21.25	20.115	27.3863	24.1806	19.6217	15.5445	47.6893	56.1691	51.6371	38.1662	44.3612	43.338	21.2695	29.1885	25.3141	31.484	29.8774	39.1744	17.0582	22.8964	19.1218	24.0454	21.19	19.4169
374144	PTS	55.7472	49.3006	51.6863	49.5035	41.0047	55.3262	60.968	41.1404	41.0094	40.7111	46.1371	41.4035	47.8382	48.7135	47.7068	46.3559	39.001	46.6782	61.5765	49.5754	43.6456	41.7727	39.2979	43.9315	48.5706	50.0918	40.7489	54.4654	45.0928	29.4941	177.108	93.5096	110.059	113.642	173.061	166.55	111.639	144.784	134.381	159.228	58.872	164.274	105.657	130.936	136.611	104.673	112.579	95.6735
374146	ERG	59.0191	43.298	48.6715	41.1901	35.4824	40.4548	41.9273	43.2013	30.0881	33.73	27.525	21.264	50.7341	42.5242	34.2102	47.3899	42.8251	43.9873	35.2876	44.2798	39.0695	30.907	33.8699	42.0268	39.8512	41.5453	38.6847	20.6768	15.9232	25.8982	71.384	63.7614	69.1972	41.595	60.8182	48.6907	27.9163	33.3442	40.7525	38.482	48.4112	32.283	47.37	35.4127	50.5301	29.7715	36.5701	26.1584
374147	BMPR2	71.2066	68.1598	68.6978	77.8544	54.4449	57.9842	66.2301	64.2041	67.0494	77.7334	66.8002	72.0806	81.5801	63.0184	90.7732	99.2846	84.0685	76.5728	63.4668	74.1564	100.387	81.7088	85.3015	67.8293	67.8515	76.689	91.1789	93.5137	88.7499	106.617	50.8186	77.6567	61.7156	56.3509	48.6139	55.5831	56.3549	56.986	45.2839	50.9205	72.8794	40.1296	51.6522	53.459	55.3292	50.8996	54.2082	57.9211
374148	SOX9	27.5052	35.3245	34.651	31.2693	36.2109	39.1358	44.9593	39.8447	44.9097	29.3498	38.7107	38.7587	40.7849	29.9492	30.6733	25.5452	30.8625	31.8932	46.2309	35.8958	24.1459	37.2339	33.8733	44.2747	41.3748	23.5735	34.7008	36.4599	30.2692	24.2831	51.6377	41.2789	53.5606	58.8172	57.122	52.3339	32.2935	36.3409	36.8319	33.1725	27.0583	37.8623	19.3258	26.1588	27.424	32.748	32.2264	31.0867
374150	ID4	92.051	76.0669	83.8429	82.7142	111.428	75.3017	46.0677	54.894	48.9299	42.9659	61.4473	38.1379	55.8324	60.8409	51.681	56.1873	56.7036	52.4253	59.5823	68.7631	60.8093	56.4191	56.7711	36.7859	48.8152	57.1855	49.2518	69.0788	63.3703	59.0415	154.523	81.9375	102.252	107.543	163.359	156.545	59.4635	56.7257	69.8429	88.6722	43.2737	95.9808	40.2607	44.7871	39.6309	65.3808	68.9891	70.2548
374156	DKK1	44.4881	48.5674	43.8968	49.3114	40.5465	42.7904	48.2509	45.3579	49.4551	51.1727	45.8281	58.6201	54.406	34.5147	66.0249	53.28	39.546	42.0227	54.8433	56.5841	49.4225	57.2799	40.083	58.0503	42.9293	52.1577	38.7161	37.9874	37.426	35.9584	51.2841	55.8588	42.3725	52.4752	63.3129	55.1959	25.5817	26.2318	27.7834	28.9471	17.3752	30.344	31.765	26.2048	31.3825	23.3354	37.9398	22.4594
374157	NRP2	28.819	52.2453	61.3604	50.3176	78.0682	100.196	27.1076	33.3818	36.9732	31.673	30.427	38.1107	31.8782	26.4655	30.6905	35.3766	38.4494	36.7024	33.0375	30.7662	34.7853	30.7883	29.8285	31.6529	30.5927	20.3628	34.1196	28.6569	25.4194	24.773	46.2329	40.7223	55.5789	63.3545	56.0266	53.4882	49.2889	43.5083	47.2189	43.8518	56.4474	38.8221	61.9091	55.7679	69.3393	61.1508	64.9852	55.0497
374158	DFFB	54.4714	36.9172	49.0465	30.5185	36.8035	30.2247	26.9751	23.2132	25.0227	22.0464	17.9048	23.585	30.663	32.9413	36.1811	25.7951	33.285	24.3708	30.6929	28.7014	23.2618	29.0235	20.4532	30.6973	25.5923	29.9786	33.1225	22.8955	30.121	29.4064	36.9608	45.7501	45.9809	42.6834	41.1653	42.5297	55.2378	50.581	46.7985	60.611	76.0299	50.722	62.2946	61.1275	58.1381	59.6717	51.6597	52.0143
374159	ATP5A1	5476.93	5413.8	6578.17	5060.74	4906.39	5053.12	4843.24	4632	4265.13	4179	4043.85	3901.46	4072.8	4116.47	3393.88	3251.64	3431.17	3118.84	4170.14	4679.14	3963.34	3571.51	3966.92	3013.7	3476.21	3532.4	3147.15	3347.82	3642.63	2978.12	3312.62	3886.16	3939.78	3161.23	2601.87	2729.67	3356.57	3470.34	3121.43	3002.09	4451.16	3078.39	3115.39	2552.45	2697.96	3084.15	2706.83	2701.65
374161	THYN1	1271.3	1188.1	966.573	885.84	946.108	877.275	995.225	1139.79	1016.59	1090.18	1033.76	791.457	1300.98	1237.16	1134.83	975.275	945.478	958.562	1559.24	1544.5	1454.86	1372.66	1234.52	1189.85	1143.7	1314.56	1155.94	1111.83	1221.26	1091.53	1071.29	705.269	1051.03	777.448	856.604	893.651	1348.8	1429.73	1489.22	1328.55	851.626	1500.65	1301.8	1405.67	1432.42	1239.41	1133.95	995.18
374162	MKRN2	38.9495	36.3875	38.4094	40.2792	39.2786	50.276	54.7438	44.4181	50.69	34.2424	51.3199	54.0445	53.0459	73.1611	52.0185	39.5859	50.1413	51.7312	53.0773	59.7307	57.6511	46.4192	37.5071	57.529	52.8778	56.9666	51.9542	54.0873	51.7271	71.7609	83.0476	91.2395	85.8869	79.7152	71.6236	79.9172	93.7041	90.1146	84.8511	75.2625	86.6457	74.83	89.0737	88.4189	81.6655	76.8289	79.6911	75.9853
374163	HSP90B1	1358.03	1442.37	1292.99	960.03	787.848	866.791	1439.44	1578.12	1744.05	947.314	894.606	1042.35	1928.77	1784.46	2075.95	1866.06	1699.79	1643.79	892.761	1014.53	1322.78	1475.93	1429.02	1344.46	1384.72	1528.81	1658.94	1190.38	1213.41	1435.12	1964.34	1888.58	1627.06	1652.33	1625.81	1549.36	1469.06	1432.91	1327.78	1838.3	2046.12	1484.24	1241.14	1251.49	1141.18	1582	1642.89	1747.48
374165	FABP4	62.8612	70.4636	94.4363	100.824	125.794	120.025	189.275	181.944	192.457	89.6987	88.814	82.9147	334.878	349.57	453.256	141.607	154.736	150.649	137.701	205.143	275.149	84.5417	139.24	74.3	313.617	383.029	418.276	186.308	247.606	277.063	29.9625	19.876	26.36	21.5621	28.4268	31.357	570.847	641.818	666.972	495.34	158.873	503.861	205.451	294.625	317.346	297.995	322.504	313.216
374166	P2RX4	91.3647	74.1693	71.863	72.8946	94.2075	82.9093	92.7372	86.0379	65.4237	87.0536	69.9892	66.4347	81.5404	82.0352	63.4357	77.0458	48.3868	56.8738	79.1246	60.7844	68.0443	49.2119	48.272	76.8334	67.5737	89.0602	67.6093	53.3547	65.936	66.47	97.0132	102.568	88.7636	69.6969	80.2695	87.3687	58.8866	73.3973	74.7983	58.9181	70.4641	70.5375	85.8599	62.4154	69.3081	67.6716	72.2078	65.3837
374168	WNT7A	14.7073	20.7434	14.5829	22.7384	16.678	16.438	23.8618	25.4467	25.4206	25.6165	24.5362	27.1378	33.0183	19.0888	25.8361	30.0292	19.475	22.0845	27.0538	19.4497	27.1954	27.5476	19.8693	30.9724	30.7753	22.0551	23.2452	25.2722	17.5037	20.9559	23.7497	25.1565	24.1862	24.0257	22.2795	27.1983	21.4684	21.8859	20.111	16.9168	18.5574	17.8683	22.6657	20.555	20.3074	16.1235	25.6244	20.3737
374169	CACNA1B	25.0083	31.7294	28.1788	30.5201	22.6312	27.5653	49.9976	30.5121	37.8452	34.7575	46.989	59.1368	57.6834	29.9916	38.1196	36.0732	38.7613	31.793	44.1803	36.5478	31.8613	42.3877	37.6215	41.8618	33.2572	29.9573	42.8317	40.0049	35.0154	37.6949	19.9726	15.5585	20.3954	22.9765	22.9873	23.8269	20.1938	16.2844	19.6987	20.9252	19.3986	19.7936	19.5695	23.3114	20.1519	20.6855	21.3923	19.5302
374173	SLIT3	101.572	62.8873	58.1709	77.8109	69.1788	46.9711	66.9783	49.7212	32.461	57.6575	62.9422	38.1562	68.933	55.0444	36.6875	55.9111	48.7833	38.7582	76.1174	56.1975	48.0684	37.326	50.9619	50.286	65.8573	43.6011	36.2675	54.4654	47.9934	50.6681	171.58	268.08	225.002	257.252	211.469	186.552	75.9618	74.3518	67.4754	90.4395	124.743	103.17	61.5744	76.2493	57.881	93.0856	71.2663	101.932
374175	CAMK2A	159.392	184.319	222.333	178.668	147.794	208.342	239.919	162.694	231.026	191.112	190.277	216.137	159.99	131.662	153.131	152.714	143.647	170.443	117.894	148.418	196.884	162.259	181.586	155.701	109.621	102.084	148.979	131.387	129.267	148.108	326.774	209.521	306.905	260.588	290.728	298.889	343.029	345.372	458.469	434.949	289.087	333.862	375.543	482.432	485.45	300.814	354.768	349.738
374177	HIF1A	197.397	141.623	161.736	206.437	203.71	199.997	107.991	106.703	79.4429	137.231	101.045	85.6796	119.265	108.543	82.543	100.207	117.105	87.2309	146.952	130.545	103.126	97.127	106.372	106.521	95.8292	127.959	80.3591	95.6318	120.336	98.2221	231.176	357.745	260.965	268.005	217.057	226.517	212.577	210.105	161.962	177.268	249.73	203.184	147.182	147.58	154.389	223.543	187.598	216.011
374179	IRF4	10.7456	9.0444	10.9088	9.34754	8.87265	8.14364	11.7961	11.0452	10.2117	9.71991	10.8391	12.2054	12.4578	12.1948	10.0647	10.2765	10.0241	10.34	15.4653	10.1768	15.1467	15.695	14.367	22.9193	10.4755	12.9882	11.8612	15.5082	13.9054	13.8184	12.6979	15.2468	9.71912	11.2418	10.3607	11.0395	13.9829	14.9529	11.7761	10.6846	10.9544	11.4119	12.3046	17.2354	18.0414	21.8228	14.078	25.5288
374180	ENAH	963.622	1296.78	1140.99	577.594	813.16	701.174	137.505	241.253	159.936	162.821	152.315	101.11	179.062	269.78	134.315	126.523	293.061	204.621	341.728	294.466	251.993	235.836	258.145	213.19	308.598	331.415	217.452	281.278	278.821	231.086	628.215	561.398	483.167	427.666	413.7	410.244	595.746	611.662	616.184	406.896	572.688	343.052	443.637	359.38	400.926	340.698	345.659	296.936
374182	ROCK2	144.257	154.231	151.453	176.322	121.374	168.957	254.069	287.746	339.725	198.173	171.088	173.109	229.768	296.969	291.091	184.402	196.802	184.309	178.154	249.961	307.118	157.03	205.626	130.731	212.693	226.066	279.583	162.176	177.16	260.892	78.9275	89.0175	81.2523	78.1315	83.1227	77.4657	71.1709	71.9466	81.3661	90.4872	93.8411	68.9183	68.0472	61.7237	65.6601	57.4969	61.6166	62.4111
374184	IRX5	9.74201	9.85693	10.658	12.3215	11.4063	10.5529	27.0422	12.716	12.7539	20.6392	12.3305	18.3926	21.247	14.4703	11.9666	13.7499	13.6476	15.7944	11.5797	17.1845	17.0071	15.2194	15.1043	14.1312	11.5539	15.3394	16.6379	11.9475	10.6671	17.8031	9.88338	5.7907	9.61537	9.06424	9.12716	11.0651	7.39593	7.44443	8.19701	7.04724	8.301	9.26604	8.52655	7.06353	9.99646	6.97426	8.09246	7.30872
374185	IRX1	28.8686	26.7774	20.5374	22.5415	22.1282	26.8108	25.0183	31.1699	20.3694	30.7477	32.1754	30.1749	45.1339	29.116	21.623	24.9911	17.8135	32.1756	29.4077	36.3702	24.8061	34.2985	38.924	32.769	34.0718	33.6082	18.6101	26.548	33.8252	24.3907	22.7359	18.5476	16.7395	21.3531	26.1851	25.2607	7.57064	12.0208	12.6651	10.682	8.90342	10.3264	13.2255	11.5949	13.1034	11.6709	12.7093	10.3203
374186	UFD1L	733.532	646.041	631.937	830.932	755.922	779.847	780.81	649.17	517.655	811.422	693.116	574.254	529.822	627.78	568.26	779.835	727.668	722.259	670.551	665.027	590.398	589.723	704.479	526.226	724.955	756.437	636.654	724.731	724.575	641.006	734.654	649.142	859.49	789.82	816.601	808.513	623.189	746.108	730.133	724.049	564.617	847.947	817.983	825.46	747.558	693.779	736.988	653.453
374187	PTCH2	20.1246	26.455	16.9384	18.5438	18.92	19.1788	22.5385	24.3753	21.1074	23.2996	20.4439	25.6432	27.6493	17.3182	27.2655	23.7749	26.5171	24.42	39.056	23.4936	18.7823	23.8937	26.7199	35.6117	29.4398	22.5265	29.7675	18.9194	17.3508	17.7628	16.263	17.312	16.4654	15.94	16.029	16.8281	18.0178	19.3708	17.8255	15.6439	15.9077	15.8757	17.7701	18.5875	14.5582	14.8891	16.6973	20.8306
374188	PSEN2	194.64	179.279	177.294	199.378	192.413	196.437	285.45	282.496	332.865	282.674	222.061	246.481	292.357	255.021	287.625	244.652	268.609	203.12	251.753	288.329	365.338	234.559	255.154	174.901	220.184	303.004	234.985	238.692	273.654	226.929	164.113	188.565	170.664	153.917	149.609	138.027	174.795	168.268	157.632	147.28	200.614	136.741	199.963	185.394	213.983	215.769	220.723	184.343
374189	ME1	73.9962	60.882	66.9748	74.3856	78.0743	74.4877	1065.52	1085.95	889.986	981.512	956.11	806.257	1034.17	998.98	845.698	1023.99	1003.55	877.924	893.048	872.828	827.625	944.747	1071.59	936.926	884.585	856.741	849.394	787.934	825.884	818.049	126.152	136.811	137.489	142.92	144.187	153.912	72.9181	80.2642	80.1261	89.2506	87.2264	88.6193	77.6271	89.8053	78.4772	114.943	113.2	102.913
374191	PDCD4	63.3594	94.5731	158.409	221.017	200.309	267.02	97.5899	80.9255	128.883	111.11	115.483	133.338	96.7999	79.5282	115.85	169.494	155.617	168.286	37.7639	58.7427	76.8078	110.673	118.138	62.6243	88.1126	114.971	154.748	114.568	140.247	169.376	336.55	369.501	399.078	393.377	340.962	308.36	319.708	294.104	294.001	308.52	394.107	260.356	270.108	259.272	267.615	311.45	305.895	302.441
374192	DUSP1	1095.03	1079.17	1029.13	1089.19	1023.46	993.517	566.358	516.324	482.059	507.501	477.163	428.784	1150.54	944.294	907.134	777.928	690.317	695.162	519.553	557.488	536.396	477.238	524.076	304.71	979.63	994.552	886.821	453.873	458.556	461.719	124.636	127.932	134.932	118.015	106.994	107.504	160.21	139.821	150.45	117.646	124.464	122.986	251.957	244.646	244.558	195.879	167.821	158.921
374193	GAPDH	8696.28	8626.19	7672.81	10573.2	9659.65	9755.18	11362.2	10620	11614.4	11378.7	11629	11943.4	12022.7	11174.7	11896.9	12191.6	11119.3	11826.6	10891.2	11599.8	11410.3	11689.3	11519.6	11479.4	11992.6	11775	11617.7	11859.2	11517.3	11496.6	5521.03	5352.92	6216.52	5772.91	5399.97	5505.2	5898.7	5730.69	5583.65	5370.1	6640.84	4782.76	6962.69	6286.5	6336.58	5558.02	6387.32	6062.03
374194	UBE3B	104.969	103.713	113.099	104.087	108.96	116.412	143.064	170.784	153.112	197.035	190.74	155.815	193.691	216.642	161.328	176.951	219.315	206.541	212.306	252.484	206.622	152.894	209.033	163.366	153.438	177.438	129.711	181.673	218.098	206.281	124.636	162.45	125.358	159.151	127.507	137.039	189.891	227.839	172.159	163.074	184.654	181.909	127.008	125.911	140.72	194.543	178.588	178.19
374196	PDGFA	676.5	627.756	724.061	671.585	644.094	714.866	651.87	614.635	628.174	818.584	620.567	638.742	583.715	596.212	591.682	742.998	688.307	695.106	633.599	618.136	641.328	541.03	591.437	670.848	625.862	788.302	687.19	668.932	694.843	621.455	627.061	544.346	686.766	581.246	592.536	573.07	653.279	762.037	689.825	660.179	625.748	641.543	711.691	770.302	761.634	568.736	549.284	547.046
374197	ACTR3	469.277	359.56	500.054	480.579	371.603	461.815	336.339	317.224	355.319	293.191	308.352	310.877	332.186	348.746	330.089	355.561	374.263	416.454	388.86	406.024	441.291	400.547	462.061	509.455	391.024	444.82	505.406	355.383	444.382	532.81	1032.33	1113.22	1094.77	1002.35	888.953	924.987	972.922	980.043	964.383	971.71	1252.21	918.541	676.127	638.875	723.365	764.035	662.981	689.006
374198	APP	2459.68	1955.7	1819.76	2072.29	1612.99	1638.18	1597.13	1856.21	1443.45	1210.39	1319.54	1047.17	1573.1	1604.71	1513.86	1281.13	1277	1070.6	2080.14	1869.08	1641.26	1567.22	1455.83	1946.18	1682.77	1653.14	1670.87	1469.32	1424.04	1515.71	2033.2	2759.88	2431.67	2323.84	2019.5	2170.8	1903.75	1793.07	1703.71	1686.02	2357.6	1753.7	1817.73	1586.92	1526.33	2007.16	2033.01	2153.03
374199	JAK2	26.7565	30.4307	27.2242	22.9031	26.3635	28.4334	22.3623	22.8588	24.7506	19.5053	23.3648	24.3449	29.0167	23.4592	32.2103	22.8229	24.1629	27.6491	26.3567	23.5609	29.593	25.4075	20.6795	19.5792	22.6429	26.6759	30.0669	21.2823	23.0258	30.7748	18.9688	26.3011	26.3035	22.3306	20.2141	21.8909	20.7272	18.9641	20.3327	18.4606	24.7386	20.58	20.0417	19.7745	22.1653	20.1145	21.8048	24.674
374200	SOX18	310.5	323.155	308.243	222.012	330.46	216.164	297.461	255.62	195.549	283.251	237.755	177.114	290.883	220.875	190.329	257.613	321.744	295.413	265.563	232.015	193.799	349.905	332.395	251.393	275.557	283.557	210.073	334.932	286.927	291.918	211.119	158.643	225.566	187.747	211.919	218.561	135.918	154.838	171.403	169.588	133.78	170.711	228.186	238.037	245.683	187.922	186.684	175.684
374201	PITX1	10.5598	8.77907	10.13	8.67604	9.32131	9.11357	9.45729	8.66227	9.54604	11.7097	9.75462	9.50546	12.3556	8.89238	8.67751	9.97022	9.34005	8.92672	9.28413	8.65469	7.73363	8.179	8.05722	11.4428	9.4236	9.73124	9.80279	10.0864	8.50027	8.49843	271.119	195.321	221.881	205.552	228.262	225.68	16.0182	19.3304	20.8737	21.8493	15.9093	29.8089	12.4965	14.3222	14.0698	35.6159	29.179	30.9793
374202	TBX3	44.036	37.8605	59.4463	57.397	63.1193	46.0335	50.3543	41.4129	54.6906	78.4463	86.9715	61.4474	79.0538	48.4513	62.2183	78.0913	78.3495	44.7494	40.4475	70.9416	62.2773	46.4688	78.9444	40.969	61.0941	75.1272	67.0873	34.047	74.7153	50.9915	13.7712	13.7137	12.8632	12.5034	14.0712	12.7126	12.1297	16.607	13.0027	11.9125	11.2976	10.9248	14.5118	15.3321	12.0517	12.9806	9.92055	10.4388
374203	FBN2	172.189	207.531	170.553	147.082	137.019	117.534	55.2126	45.726	46.6609	62.2771	50.379	65.2634	59.1258	48.3387	46.7954	36.3403	33.3795	32.6782	49.1524	54.5883	40.7712	48.4347	38.5465	70.229	47.4034	33.0034	39.1328	39.89	30.9865	38.4361	109.906	162.037	138.913	120.937	110.154	102.951	109.899	101.069	93.3596	82.4423	119.783	94.7141	93.3327	90.2897	88.7232	87.0781	76.9413	77.6831
374204	QKI	588.118	857.829	754.617	992.226	946.778	1045.77	444.272	420.541	416.422	538.916	464.679	464.958	343.507	366.703	328.635	481.589	535.174	443.407	329.469	396.284	425.83	451.672	421.523	265.168	379.437	423.728	412.675	365.964	489.43	404.815	377.27	421.092	390.037	362.402	391.086	351.433	467.895	450.38	402.572	410.984	530.847	409.29	492.342	429.479	494.227	416.087	394.665	406.865
374205	CDX2	11.0634	9.97566	11.3676	10.7221	10.7709	11.7213	15.0017	11.5204	11.248	13.0337	10.8655	13.7674	14.2203	11.0388	12.0173	13.8664	12.2261	11.3072	10.9243	12.1072	12.0539	10.8498	14.2869	12.4051	12.4258	11.113	10.9466	13.1714	9.71502	11.539	9.39418	8.86602	10.0604	10.0611	9.72825	9.29026	9.27034	10.6596	9.66828	9.80177	9.23709	9.45314	9.41329	10.3521	10.0841	9.26949	10.5467	10.6323
374206	SAP18	1235.83	1136.99	1125.34	1303.98	1269.13	1207.46	2342.86	1793.96	1836.84	1600.82	1422.31	1418.73	2239.82	1749.93	2009.83	2057.42	1730.31	1826.65	1590.8	1881.09	2052.06	1664.48	1916.41	1451.81	1494.35	1951.25	1753.41	1823.95	1708.13	1845.89	1694.08	1017.77	1480.37	1191.97	1484.69	1491.43	1252.7	1524.13	1483.77	1543.84	566.922	1478.06	1126.26	1367.96	1304.93	1046.99	1039.05	1100.51
374207	HDAC4	500.477	300.481	378.136	361.574	244.426	283.957	114.88	122.343	105.379	174.423	142.333	100.274	135.221	144.272	131.537	147.6	134.629	107.39	110.311	108.916	114.814	103.146	119.447	100.15	131.691	126.913	119.418	112.817	127.039	152.085	188.561	200.967	175.426	192.726	171.046	167.391	205.528	231.098	197.578	218.2	214.695	201.923	225.792	224.849	217.647	279.39	232.251	268.323
374208	PTPRG	284.485	202.72	210.673	263.836	230.781	194.097	138.622	140.021	117.469	73.1571	105.371	64.8501	135.102	124.344	123.271	94.9944	95.6112	70.636	142.382	127.304	149.56	112.148	114.63	125.351	96.377	154.817	115.32	93.6295	101.246	110.628	200.874	238.16	166.964	171.292	168.081	185.881	212.721	170.931	192.007	165.517	182.151	209.999	189.374	189.746	194.465	204.791	166.684	205.993
374209	ITGB3	140.358	141.938	127.226	117.405	113.267	136.735	126.603	122.904	147.424	129.903	152.618	149.944	185.976	134.316	146.694	152.573	120.94	133.677	147.146	163.093	124.882	128.541	135.611	168.893	150.375	125.78	158.187	127.071	122.598	120.936	129.695	158.189	143.795	131.592	142.628	160.908	134.373	117.242	130.04	130.823	153.936	151.633	139.99	171.3	159.75	157.09	164.512	181.416
374211	CRABP1	14.2625	17.9345	11.6215	13.5474	12.6259	19.0019	20.6686	21.5248	16.6122	17.5292	19.2258	24.6545	16.3683	13.2513	19.0859	21.2425	22.0919	15.4965	20.7181	17.032	17.7759	20.1474	15.2718	21.3425	21.2172	15.6138	22.7912	20.3568	13.3726	18.2672	935.125	608.936	816.051	722.314	741.606	765.521	133.697	149.587	160.991	203.446	84.1568	240.982	22.541	36.6017	36.4178	135.744	144.262	132.527
374212	ADORA1	23.0158	18.001	15.9373	16.2215	16.4863	18.8493	24.0302	19.8371	20.8596	19.1064	15.4088	18.3363	20.3301	18.5213	17.4159	19.1682	19.369	19.6089	21.0544	22.7645	16.8096	20.9428	21.9305	29.0195	26.1951	18.3171	25.9546	19.2634	16.4092	15.2676	16.1188	22.7652	23.9912	20.356	19.9866	26.767	33.4603	29.8177	26.9807	21.2662	22.8014	26.5237	33.1643	28.0203	38.5358	21.2247	24.8595	25.8705
374213	ACVR2B	91.887	85.9646	88.7867	81.6884	88.249	77.5438	43.4794	64.0046	49.1815	65.4333	53.4533	31.5945	26.6553	45.9461	45.903	30.9119	38.4494	32.4033	44.9011	36.9953	45.4701	29.464	23.7992	40.956	32.4033	48.3233	36.1434	23.4025	43.7516	29.2356	82.0477	79.2531	97.3117	92.9701	85.5618	92.6148	92.0895	88.8042	101.644	113.468	133.173	139.376	155.964	122.126	136.506	141.903	106.866	125.173
374214	GABRA1	85.7856	63.3147	40.063	62.2089	54.9359	75.0988	14.9582	16.3372	13.1494	30.6469	30.794	23.8031	15.0904	14.2133	13.1789	10.4791	14.024	12.0513	14.0394	17.3734	13.8264	13.4077	12.7334	16.6271	15.5513	14.1136	13.5182	12.9447	9.37828	12.5216	8.71562	10.2059	9.30998	9.97266	9.64369	10.2392	9.57815	9.68495	10.5055	9.3814	11.55	9.93897	13.3423	15.4507	12.51	11.0524	11.6943	13.1985
374215	POU1F1	8.06967	8.86751	7.75655	9.44815	8.44446	8.31716	12.4699	9.51437	9.5256	10.6657	8.21023	10.4738	11.8705	8.10202	8.70904	10.3125	7.37221	9.6043	9.38891	11.4965	9.51154	10.7316	9.29593	14.7945	8.38959	8.15371	9.02781	10.2935	11.5166	9.36491	6.41257	8.00328	7.69099	8.0347	7.36124	8.12855	7.57318	9.03646	7.05448	7.33018	7.05828	8.48436	7.08379	8.37727	7.45219	7.66398	7.83154	8.25326
374216	GUCA1A	42.2576	44.0376	36.6454	40.5234	38.6038	36.3441	40.1921	33.3295	42.1854	37.7438	36.1289	45.305	37.2277	36.6731	51.4834	39.8724	36.002	38.563	36.9917	38.6809	40.5454	45.1931	40.7824	40.187	38.4284	38.913	41.4995	37.2145	43.8787	42.4934	33.1196	36.9061	30.2153	35.8102	36.8085	35.2141	34.5585	36.6411	36.2684	31.6746	32.2452	34.5374	32.7947	38.8736	33.866	32.9144	43.4912	33.2444
374218	CRHR1	5.58941	5.42982	5.61077	7.00481	6.56641	4.95045	8.11382	6.58646	6.27475	8.304	6.1566	8.52367	7.69927	6.67438	5.71181	7.28984	7.7386	5.89697	7.03013	6.16437	5.80559	7.56124	5.81032	10.5294	6.52653	6.28942	5.78957	6.5656	6.90226	7.81607	5.4508	5.68556	5.85503	6.03479	5.95298	5.88438	6.99159	6.46647	5.72909	5.85211	5.65816	6.6414	6.00196	6.72677	7.1073	5.78946	6.55568	6.10328
374222	GLDC	21.3477	16.6546	10.7998	20.4027	24.9052	20.9951	12.4367	11.3107	13.0179	9.78183	14.2242	13.0867	13.9219	11.2591	16.6473	12.5378	10.5971	12.3376	14.0934	11.8217	11.116	15.1478	15.856	25.2672	14.4533	10.0903	12.7218	15.4234	10.1656	10.7964	110.528	136.22	110.506	78.1164	87.9509	91.0531	51.5513	63.6428	42.792	62.355	94.3185	76.0849	28.8595	32.0166	26.3167	40.5344	32.5791	34.4537
374223	LEPR	16.4233	17.5309	19.4019	13.9117	16.2616	14.5788	14.8754	14.3408	15.4342	15.284	13.7329	13.0172	15.2464	12.2573	14.8801	17.0264	13.383	12.8296	14.6693	14.0124	13.6933	13.3643	17.0423	17.4106	12.648	11.1202	13.1551	14.0908	14.3839	11.9862	9.07748	9.82989	10.9643	9.33505	10.5309	9.06721	9.80555	11.0702	9.08829	9.30132	10.5652	8.5334	9.60314	8.93669	8.09868	11.5318	9.95745	11.7569
374224	PAFAH1B1	316.014	259.218	261.231	360.184	340.708	350.158	196.626	217.474	203.352	304.748	314.166	306.319	210.294	235.673	244.471	338.613	348.217	341.609	280.344	232.184	261.003	215.715	270.683	255.804	223.621	247.032	244.834	282.287	281.383	284.753	257.283	275.41	259.942	292.326	259.536	238.378	267.451	266.952	242.772	257.127	317.94	247.277	256.311	257.03	257.309	286.198	288.674	294.318
374226	MAGOH	1482.93	1322.52	1270.86	1180.45	1247.84	1126.14	1090.22	1098.85	903.606	1076.97	1010.57	842.77	1235.67	1102.44	1047.16	1045.51	987.823	959.582	1128.05	1177.23	1076.22	1094.27	1215.9	1054.21	994.352	1082.1	894.118	1092.23	1176.05	1079.85	2597.51	1666.82	2193.45	2122.51	2477.29	2441.81	2315.05	2406.44	2533.27	2520.58	769.999	2625.64	1553.23	2254.65	2286.71	1571.45	1567.85	1679.01
374228	KCND3	24.0691	31.0155	45.8725	30.4881	28.7076	32.1598	84.565	59.3943	61.046	48.5411	46.2683	58.1556	62.5252	52.4368	51.3372	41.6284	34.5187	47.2233	56.1739	73.3556	101.39	44.6665	47.6266	45.8445	43.6526	65.9252	56.2995	38.6044	26.0686	33.2909	33.1584	21.2697	21.2408	31.2591	33.7085	28.8407	46.7234	53.3351	43.0205	52.9179	30.0801	49.365	41.6367	29.5717	31.6084	33.3294	31.7684	30.4282
374229	TNFSF13B	11.1771	11.2695	10.0331	7.82851	8.25191	8.65287	11.2751	11.2016	8.2512	10.4099	17.0738	10.3706	11.9185	10.0993	9.6645	11.365	12.5739	9.00966	11.2887	9.00966	8.88675	12.4641	10.6242	20.0961	9.49381	10.2491	8.59098	13.2852	16.6332	14.0489	8.80705	10.8254	9.02217	10.6983	10.0498	9.144	9.595	9.16066	10.433	10.4227	11.3061	10.1155	10.6452	9.53932	9.92065	9.96326	10.1897	10.2559
374231	FOXO1A	294.053	252.431	246.991	409.825	384.241	376.866	204.098	198.22	186.049	158.227	180.121	127.493	169.628	213.889	148.448	148.966	200.682	191.234	117.876	141.863	153.583	329.483	360.694	356.029	325.382	360.514	291.265	304.558	314.098	280.394	56.5203	84.465	56.7794	68.0805	48.4211	63.8429	63.6208	53.1836	51.9997	55.9768	74.3002	66.5586	59.2289	70.4922	72.6738	101.911	91.6334	94.5893
374232	KAT2A	202.745	302.08	337.157	231.77	265.517	260.859	324.087	272.597	293.402	245.359	269.072	323.941	324.383	255.292	304.107	277.905	250.126	320.212	341.847	307.272	316.456	309.884	262.554	332.141	317.545	252.581	269.125	304.893	305.51	234.592	276.819	271.819	300.903	306.84	301.531	296.002	308.86	300.207	326.542	296.422	286.518	282.357	321.208	308.829	297.947	252.531	301.658	312.417
374233	FKBP1A	2212.64	1947.4	2038.98	2244.6	2146.52	1941.38	2797.91	2782.88	2844.16	2613.57	2739.66	2549.93	2576.17	2571.53	2208.67	2699.68	2613.79	2264.04	2475.26	2938.49	2444.69	2212.4	2180.75	1849.63	2395.02	2283.6	1963.02	1888.4	2153.8	1366.8	2204.19	1455.12	1829.04	1982.09	2323.94	2205.25	2197.29	2350.83	2712.42	2612.34	884.96	2764.04	2287.7	3249.29	3339.71	2586.43	2452.79	2501.18
374234	SPTAN1	1252.32	1155.82	1214.78	1237.34	1233.19	1254.04	384.319	467.753	431.794	649.749	717.328	633.771	344.796	384.366	359.458	423.033	454.646	404.174	306.431	338.979	326.41	381.274	407.59	292.842	362.888	367.474	319.205	406.16	443.712	404.755	415.869	551.627	476.155	486.628	429.526	415.296	599.015	530.372	517.733	539.728	592.594	503.077	610.68	594.967	585.646	651.246	587.459	633.462
374240	SOX1	5.87849	6.05002	6.08655	5.67068	6.0134	5.92266	8.10042	6.61883	6.18086	6.39481	6.70268	5.43857	9.00029	6.65538	6.46381	7.04183	5.06046	5.93486	6.31328	5.69158	7.34934	7.10285	7.92635	8.45162	6.36662	8.43658	6.56887	8.46387	6.94312	5.58358	6.43122	6.43122	6.24738	5.73528	7.29871	7.68318	5.59477	6.74991	8.0725	5.96001	6.51921	6.92888	6.58051	6.67395	6.71447	6.02848	7.06165	6.09403
374241	PI15	15.5892	10.7444	12.522	9.00334	8.09611	7.93877	15.6412	9.42005	12.6662	9.58492	9.10993	10.8929	11.5083	10.8077	12.9228	10.4641	10.17	12.9354	11.5607	10.8987	9.27241	13.5693	11.1158	14.2498	9.53642	10.0447	11.8872	9.19489	13.3824	11.9762	13.9629	16.9778	17.7962	16.3084	14.3337	16.7346	18.6123	20.8165	16.4885	19.234	23.9421	12.671	17.5314	13.4132	15.5332	15.5192	13.9369	16.4273
374242	DCX	17.4027	21.2743	15.962	10.0679	10.2236	12.6364	27.8551	14.4382	14.9087	11.996	13.1983	20.1991	19.649	18.9157	15.2966	23.245	10.2934	14.8768	15.1637	15.4022	19.0485	25.3246	14.04	28.0914	24.1149	13.7378	23.1091	16.0335	10.45	16.0885	158.358	106.74	183.867	175.692	142.879	156.612	230.96	209.951	170.64	173.571	163.13	107.661	149.375	141.515	151.607	116.302	121.122	138.318
374243	WNT2B	9.97005	11.5997	8.32636	9.21356	9.58877	9.90005	17.3837	13.8016	11.4175	19.5339	12.6172	12.6026	20.2146	12.9265	13.0443	24.3857	15.5208	18.1463	10.7684	13.8751	13.5745	10.8839	14.0482	12.9193	14.0359	17.7653	13.0693	14.5373	17.5258	12.2959	11.6247	10.2273	17.0043	15.8336	17.2276	12.3271	10.662	11.0463	11.4176	12.4084	13.2597	14.3602	11.0368	9.8965	9.84663	11.3876	8.77645	8.56734
374244	ATP2B1	70.8817	48.95	58.2686	100.839	69.4677	88.2905	81.541	53.5253	58.6504	94.1285	67.3601	59.5614	50.103	44.788	32.0973	46.1785	42.6603	33.764	51.0496	40.5335	42.9779	52.1524	48.345	43.905	34.2006	30.3377	33.2754	35.9895	45.7472	48.4731	210.987	241.084	228.028	231.284	191.778	177.652	195.138	178.173	172.334	190.561	254.311	184.847	115.984	114.921	119.035	154.328	138.986	139.753
374246	NBN	42.6744	27.9792	29.7028	60.2664	42.5177	40.0737	71.058	69.5373	60.481	121.956	93.3716	85.9469	53.4844	60.3897	49.65	145.652	120.769	113.431	69.9293	53.7535	59.8302	60.0541	84.7517	65.6175	49.5223	68.6098	51.9181	67.9755	76.391	73.9903	48.7999	57.7736	50.4443	59.8826	46.8282	50.4125	51.7827	41.429	36.1824	45.5105	42.8116	38.8957	25.5119	23.4234	27.4993	36.0828	37.2657	32.8544
374249	GDF5	9.34768	9.73075	10.0768	10.8762	10.2933	8.90857	9.77077	11.9037	9.66895	11.8771	8.837	10.457	10.5086	8.75848	8.62456	9.1766	7.99713	10.4405	10.663	10.0064	8.8203	13.4895	8.65843	14.1282	10.8069	9.66895	9.91032	8.73736	9.88593	9.06206	31.2519	37.933	27.9916	20.9107	21.7827	17.409	10.9275	10.2149	10.0764	10.2713	12.615	11.7851	6.81384	6.13706	7.61691	11.7216	11.3893	10.3104
374251	TGFBR3	277.404	223.419	431.201	292.077	204.058	336.883	60.2483	88.545	151.947	45.4003	60.4174	94.4198	53.8287	94.9327	106.695	122.462	134.313	139.3	63.4835	41.3602	71.135	60.2999	55.5545	77.6977	73.5394	78.1205	91.2232	61.2806	69.7376	89.9126	62.1338	75.5905	70.488	67.085	69.6592	53.578	47.1581	37.9781	42.7867	48.4203	72.9224	50.0233	52.2576	44.3975	61.3037	60.3601	49.0171	77.1103
374252	TNKS	55.0856	68.0001	69.2826	91.9413	84.2429	86.7761	51.582	89.5391	98.4884	100.768	90.4839	85.2263	103.778	95.5653	79.7409	57.1049	63.027	79.0316	77.7898	67.8024	83.699	60.5574	75.0244	29.8406	85.0278	80.6729	72.1788	68.8282	74.7486	56.7001	41.1684	61.3141	49.5323	42.3812	44.027	46.4061	42.0016	45.7515	30.0154	51.6191	42.9625	42.3842	42.0206	41.2895	48.6478	47.9527	35.0039	51.5215
374253	TNKS2	68.8679	68.3122	76.2351	93.9206	75.2067	75.7872	111.699	97.726	95.5254	95.4753	98.0065	67.5585	78.1586	72.9775	80.1714	64.0302	65.7553	65.6957	95.0539	72.8559	64.6478	70.4084	75.4515	59.0041	80.2684	69.5871	77.7471	74.4869	85.2967	79.2626	72.0899	96.1062	80.5818	80.8694	70.0473	78.7442	84.0771	77.3441	70.7214	73.6893	88.6965	74.2232	77.9021	80.0397	75.0867	94.3595	71.1234	88.0545
374254	LSP1	159.247	204.146	287.39	255.214	222.39	239.402	142.102	151.398	159.691	155.697	142.954	166.821	215.039	196.396	268.645	254.751	191.107	228.884	174.658	243.362	358.36	212.173	257.371	103.507	200.775	213.732	240.354	195.922	204.018	208.198	1170.33	1103.23	1449.87	1244.5	955.609	896.887	1127.75	1162.01	1012.23	935.312	1386.17	972.631	1219.94	1108.27	1186.53	1127.07	1067.21	1059.45
374255	MRPL23	328.859	269.256	291.004	285.086	247.136	224.915	402.459	439.219	340.394	380.763	284.365	290.874	453.484	416.523	417.967	429.822	322.45	318.241	388.813	420.944	357.307	365.943	445.129	352.58	312.064	366.918	374.684	358.15	429.692	405.442	515.987	308.297	440.932	439.665	522.932	506.969	379.691	423.923	418.006	533.53	147.633	592.886	274.134	407.829	413.104	331.898	336.619	340.244
374256	CD81	218.491	229.311	422.858	395.1	260.343	392.607	129.912	169.393	168.996	154.013	173.817	223.197	179.454	126.43	200.554	218.605	188.227	300.512	116.597	138.269	232.196	156.934	163.478	91.621	128.224	106.034	218.095	117.075	118.606	191.892	1158.81	1089.76	1396.52	1304.56	1262.28	1208.52	1317.13	1327.3	1314.36	1325.17	1121.3	1248.06	1611.3	1557.32	1662.05	1478.15	1528.58	1412.81
374258	F9	38.6594	40.9651	32.1761	35.111	26.6216	45.3627	91.6537	42.6032	58.8409	57.9071	58.6113	82.0738	76.1431	43.4069	58.0671	61.8416	50.4245	67.135	41.1717	46.9251	48.801	53.4458	60.7261	54.6949	53.0945	46.7582	63.3135	55.1445	46.2956	63.7421	24.1768	20.9306	22.0526	30.194	21.315	26.8516	36.2132	29.2613	29.4353	23.2279	24.6342	23.3152	33.7985	34.2816	37.062	30.3761	25.8875	32.6993
374259	CACNB4	14.8927	13.9817	10.6611	12.4879	12.4087	12.8044	18.9983	15.9847	16.0652	12.4378	12.9947	13.8166	19.0269	14.9681	12.8212	17.4334	12.6409	13.6256	21.6717	15.6423	13.2898	15.4234	14.6621	19.5275	17.7193	12.7882	15.0991	15.7899	17.5509	17.4125	12.694	13.2459	13.0674	12.4283	12.4376	12.4115	13.7488	12.9664	13.8947	14.1737	15.8097	13.8482	12.2787	13.535	13.3494	12.5386	12.4905	12.0713
374260	STT3A	73.3316	111.201	131.497	125.768	105.549	128.323	78.5378	58.9882	90.5849	68.4774	56.322	63.6534	75.8336	67.8832	91.1413	80.0015	62.9386	78.2316	50.3798	84.269	112.615	72.7868	83.9114	31.2403	55.9775	71.8734	65.3367	56.91	83.4547	70.4525	289.043	259.22	351.559	348.961	279.831	266.283	250.692	222.042	217.895	218.719	322.699	239.714	261.43	236.187	266.587	286.817	260.496	261.155
374264	LIX1	26.323	19.3743	17.3663	11.8888	15.8387	12.8164	45.8517	21.7811	16.3755	21.0699	18.1816	26.2048	29.5438	29.9271	22.2096	23.4418	23.9661	13.3599	16.9869	17.9562	23.5355	19.0177	17.2842	16.8738	27.0159	17.183	18.6043	11.8542	13.2126	23.8914	7.75349	7.50595	10.0757	7.21533	8.81635	11.6288	8.98092	10.4957	8.68764	6.63791	7.9375	11.6044	8.36577	8.73318	8.3168	8.14336	8.34063	7.74983
374266	XIRP1	969.191	1030.49	884.032	483.954	490.636	504.336	366.22	319.391	322.966	208.211	216.151	198.142	277.392	272.215	269.821	331.085	335.506	322.734	381.932	408.052	433.136	411.621	423.881	299.176	313.517	299.092	338.057	386.532	339.858	364.979	175.29	166.932	160.173	153.45	149.633	144.283	251.536	223.834	213.443	206.583	192.608	174.085	362.426	351.749	315.978	257.221	280.714	303.832
374267	MBL2	6.54661	5.84237	8.51938	5.72625	8.05389	7.15444	7.90928	5.86404	7.39275	7.79174	6.89064	6.86489	7.433	5.87328	6.31439	7.62803	8.14773	6.60915	5.48577	5.90177	5.17412	10.8773	6.28303	7.46323	6.0059	5.67103	5.84682	6.19625	6.69859	7.61911	11.0825	15.2634	13.1498	13.2176	19.2401	16.9953	12.9108	14.3872	14.4463	17.9873	23.8393	29.5573	18.3575	24.4784	22.9476	39.1346	62.5688	41.8397
374268	PIK3AP1	17.9057	15.879	21.2218	15.7458	20.9474	14.2887	20.2136	23.6224	24.8989	22.3456	23.1221	23.4444	24.1096	25.9454	29.1061	26.0697	30.8021	23.1406	28.7258	24.6015	18.0603	27.0025	23.4695	24.2386	26.9321	26.0635	24.213	31.981	23.2656	25.8782	24.557	28.595	30.7497	29.1641	24.2565	35.0175	20.5131	28.8954	22.9021	24.936	21.8567	23.7964	24.1004	27.1341	26.1946	28.0423	18.8812	22.004
374270	IL16	17.4014	12.6895	9.72369	13.7388	12.9842	11.5025	14.3518	19.7021	9.87477	15.0045	21.6165	18.7187	13.1108	36.4336	17.3112	15.3887	21.8278	17.6368	17.2415	25.6059	18.0128	46.0008	35.0611	44.6974	44.2413	67.7787	43.2845	32.3234	40.7752	48.0979	38.6727	43.8065	37.8085	32.3211	27.5947	29.9788	11.7525	13.4521	11.9228	11.062	10.9194	15.4873	7.59931	7.86294	9.31244	17.2376	17.4098	18.567
374272	DUSP6	134.595	130.195	135.367	140.825	103.596	116.367	173.09	167.46	195.799	185.807	165.546	215.678	127.272	145.074	168.985	102.824	135.9	158.726	99.9829	100.95	176.199	112.681	162.886	113.057	85.5501	113.041	98.9269	111.525	133.222	187.691	325.334	262.186	214.531	213.377	253.624	269.476	228.709	225.755	227.378	273.961	204.947	203.953	246.959	233.948	222.56	234.824	242.445	229.451
374273	SURF4	664.939	638.157	716.264	733.229	710.346	713.195	440.449	439.456	408.048	460.135	475.061	425.633	492.844	520.945	470.624	473.46	453.749	458.827	450.155	504.631	457.7	445.787	434.296	364.499	485.709	519.265	406.979	432.904	474.691	450.369	862.167	1162.05	982.901	902.732	887.093	781.853	818.893	739.543	669.03	736.666	1090.5	704.61	861.948	747.347	856.005	1031.4	938.637	927.528
374274	TIAL1	1162.5	1014.5	692.332	1002.24	960.648	857.978	1446.69	1474.29	1187.15	2066.29	1707.83	1337.32	1550.65	1397.46	1204.12	1255.56	1365.73	1238.41	1696.4	1570.94	1478.52	1504.5	1593.67	1737.32	1599.34	1739.9	1780.16	1815.97	1639.9	1801.42	555.584	470.744	496.364	398.475	466.73	428.228	678.735	713.976	681.297	816.864	776.431	724.887	691.322	653.312	651.432	696.467	702.476	616.57
378424	ATXN3	20.3298	20.5955	32.744	52.2162	24.112	35.6081	12.3261	14.216	24.0584	13.5116	13.1194	13.3063	18.5617	20.7552	18.0953	16.9584	19.3433	22.8434	8.80143	15.3654	13.8274	11.6527	16.1695	12.4955	14.5311	16.074	17.5701	12.6711	15.7547	22.4514	43.663	32.7625	45.2742	38.6474	29.1278	30.9274	34.2088	20.694	26.98	34.7502	39.1268	28.392	23.2767	21.1547	23.1469	23.334	19.2846	21.0339
378779	BMP2	39.5109	38.0795	35.4482	42.6943	42.2504	39.5788	31.2967	31.7524	30.5539	32.6149	33.1306	34.7528	23.6135	32.0422	26.9485	35.5597	25.2115	32.574	45.8961	39.1676	50.9186	46.4303	38.768	46.2974	40.0659	35.6321	38.4082	36.2473	35.6912	31.2237	128.053	139.652	140.634	152.558	150.752	156.058	69.6551	86.275	66.5788	70.7947	62.1551	80.4776	39.7551	44.8793	31.852	73.2361	88.4524	72.352
378781	GH	9.01141	13.1055	9.55163	11.0191	12.7446	10.389	11.4228	12.9703	13.9001	13.8205	11.0827	14.0093	11.731	10.9898	13.7127	11.4254	11.6138	11.7295	12.7464	13.0092	13.533	13.0249	11.4178	13.0653	14.5549	13.1844	12.3411	12.8171	14.7964	12.2831	8.70889	8.0735	7.828	9.70546	10.052	9.79734	10.5164	10.1833	10.3346	10.5921	9.36573	9.04574	10.9288	9.00293	9.26305	9.50526	11.2822	8.42672
378782	EPHA1	6.92704	6.67952	9.88887	7.18017	7.56876	7.99592	9.58745	9.83303	9.66333	8.97587	10.1637	11.1306	7.73569	6.115	9.16708	8.44839	7.56876	8.37371	13.9491	8.6836	7.99003	8.87658	10.6523	8.1062	7.44128	11.5381	8.32418	7.50866	7.87448	7.72401	10.6875	15.4094	13.8528	16.4797	19.3836	18.5767	20.3279	17.0001	18.0544	8.96801	7.79882	7.32432	8.56198	10.0764	7.98408	20.6451	15.6338	23.9293
378783	KIT	18.3112	13.3038	13.3473	11.3735	13.1769	9.1633	13.2032	21.3374	17.7127	14.7615	13.201	11.8496	24.9137	26.7681	23.0529	12.7278	11.1689	12.7838	22.0936	26.784	20.6301	22.0839	22.2337	19.7034	16.3205	17.914	16.4815	11.4953	12.2055	12.5058	18.6707	24.1334	17.8193	23.2993	20.3509	18.3485	17.4256	14.4007	14.8174	15.2234	19.1381	16.1687	23.1943	23.2725	25.3861	35.6746	26.9361	30.1967
378784	NPFFR1	18.0945	20.4752	15.0013	16.8722	16.678	14.8601	40.192	25.1533	26.7186	24.6629	27.6244	29.3208	32.9347	22.1676	26.7263	28.4799	21.7122	34.5674	29.1238	21.5407	26.2296	26.827	24.0029	37.0659	28.9091	24.9727	27.9873	20.1856	21.6253	27.2935	11.8762	12.639	11.9088	12.3704	13.1549	16.0718	10.2145	14.6861	14.4261	11.971	9.31181	14.6073	14.575	14.4718	11.0007	10.42	13.4896	14.3514
378785	NPVF	8.58811	10.3794	9.09889	7.47309	8.28332	7.67775	11.6261	10.7111	12.203	11.8938	8.6982	10.763	9.52611	7.44245	10.4609	8.24672	9.45083	8.51313	12.6185	9.96806	8.29787	11.8133	7.20469	12.6227	9.85827	8.74738	9.19867	9.89439	7.8796	8.70251	5.73816	7.41809	6.99942	6.63854	6.37547	7.79668	7.43084	7.93011	8.37924	6.85915	6.83875	7.70299	8.09198	7.69978	6.89497	6.87286	9.19425	6.86717
378789	SLC15A1	6.57048	6.22485	5.46485	6.0793	5.74614	5.27159	7.43069	6.50014	6.92171	9.1337	7.60274	9.54266	5.57935	5.00438	6.41666	9.46466	6.59979	7.53564	5.95858	6.16771	5.77623	10.075	5.39339	10.3577	6.1776	4.55872	6.35103	6.35497	6.38737	7.05293	6.17529	6.47749	6.66713	7.37219	6.51891	5.48126	6.19635	7.07724	6.73937	6.02028	5.87821	6.25177	7.3495	6.01021	5.20416	6.50626	6.63835	6.81176
378790	RTN4	1019.26	842.383	925.326	813.7	768.511	811.522	942.854	868.918	955.001	884.26	906.256	827.234	859.948	674.841	603.569	774.094	816.734	744.504	973.76	962.089	845.285	775.127	836.625	934.397	821.597	730.801	685.594	819.445	653.542	747.644	710.877	863.123	781.646	826.732	711.035	747.482	804.661	844.091	768.649	741.331	1094.49	740.328	927.632	827.312	792.325	889.276	856.372	821.232
378791	RTN1	88.3474	52.6895	57.0821	43.2844	32.3888	32.1409	53.6165	71.9091	70.9377	39.4902	43.8284	37.6964	72.5853	98.4846	71.8195	60.1331	68.4175	62.0185	60.3466	52.7812	56.6265	44.6993	50.9231	55.6161	84.1173	102.21	85.8791	50.3869	64.9982	74.3509	72.9792	75.9476	64.3796	64.864	70.621	67.9719	33.6329	36.8082	35.1586	28.3809	24.2152	33.3348	28.8586	29.1565	22.4188	30.3451	25.5683	27.2173
378792	RHBG	33.4921	36.1005	34.3944	34.5602	30.7899	30.5735	40.6002	40.0211	44.7982	33.0195	39.7528	37.2316	42.7872	42.2634	44.8578	36.3075	33.0753	44.8925	50.007	48.3721	41.275	50.9476	57.7817	47.4358	45.1001	37.2128	46.1594	47.4378	37.7569	30.897	19.0602	27.0842	22.6426	28.9472	28.5414	30.4749	20.5225	22.7554	26.9066	22.0537	18.1969	20.1536	32.4368	31.62	30.1392	27.3249	29.7664	26.4262
378793	TRMT11	39.8204	37.0082	42.1427	45.8909	41.4208	46.9277	59.6947	64.5627	65.8814	82.9675	85.7956	67.3964	60.5931	71.0487	64.7475	64.1457	84.7644	76.7995	57.1688	51.8034	78.6811	51.0408	71.9943	46.9116	51.4382	64.6936	62.5136	70.0073	89.2123	99.4058	83.5184	72.7163	84.4753	79.2617	102.213	75.7461	68.1314	60.1174	63.5835	76.75	89.4916	88.1969	66.1253	63.2736	63.5027	74.5902	61.2434	55.4936
378797	GJB1	53.1196	70.9491	58.0337	57.0271	61.3316	63.2455	64.2472	52.1554	69.6696	54.4345	47.5302	59.9522	58.5152	53.9179	58.0664	83.3821	62.6668	66.6904	54.4793	69.3221	57.1942	60.1064	50.9191	91.6691	73.4261	93.1562	65.8387	62.546	55.0184	58.7012	73.3707	60.1064	83.097	90.5138	79.6663	87.4149	59.2091	54.7274	54.7383	70.5115	39.5826	70.6909	55.2354	61.0073	68.0454	51.9068	64.925	63.7526
378798	ARSH	28.8087	17.7491	17.4585	10.7213	12.9856	13.4591	34.4847	35.571	22.4894	29.8315	28.8116	23.859	42.2984	47.0453	43.4814	45.1545	59.3187	42.1872	44.5744	49.8793	61.0727	22.5006	33.4957	28.6988	48.2341	43.4358	40.2456	23.5137	22.4296	29.8509	54.5027	49.9441	58.1845	39.0617	43.9627	38.2952	35.9909	41.4088	32.4584	42.7736	45.8677	40.9763	43.8832	42.9054	47.2804	70.3826	52.3641	65.2737
378799	MSH2	35.4152	29.2493	30.2263	28.5608	19.4686	21.0509	13.0583	13.005	19.0499	12.7978	16.5774	14.8665	19.1315	18.3752	21.8354	15.7298	15.5779	17.3359	16.121	19.6155	24.3432	20.2618	23.9536	12.5784	15.4824	16.5122	29.1513	13.9909	16.793	23.8634	186.704	247.374	171.216	185.832	200.505	194.765	198.962	146.811	163.796	161.703	184.179	137.104	123.949	122.117	116.319	157.08	150.524	136.028
378800	SOSTDC1	26.5564	15.9735	21.8851	16.5773	17.445	15.9967	30.8819	15.0861	18.2418	24.6458	21.899	24.9585	29.6574	24.7432	22.446	25.9129	18.082	15.6039	19.7918	29.5531	21.7274	26.4196	14.1596	27.5844	26.5266	18.5902	20.0671	23.6087	17.5075	21.0651	235.068	215.987	252.267	282.321	225.26	239.061	83.3183	92.1369	54.1016	74.9823	66.9034	74.6489	24.5161	24.4747	29.0856	51.6992	48.0182	47.8653
378801	STK25	57.8346	75.2972	93.0919	83.7947	80.7342	92.2085	130.531	102.133	110.301	137.423	104.104	106.561	112.489	100.699	104.914	140.024	124.472	133.576	66.8507	96.9751	104.226	98.0036	113.231	61.5829	102.178	91.2042	96.7755	98.1362	117.674	96.689	91.723	87.7479	109.211	106.669	79.4625	78.1635	88.4041	76.8482	63.2682	78.6881	115.758	81.7789	70.3938	58.5196	85.4165	67.3553	68.3222	82.1451
378802	SLC2A8	305.53	214.097	246.184	203.184	170.176	131.176	119.44	94.759	79.9085	84.3099	75.7778	60.761	118.45	134.662	101.134	69.1598	61.074	76.8705	162.532	147.152	121.13	93.9111	125.345	96.9037	115.928	117.259	125.309	85.6827	95.3604	86.2157	323.807	384.613	367.206	345.305	299.333	320.775	465.746	505.402	460.94	431.781	531.117	478.477	508.629	463.409	473.711	530.393	512.798	490.437
378804	PPP3R1	330.867	409.728	579.674	453.329	476.489	650.201	642.456	574.585	748.376	605.803	594.609	749.456	660.197	610.452	882.339	533.708	595.255	859.854	649.117	626.762	972.858	580.263	631.455	725.498	556.98	624.529	782.642	545.609	589.58	765.919	451.303	553.648	519.509	546.047	479.438	442.882	533.288	511.041	522.854	558.388	761.269	609.22	680.028	637.097	710.768	776.645	627.253	693.229
378890	RCJMB04_24n15	325.341	324.635	332.247	299.636	298.447	317.242	387.192	381.837	395.206	315.115	315.808	317.566	314.488	333.477	299.426	253.91	302.044	251.055	379.179	386.473	377.071	267.043	292.128	238.409	332.993	320.881	378.021	310.664	345.691	301.617	334.244	334.848	311.133	293.754	294.941	293.831	353.144	336.467	293.742	305.946	411.404	256.385	387.329	321.87	292.333	328.795	328.759	351.116
378891	CSNK1E	173.473	97.2984	72.7061	108.616	78.3544	87.8643	47.8332	47.5727	37.2014	54.5111	45.2779	31.419	63.3985	53.5899	20.805	43.2996	40.9736	37.1269	67.216	48.1831	39.6328	36.969	42.2991	56.7054	58.5537	82.261	61.2216	47.0015	64.1916	51.1906	474.371	424.88	560.799	313.334	320.608	326.527	678.834	676.562	639.356	269.501	275.081	208.615	670.294	649.361	670.376	301.908	320.386	276.028
378892	SMARCB1	277.654	269.019	277.028	309.303	305.27	308.239	312.984	273.322	223.072	290.914	273.83	244.748	280.404	269.4	239.592	254.133	265.32	214.063	251.167	253.612	222.836	278.373	273.405	214.339	218.606	245.379	192.244	207.05	237.922	222.842	615.494	459.362	674.462	537.98	545.782	546.307	504.582	571.469	472.655	514.497	531.309	557.324	507.248	509.395	528.548	424.286	402.035	388.079
378893	FANCG	24.4133	23.7128	24.9476	26.0124	25.9195	17.3292	10.9824	13.3968	16.0764	27.8455	15.3982	12.4472	15.3054	13.2642	18.9712	14.9645	17.0766	12.1613	22.0801	19.1233	22.6159	13.2485	19.9969	22.4202	15.455	14.0245	17.3955	13.8452	12.0093	13.3293	55.4543	75.245	81.1463	65.8541	62.4605	71.1166	104.58	101.629	97.6438	94.3236	119.038	117.857	66.4238	71.1786	67.8369	71.798	62.8768	66.4105
378894	TNFSF10	212.582	190.072	198.45	313.203	301.842	308.455	246.733	239.45	165.199	158.329	118.724	91.5676	134.904	178.799	143.95	178.896	213.961	179.302	119.603	107.57	94.3692	132.072	156.775	161.642	208.668	206.133	166.521	135.069	149.067	113.076	156.885	118.613	140.687	110.535	131.773	114.47	164.876	147.383	166.999	135.003	144.296	140.421	160.076	148.225	180.714	111.289	118.031	110.472
378895	RCJMB04_1d11	236.162	272.031	329.529	270.814	276.386	331.176	214.479	288.855	380.689	232.715	262.083	385.913	295.673	354.006	540.793	326.573	297.803	426.067	326.328	325.181	508.341	296.329	318.544	265.461	305.219	315.331	413.631	304.58	375.597	488.064	345.968	394.149	330.722	314.51	335.28	341.78	476.324	387.566	409.055	444.62	514.878	403.556	495.405	473.131	443.891	470.117	482.668	473.025
378896	TERF1	26.1524	18.8311	17.5952	22.3213	19.3656	15.8395	14.6437	13.4188	11.719	14.243	14.3861	10.2346	10.8766	13.6084	10.15	13.3663	11.2297	13.6156	13.7299	13.0937	11.9387	12.5603	12.557	14.8622	10.5589	9.52924	8.4691	10.7689	10.5635	11.7684	90.6746	95.7308	85.6658	87.8454	83.8085	90.5892	86.3752	80.6704	82.1806	96.5163	138.231	105.67	57.1866	54.3537	51.5245	74.1315	60.1042	75.0659
378897	THY1	60.5262	63.5136	58.8194	45.4516	34.6083	38.6274	49.4813	44.5646	67.3795	47.9111	52.4283	45.5405	62.4246	80.6946	56.0272	63.2708	54.3201	66.5978	61.6168	82.2328	89.4752	46.6666	55.1237	67.724	56.9186	48.2239	69.7101	50.9002	40.2262	45.7141	60.8356	48.2932	52.5708	48.0189	56.7974	77.8473	44.54	43.6393	48.099	44.176	38.5835	35.9295	33.628	39.7768	40.5916	31.7333	40.2427	37.3486
378898	DDAH1	28.2871	30.558	36.7319	25.736	27.2687	43.2165	32.9803	28.2426	35.862	38.3772	24.4643	45.2677	25.0308	24.8899	34.1246	24.5354	25.2009	38.0104	35.3631	38.7377	26.8669	38.5474	34.2526	32.095	26.537	20.1458	30.9262	32.9173	33.6614	25.1463	21.5829	14.3175	19.1941	22.7235	27.9282	22.5814	14.5513	16.1675	18.3325	16.4015	15.6851	14.0151	14.6273	14.0693	19.2066	12.6114	21.5241	17.2723
378899	FTD	39.9509	32.0899	34.5082	35.4765	26.6158	25.4027	35.7553	36.8644	27.0349	38.0771	32.582	40.2281	48.4126	35.6976	32.0808	43.5084	39.5245	29.1398	43.3059	34.84	27.3567	39.2474	37.386	34.5363	30.0039	34.2696	32.3058	37.3325	29.8751	26.9959	42.0199	49.9567	42.7815	57.7554	47.082	54.0124	33.6958	32.6319	35.4344	58.3876	36.5382	58.1769	41.289	38.8669	48.0302	51.8872	53.7394	50.7937
378901	RGS4	236.57	144.084	141.919	239.999	218.786	177.33	238.39	255.203	187.765	141.23	168.051	131.167	364.987	308.993	308.175	176.156	151.876	150.117	271.799	238.05	226.628	208.469	151.928	177.515	319.263	330.02	319.636	184.617	212.295	198.108	70.0085	85.3262	78.5105	75.8158	70.5111	79.8342	67.9881	79.5154	74.7395	76.1452	69.1839	89.7779	124.888	115.851	120.191	130.975	108.864	126.875
378902	LOC378902	14.5639	13.0366	14.9599	15.0085	14.5232	15.9751	18.789	17.0125	20.3298	14.5781	18.4779	26.8045	21.2714	18.488	25.415	31.2793	22.2949	26.5166	23.3714	27.1252	40.5896	23.4216	20.4394	15.6646	20.2755	20.9873	22.7425	20.6706	24.6614	23.6856	15.9745	17.1378	21.2058	20.2375	13.8158	17.3085	14.7244	13.8205	14.1344	17.7482	15.8751	18.5398	16.8774	12.2898	15.7586	17.544	19.3975	15.106
378905	FAM53A	730.21	747.821	782.01	967.101	1051.85	999.119	486.451	505.848	481.762	658.397	702.222	612.386	536.356	540.767	516.105	646.551	586.742	641.619	412.251	414.53	415.47	542.897	536.93	550.43	504.838	572.111	548.741	581.686	581.625	674.607	487.893	538.097	509.429	552.788	498.607	483.544	909.862	891.729	786.028	920.637	1207.99	795.454	1027.95	873.702	936.138	938.67	884.251	859.196
378906	ZP3	7.51026	11.1935	11.7306	10.7907	13.1827	14.6734	13.4483	16.9146	16.3644	18.4275	13.4264	17.4123	19.1506	11.8254	13.7776	13.1708	15.7038	16.044	22.9022	17.7207	13.1612	13.0066	20.8703	23.8923	17.3936	13.4827	13.1274	17.7641	15.4592	13.3157	11.4706	10.2229	10.2869	9.91423	10.9061	9.70576	10.552	11.5518	10.1554	8.38912	10.9754	7.05284	10.3729	9.85055	10.263	9.07252	9.9272	8.20228
378907	SGMS1	521.952	452.095	436.085	461.321	575.445	517.656	181.137	200.234	202.006	175.548	180.543	158.13	101.278	97.3662	105.822	179.189	205.712	177.884	95.4796	84.8861	87.485	281.746	285.61	300.161	181.509	180.96	171.643	184.804	198.443	208.983	88.852	74.4238	71.8361	74.6811	72.7483	77.8657	88.1432	89.3495	74.5225	87.6916	76.7597	93.5324	112.144	90.9276	106.152	96.5746	100.753	100.676
378908	SLA	21.8001	19.7478	20.0704	19.9852	20.9421	21.9012	27.9601	20.9436	20.6092	20.4533	19.447	19.4624	25.3454	21.0322	20.2614	22.4758	25.3566	18.8758	20.9032	22.9036	22.5647	28.0781	36.4013	34.4941	36.3287	23.0968	29.0117	34.3141	23.6721	29.5193	21.5445	24.6324	22.5733	27.8838	21.5709	27.3093	21.7951	30.716	27.8646	21.0572	25.648	19.1784	19.6882	18.6746	21.9124	21.2638	21.2969	28.5895
378909	PYGL	76.3659	60.9354	69.5164	68.1325	53.3875	56.2413	65.8575	70.0018	57.6927	54.6878	46.4679	49.5771	54.6125	59.5439	42.7354	51.589	59.719	47.4713	44.3271	59.8633	44.2938	43.5829	65.7065	41.7172	42.6535	52.2289	50.2857	43.8711	49.474	44.5778	73.946	87.9117	83.3522	105.299	87.5018	95.7555	81.7442	79.1464	72.2168	87.1672	90.7012	83.4673	92.7498	99.5548	93.2729	101.172	96.7255	100.145
378910	RECQL	50.743	37.0292	36.4192	47.8483	58.7464	43.8894	43.8261	36.7626	20.9168	36.6863	47.8834	33.8929	45.3767	33.6168	32.215	36.4584	35.3075	31.9116	54.6497	36.3033	34.6573	46.1995	47.0231	52.2256	27.9363	46.5069	28.5886	56.0619	53.241	60.7595	86.1371	100.691	99.0391	82.3273	73.3433	85.8776	82.719	90.2475	68.265	112.972	124.13	111.534	83.8949	69.2217	67.9851	75.0548	76.4472	74.5166
378911	GHSR	15.389	19.217	18.704	15.2364	15.5891	15.4855	23.8858	22.3859	22.3684	26.0735	23.4619	21.1134	26.1893	20.8507	21.2153	22.2642	16.4372	22.3122	21.5028	26.0601	18.9799	20.755	24.0574	24.903	22.8972	18.6175	16.7319	21.8415	19.4931	18.4176	16.9974	22.2126	18.3639	22.114	20.1432	18.7482	20.462	20.4243	19.1432	16.9489	22.8964	20.0594	19.1669	21.2152	19.5978	21.278	18.6413	18.9183
378912	RGS2	320.974	303.231	295.709	319.007	334.04	277.944	388.112	320.566	261.017	376.684	310.835	271.464	344.318	226.857	243.558	291.693	271.675	255.538	200.188	192.044	145.183	227.622	269.301	231.618	251.312	263.739	239.426	214.97	198.06	195.183	252.135	206.093	265.041	266.269	243.903	243.558	299.561	342.411	319.564	317.799	275.102	327.891	435.053	468.405	469.853	396.082	420.379	375.019
378913	FLNB	20.7892	28.7383	32.1578	31.2693	31.5345	30.7278	18.9079	24.2882	22.0483	18.177	21.805	21.6125	22.8836	25.9601	24.1007	17.5823	21.7724	21.2149	19.7151	27.5711	21.8504	29.2633	28.5915	13.2149	29.7375	26.9268	24.0102	21.6864	18.9406	22.9436	29.2948	30.7637	25.5848	37.5562	55.1429	36.9731	22.6459	26.5435	35.3916	32.5521	18.5574	28.501	19.9831	31.8021	25.7819	25.2185	27.6555	29.1408
378915	PSMB7	1582.13	1483.31	1402.57	1789.58	1416.67	1426.73	1370.28	1401.54	1262.61	1418.41	1389.22	1394.91	1341.24	1397.14	1259.04	1431.25	1330.66	1253.2	1337.04	1324.82	1190.43	1326.09	1432.86	1227.86	1285.21	1321.45	1221.17	1304.27	1318.46	1296.14	2142.8	1606.72	1978.09	1887.49	1918.51	1915.71	1888.97	1907.67	1846.64	1886.08	1162.61	1927.25	1740.31	1702.3	1693.55	1662.15	1839.44	1594.78
378916	LHFPL5	41.3976	55.9036	62.5475	96.7554	93.5504	89.5726	33.8994	29.672	34.3263	25.0029	29.0519	26.3796	20.5656	17.4992	22.9674	32.1187	23.396	24.9573	25.883	19.9024	18.6862	30.1431	31.3659	31.3584	21.8177	24.4739	21.737	24.7389	24.3516	21.1501	30.5933	24.0599	44.74	32.9676	32.7305	28.2769	19.9796	19.7472	20.1564	23.1575	15.2215	22.1522	22.8642	20.2607	18.1095	18.3458	17.4239	16.132
378917	FGF9	6.62377	6.63068	6.45594	8.57274	9.37979	9.25146	10.8489	7.37502	6.40439	10.4436	7.94815	7.06942	10.2512	6.67292	8.35394	6.62021	8.39083	10.6476	7.81305	8.60202	6.99533	6.77301	7.0115	10.0463	8.4033	5.62786	7.2185	7.13201	10.5699	11.0068	25.8154	29.3153	19.9794	22.4004	19.8315	21.9853	23.6633	18.5079	22.9886	20.1697	20.6502	21.2481	13.1292	13.0221	9.25469	8.83813	11.4385	8.88701
378918	TRAM1	305.888	302.821	278.413	264.863	365.895	373.233	362.21	332.428	356.312	397.203	324.265	342.936	429.114	432.863	423.925	341.313	418.271	408.005	362.6	335.154	388.478	292.488	365.966	234.544	312.939	350.484	305.24	329.165	357.536	349.935	678.965	492.851	563.49	460.892	604.401	541.415	406.678	473.151	382.421	580.14	443.417	455.239	518.607	438.809	411.117	406.637	471.541	397.104
378919	TRIB2	299.999	219.222	267.82	501.104	375.371	446.816	131.03	139.293	132.683	196.329	184.35	165.203	98.5525	102.337	101.506	161.444	177.997	160.28	135.166	107.194	114.103	181.976	221.667	193.229	120.612	112.039	164.206	144.708	155.399	187.786	768.927	863.614	863.48	885.7	755.597	796.789	777.818	712.839	693.351	696.979	1041.42	672.142	677.46	656.665	692.639	701.795	666.756	693.807
378921	RIPK1	93.7084	50.432	47.231	45.3072	47.0039	34.0214	37.4656	59.1997	40.5325	50.7174	62.1068	54.4284	57.6859	55.399	53.8057	73.7821	59.7674	53.5537	73.1667	60.9023	64.0453	52.8716	56.8513	68.4428	43.3165	66.9271	49.641	56.4239	74.1145	84.1833	143.427	188.83	157.561	185.726	178.08	180.978	148.41	156.376	134.361	180.445	159.951	141.575	128.62	119.498	106.673	157.08	157.26	173.021
378922	BUB1B	183.444	111.014	126.935	87.9894	99.5295	80.0013	82.7329	87.2616	92.2204	91.5873	78.384	58.6688	70.1364	63.9167	56.7728	43.8583	32.5555	38.3162	81.3278	63.6414	54.3484	86.1776	88.2536	108.905	34.3564	37.2633	40.5095	36.8556	41.0506	36.641	503.397	620.544	500.311	457.956	398.599	439.516	558.733	568.372	492.374	507.558	623.207	526.823	455.585	446.111	461.04	512.572	418.512	415.588
378924	HAL	28.6489	30.6572	23.1009	22.2126	21.2202	25.9704	36.0956	38.6045	35.6678	42.2719	30.4424	53.3196	37.1639	37.0018	32.3792	33.4043	28.3577	38.4756	33.0254	42.0695	20.4988	34.4908	26.0289	46.1721	29.0994	28.581	40.8297	30.163	34.1142	27.1019	12.9185	11.0215	12.6972	11.0464	10.8042	13.9381	14.9218	18.7164	18.1133	14.746	13.9103	16.2689	16.3003	17.2791	19.1419	13.3636	17.1475	15.0138
378926	ANKRD1	699.777	501.881	491.415	378.16	379.558	345.905	1495.41	1888.87	1902.86	692.26	771.176	646.265	1434.88	1596.59	1530.61	1246.66	1256.32	1272.65	3786.89	3272.2	3319.73	1689.3	1652.61	1777.6	1643.38	1662.44	1693.86	1683.7	1644.99	1688.39	9.75726	7.7327	8.25252	8.53049	9.1393	8.96842	11.7689	12.1961	9.34409	19.17	17.9728	16.1299	12.2465	11.9091	11.9425	8.12157	7.26547	7.82904
378927	BRS3	10.8216	16.9676	13.9375	12.4642	14.5207	14.991	22.7675	15.2761	11.4791	15.3127	13.6981	15.2337	13.9235	14.4127	15.211	12.4524	13.86	12.6098	18.2075	15.9374	11.6025	16.1887	12.0928	19.666	14.0537	11.3765	20.8754	18.7771	17.6522	15.1248	11.9752	14.9604	11.6558	13.2126	12.6908	13.3917	12.9739	12.9233	13.7786	13.2327	12.6999	14.4558	14.728	15.381	11.7341	12.9484	14.2134	17.3573
378928	GRPR	5.38419	7.15444	11.312	8.78973	7.47462	6.498	16.1752	16.4371	9.14361	21.2635	8.1345	6.28844	9.32492	6.70129	7.90259	8.37792	7.08621	6.06512	10.064	10.3471	8.21404	8.06466	5.72145	24.8135	8.54118	12.1248	6.35899	9.19278	12.5464	8.70251	11.8762	13.5368	23.5641	19.059	11.3943	10.2392	9.67462	5.10347	8.22903	7.23962	11.0782	9.00263	10.0705	6.61964	7.01387	6.50216	4.8469	6.77594
378929	PDE6H	14.7501	10.9024	11.0456	7.52732	10.5001	9.91089	8.17436	10.9728	7.80108	9.6637	10.1324	9.28134	11.0282	9.22916	8.92855	9.36308	8.69342	8.80424	8.15987	8.16119	9.81893	9.5287	8.22253	11.0221	8.89399	9.01366	9.18308	7.77262	9.38178	9.08363	6.32997	6.66435	6.35499	7.45198	5.66873	7.95473	9.37834	10.3057	9.16386	8.48237	8.24985	11.0925	24.9466	32.8275	29.7916	14.8361	12.3271	10.3319
378930	TNFSF8	9.95026	8.28436	11.2437	9.14995	8.22366	7.47295	5.928	10.2596	8.38982	10.8075	12.0333	13.6028	7.71092	5.34595	10.985	9.78061	7.46714	10.1166	9.87459	9.95026	8.61781	10.7402	11.5755	19.3636	13.4393	8.74709	9.73615	15.3834	9.24817	8.31726	6.53328	7.18062	6.09979	5.97229	7.57672	7.81735	8.26096	7.1595	7.25929	6.45655	7.69296	7.41389	6.71447	7.81735	6.14682	6.2534	7.93997	8.46203
386571	SPARC	3360.49	4693.71	4885.36	4782.03	4696.56	4784.85	3937	3493.43	3956.61	3377.73	3159.99	3062.4	3513.26	3144.18	3497.26	4035.09	3580.69	3129.99	2125.76	3193.09	3932.17	3502.26	4078.43	1297.31	2735.11	2939.77	2329.21	2985.42	3154.73	2283.86	3276.54	2981.9	3777.2	3087.54	2876.97	2819.88	3069.17	2941.48	3045.62	2697.97	3509.34	2762.5	4486.56	4351.32	4380.01	3646.06	3706.52	3706.34
386572	GRB2	186.966	149.25	165.549	169.356	153.523	99.8364	94.1547	146.936	129.932	128.628	141.228	103.847	154.95	151.804	163.609	148.171	179.397	138.233	132.148	169.176	125.839	168.398	189.115	208.874	139.884	144.291	207.524	161.745	142.244	202.728	470.697	357.226	433.735	457.277	476.224	505.654	475.4	521.422	543.741	484.143	309.978	528.851	543.833	529.626	579.578	372.454	368.419	289.369
386575	YBX1	7207.63	6227.88	5628.94	6208.09	6565.89	6882.25	5790.51	6040.26	5762.19	6350.43	6682.58	6003.07	5540.75	5525.29	5428.04	5880.56	5934.95	5594.89	6427.71	5737.84	5667.74	6433.1	5624.32	6402.3	5250.7	5413.62	5125.55	5691.52	5801.41	5121.17	6889.45	7055.35	7418.33	7436.75	6509.22	6296	6733.78	7133.9	6526.53	6821.54	8603.4	7679.58	7507.05	6676.08	6609.23	7849.86	7106.27	6844.2
386577	CHRNA5	19.7558	22.5829	21.7479	15.5782	19.5656	15.7675	17.4014	24.399	19.6523	28.1628	17.9313	21.3144	37.0892	36.81	19.749	22.8091	24.2576	36.4358	32.3294	22.4311	25.5058	24.7423	21.9695	32.8355	22.8721	26.6313	35.7224	30.3912	33.064	31.7415	46.8796	46.8789	41.4418	33.6914	37.4515	33.9539	67.9132	70.8691	62.8481	54.4357	66.7876	61.8985	66.0345	72.5332	76.728	63.9326	59.4023	65.7472
386578	CHRNA3	9.58268	9.36447	8.13851	11.6479	8.71017	7.53504	6.36112	10.1684	10.1405	9.62104	8.4576	9.12112	9.36365	7.22129	7.76068	7.32081	8.00217	6.25856	8.80025	8.33483	8.93165	9.28594	9.51925	14.3428	9.4806	7.85598	7.92379	8.98605	6.84702	8.03246	8.36446	10.4092	9.46354	12.3017	10.5013	8.7791	13.3597	16.8479	12.2479	12.0376	14.6206	14.6768	17.6158	17.9231	16.387	19.5801	14.7031	13.1819
386580	PTPRC	11.1771	10.4067	11.8305	10.5873	10.6632	11.4972	8.08636	16.8213	16.7761	7.88314	13.0142	21.2093	16.2357	22.925	14.5921	16.9391	18.5026	21.225	18.2097	19.418	21.9765	26.7765	19.0579	24.0878	23.6352	24.5166	42.4839	23.0935	21.9632	40.0017	8.25215	12.0633	10.6505	12.2724	8.61946	8.23623	11.0897	10.5375	11.9689	11.2895	13.0803	10.6743	11.6905	8.92855	8.66126	14.7306	16.6288	14.6131
386581	ATP4B	7.92197	7.7524	6.57664	5.88173	7.16298	6.57664	7.57015	7.31102	6.98763	7.73934	8.04448	7.50152	11.8483	9.52928	6.82016	9.46321	7.0829	7.46283	8.83773	7.66956	7.12154	8.74107	7.52012	11.2017	7.42632	7.66154	9.30508	6.98385	6.90678	6.98763	6.70546	7.96138	7.65989	7.60439	8.66662	8.43223	7.69064	6.82507	7.89523	7.31272	9.56792	7.90383	7.89785	7.62585	7.67755	7.98737	8.38628	6.42222
386582	RB1	52.2595	49.1594	47.3283	55.9932	45.6156	38.2357	55.7465	53.0591	43.811	58.3364	57.506	52.8131	40.2306	39.3307	47.0162	49.8132	41.4499	37.0967	59.0912	46.8378	55.4435	50.5153	51.798	46.3636	31.692	36.6102	46.966	46.7078	54.2291	55.1345	83.3243	113.386	80.3684	105.506	98.7935	89.9628	108.661	102.655	94.7834	101.512	130.083	107.395	95.0037	92.3045	97.1545	110.81	101.726	112.697
386583	MMP2	1534.19	1312.1	1366.98	1712.56	1606.86	1680.66	1414.17	1291.05	1258.68	1014.79	1097.17	956.786	1418.12	1486.11	1415.58	1042.53	1035.11	1015.2	1542.68	1285.26	1241.13	1384.27	1536.81	1812.32	1277.08	1458.35	1450.96	1510.47	1474.51	1693.3	1600.72	1903.04	1692.55	1726.98	1716.69	1707.33	1480.3	1540.74	1362.79	1792.6	2122.51	1583.68	1129.83	1029.86	1006.42	1544.05	1460.9	1761.18
386585	NR2F2	303.142	228.13	231.436	217.833	209.983	220.772	188.281	240.26	183.805	176.494	215.637	153.612	163.876	241.902	138.342	162.381	211.689	162.533	201.788	212.725	188.411	225.655	159.361	249.37	194.006	169.721	188.999	183.958	209.243	202.696	382.288	369.811	434.921	393.141	391.958	398.892	363.433	381.22	369.811	434.978	348.888	358.779	395.762	413.647	350.414	341.71	311.12	279.233
386586	OCM2	6.64452	6.40462	7.41384	7.24761	5.88168	6.53158	8.07356	6.0686	7.8901	10.9367	7.13652	8.74799	8.6461	7.51881	7.21961	5.32071	6.64849	8.5565	9.33399	7.10295	7.83043	8.06542	6.33483	10.011	6.93321	6.30315	7.91511	7.79694	7.75305	7.19594	5.3954	5.564	5.98448	5.87714	5.56444	6.73447	6.5724	6.38231	7.01387	6.30409	6.17419	6.10672	6.21401	5.54507	6.25173	6.58718	6.37627	6.10717
386747	FMN1	63.9944	50.7817	38.7019	53.4984	37.2253	30.428	63.6683	67.3064	54.1811	65.7785	44.111	43.8526	83.2543	80.283	58.1068	57.4422	68.2099	54.8841	75.5626	72.9685	69.836	70.0216	63.2589	52.4793	71.4339	87.7517	74.3941	64.0239	62.5105	66.9866	52.8222	67.3235	52.1381	43.641	32.0774	37.3802	48.6506	44.015	39.5941	37.4463	46.0252	40.1687	43.3138	47.9835	43.4339	40.0967	38.475	48.266
387330	PAX5	10.0089	10.1418	12.4844	12.4027	13.0797	11.1925	14.2758	12.7039	14.9047	12.604	12.8584	11.7426	15.4064	12.3807	11.5811	10.0156	11.0519	17.7442	12.2167	10.368	10.6078	12.4714	14.3613	12.6789	10.0085	10.345	13.7945	11.7336	12.3464	10.7335	8.72208	7.80062	8.23097	6.72758	6.93643	7.76563	7.68724	9.2205	8.16095	8.20743	7.06251	8.20479	8.21489	9.98287	6.70584	7.31195	7.06529	7.52392
395067	CRIM1	455.687	416.392	356.168	377.415	433.587	334.577	283.022	309.789	174.449	276.25	246.081	135.478	285.163	329.799	226.56	276.065	364.681	277.943	301.11	294.42	190.213	277.56	280.173	304.213	459.724	459.73	366.228	468.658	450.737	475.673	88.0214	87.9586	82.9491	87.6466	72.9358	92.373	80.9742	86.6412	75.1844	79.1756	90.1008	69.7566	99.7918	108.294	113.437	123.018	105.82	104.339
395070	POFUT1	77.0424	53.7305	68.8334	71.0796	55.0943	63.4917	45.1593	41.9761	38.3512	31.7718	32.6347	29.3994	50.7707	39.652	37.8571	29.0917	32.057	33.8032	40.3213	40.0047	36.4502	36.043	32.9006	41.1154	29.5871	41.1039	35.0146	31.7575	37.9147	33.8318	196.777	211.839	236.992	215.149	194.908	189.711	176.915	160.752	134.438	155.1	189.428	143.301	145.859	131.619	148.091	157.416	143.145	123.794
395071	FUT11	222.869	195.92	229.846	158.154	194.252	221.219	206.807	240.48	211.509	168.259	165.549	155.729	181.075	184.049	147.395	179.265	221.163	180.284	145.264	164.969	183.535	131.171	184.049	120.875	158.777	184.683	144.087	168.564	185.952	157.131	229.715	217.284	232.438	215.54	206.49	208.499	250.015	268.187	226.909	221.185	235.682	221.21	276.251	272.645	271.992	244.396	203.498	186.915
395072	CHIA	18.8753	14.4476	10.6004	13.0544	16.9005	12.8879	54.6279	15.53	15.4809	22.7539	21.7086	16.5247	83.4636	64.5636	52.9905	65.8979	48.0187	32.8464	25.6217	24.5431	16.6188	22.3853	38.8789	21.3727	15.2496	13.7131	18.4039	18.4328	18.7727	24.582	12.9818	8.4872	11.2208	11.9519	12.3453	10.7323	11.1136	12.0598	10.176	9.56985	10.5647	11.6816	11.9912	11.7685	10.924	9.78065	9.74062	14.6131
395073	FUT10	105.083	77.7866	68.5627	62.2816	71.9501	54.6404	88.6723	89.7443	76.3539	83.0867	78.5251	55.5214	69.6967	57.0614	64.7083	65.7303	67.4576	66.2318	68.1984	76.0434	54.1992	68.8452	69.6742	76.9559	63.3587	64.179	65.6156	55.9274	57.5931	56.2621	51.7193	58.4293	61.4526	45.7116	39.8067	48.2932	53.2614	61.2878	60.1777	47.8811	50.6788	54.5209	51.7122	61.2232	50.0068	54.562	55.4229	43.1497
395074	CCDC80	1257.68	988.46	726.321	992.44	978.084	970.767	200.604	342.35	230.424	237.524	400.614	316.52	460.973	606.013	573.992	263.205	325.796	265.316	532.068	638.056	564.14	351.777	281.983	475.873	418.23	495.182	361.851	396.93	482.063	435.931	319.967	264.55	182.997	223.899	293.511	334.146	271.442	208.473	243.969	342.014	239.358	353.526	202.996	234.391	217.424	295.877	318.966	244.456
395075	ARC	51.3118	60.1908	46.3281	49.8474	45.8203	55.8542	67.7467	53.5061	63.2375	56.3353	58.0321	71.4373	62.8527	52.7962	51.253	41.5426	42.4346	69.4147	73.105	60.1111	61.9751	59.1912	52.6467	96.5949	56.1247	56.3789	58.7642	73.105	54.2266	51.6116	29.0865	27.9236	29.066	32.2508	28.2517	31.7328	31.7789	29.2814	39.0534	34.4747	29.0066	30.897	30.2362	33.27	32.9099	32.6452	37.2543	31.3731
395076	CDKN2B	6.77388	10.1582	10.8244	7.82143	9.16628	10.0469	9.91671	10.83	11.1081	6.68225	9.81898	10.9147	10.9427	9.06763	8.71036	15.7182	9.17022	8.11447	24.7149	14.0982	8.78886	10.7284	8.8318	11.5367	9.13539	8.74544	8.72699	14.292	8.10764	11.2841	6.73229	7.47665	7.51731	7.91524	8.0227	7.9321	7.64818	8.34692	8.52683	7.57854	6.91036	7.8269	8.1527	7.40947	9.98202	7.56123	8.49218	7.27499
395078	ALG6	105.586	101.224	135.842	113.388	108.698	113.68	79.3901	62.2557	59.7327	68.9172	72.1507	65.2219	75.3377	60.5411	47.4573	57.9604	43.8426	53.3453	74.1983	45.467	40.1785	43.6794	65.3549	70.4389	49.3999	48.815	45.0815	56.0175	49.3754	48.0981	186.543	208.193	213.89	163.223	154.56	189.241	288.424	328.635	269.609	301.141	337.499	296.41	325.333	290.309	289.696	429.415	408.596	329.561
395079	FBN2	37.8654	42.773	41.0735	32.4367	32.1664	31.7717	45.253	36.7249	41.1159	36.2729	33.8652	43.0975	34.7976	32.6722	35.117	39.1187	31.8723	35.9473	38.1127	39.2948	36.7073	32.3247	33.4589	39.7843	41.0283	33.1159	38.5661	32.9533	35.434	31.4981	32.6333	34.0744	35.3393	32.8354	36.3534	33.9582	34.2362	32.7338	35.8393	28.7504	31.2924	29.7946	33.0231	32.3288	30.6989	30.6057	31.2723	30.8925
395080	NT5C3	677.548	558.791	505.839	795.092	607.098	618.016	1752.42	1836.69	1837.14	1287.01	1355.75	1289.33	1016.67	1062.05	1060.43	925.414	841.939	913.682	1085.06	1034.26	1099.58	857.574	854.986	922.836	932.557	929.032	922.469	771.243	742.809	827.413	459.474	425.846	437.491	488.107	503.828	494.66	415.246	426.228	425.519	519.55	378.268	528.629	389.722	412.588	422.155	479.559	436.638	485.067
395081	TPX2	110.956	103.597	104.326	79.0601	92.9728	98.4679	34.112	62.0835	55.5884	29.4152	40.6726	35.1797	35.4788	45.5053	30.0398	30.7958	26.8829	21.9212	37.9196	39.2488	45.2054	32.3499	34.7608	25.4446	48.7182	44.1517	50.5284	16.98	19.6036	12.7718	208.457	236.95	229.688	235.627	211.811	202.187	192.816	183.733	154.543	180.332	252.435	167.664	165.085	132.411	154.235	159.449	141.649	134.066
395082	CCL20	14.175	5.6856	6.06212	5.67121	6.32025	6.3509	11.1931	10.3139	7.6977	10.9793	7.86756	6.79605	7.79164	7.91994	6.66757	12.3605	7.85976	8.1875	7.19786	8.05624	6.61204	7.59559	10.2119	10.9788	9.2756	9.52553	8.37661	7.84307	9.92905	8.63592	5.56776	5.66926	6.23759	6.23781	6.35654	6.31454	6.40217	5.43074	6.19094	5.79945	5.6263	7.08449	7.45489	5.50436	6.61332	6.3848	5.62849	5.53891
395083	TNFRSF1B	41.6337	35.0458	36.4884	36.6547	26.0313	24.4991	34.624	50.4081	43.8253	31.551	33.6532	39.3338	48.5005	52.0942	46.3836	46.677	47.2223	44.6885	52.7739	39.281	41.0181	38.1029	30.9824	46.0113	35.6073	40.1775	34.6132	31.4869	39.2586	37.6232	47.5864	61.0127	51.1999	51.9321	47.6252	50.3191	53.3175	46.2685	50.1982	50.8684	52.2385	46.1433	60.8227	61.5394	53.9203	64.3216	62.8101	63.8707
395084	ALC	54.2467	53.8289	55.4229	36.8044	47.9052	44.5947	83.3015	56.5379	71.1474	56.3353	65.4041	78.1136	94.2083	57.9419	59.0149	56.7988	64.9135	65.8429	69.673	83.4865	64.4527	63.9163	68.9169	77.2176	60.1448	50.7512	61.9734	54.8306	55.6999	62.5568	43.8253	51.6228	56.1006	53.7058	64.0207	61.6284	53.2063	51.2275	63.0583	51.3593	49.3955	46.5307	52.2037	58.8363	50.038	47.4581	57.5659	55.5337
395085	PROC	6.30329	7.8023	7.4026	6.09949	6.88509	6.95723	8.57511	7.18679	8.45772	8.29913	9.34074	8.95213	7.92906	6.7031	8.76066	7.68317	6.35653	6.83288	9.05898	6.84376	7.42301	8.44412	8.51022	6.69035	8.61104	7.47736	7.08471	7.90888	6.958	6.16228	5.59504	6.1886	5.86469	5.76111	5.36406	5.63556	5.69761	6.44806	6.63847	5.6297	5.59762	6.28206	5.59632	6.24631	5.42446	5.74473	6.64579	6.2935
395086	F7	5.8448	6.73322	6.12423	5.44411	8.36393	7.64599	9.35975	7.4707	7.30912	11.23	9.62711	9.1	7.37537	7.63907	6.15903	7.95631	6.41166	6.74076	7.98443	8.90344	6.28925	8.0068	8.46535	7.74867	7.89414	7.61181	7.45802	8.77564	9.22343	7.87624	7.68248	6.43463	7.60706	7.63408	6.25759	6.27334	6.36551	6.87375	6.43248	5.82064	6.71162	7.3963	5.74064	6.30441	6.23978	6.74522	6.52698	6.04936
395087	TSPAN32	26.7288	30.9433	22.6484	27.6079	23.7926	22.9233	33.6129	22.84	25.8898	23.2025	19.6354	20.4971	21.5583	17.2069	32.0448	32.6021	22.1664	23.125	29.7795	19.9871	32.958	22.3966	30.194	40.7245	28.6885	21.3934	29.0714	26.4575	17.8655	23.4293	22.9257	27.1862	24.0733	26.723	30.7027	26.6244	27.8608	25.634	34.5844	19.8728	25.9673	25.8611	25.9518	26.0275	20.6844	28.4885	32.1026	31.5308
395088	ZMYND19	231.691	156.919	160.048	244.932	202.091	202.124	139.656	199.369	148.127	232.712	201.395	160.376	184.739	176.093	173.764	172.994	138.668	133.386	255.047	196.604	168.755	163.872	197.565	228.925	160.702	227.14	210.707	206.568	199.675	195.55	460.156	395.922	490.061	388.269	414.989	478.986	374.95	428.811	448.824	426.902	280.701	496.212	343.345	303.663	308.671	257.721	255.13	257.907
395089	WRNIP1	72.6361	90.7457	68.1443	67.6543	79.6762	67.1976	57.2621	69.7815	66.1381	78.66	85.7899	80.1935	69.1454	56.1896	55.2447	89.6763	55.1681	52.4253	86.6388	81.9939	56.788	75.5547	73.6988	79.8125	81.3898	75.3941	76.974	83.3444	70.8679	55.977	85.015	102.696	91.2402	97.4996	92.2295	96.6924	94.5818	114.984	80.2633	84.6973	93.4643	104.337	104.406	92.8213	100.144	89.6198	99.0344	88.1429
395090	TNFRSF8	6.84702	7.17181	6.24668	7.58902	5.82691	9.3687	9.58975	9.9705	9.76167	8.95594	7.86061	12.0767	9.75399	7.72832	11.8456	8.70295	8.02252	12.2484	9.27196	8.95738	10.8843	10.1801	10.0003	7.69434	7.81828	7.07539	9.8999	9.98472	7.20227	6.9381	5.84278	6.69799	6.65229	7.84287	6.79336	6.8831	7.33436	6.45151	6.87661	6.43911	6.70151	6.52617	6.64839	8.02339	8.43914	7.51496	6.50216	7.13247
395091	PDE6G	45.4699	44.2153	32.4935	40.8926	35.7327	44.2946	46.0371	46.378	38.1702	62.9194	55.5568	43.3369	66.8162	48.7887	45.2097	48.4929	53.3075	34.483	53.4274	59.4443	39.931	51.2511	54.7202	55.7628	55.798	47.6011	47.4408	46.5174	50.1083	24.1882	35.4909	28.6813	37.8769	30.9253	34.7907	40.7818	37.0684	48.1275	48.9202	45.041	42.5943	63.4047	59.1235	61.6853	49.0988	36.1756	57.2937	47.036
395092	PDE6B	9.95975	6.55318	6.82051	6.77406	8.83855	7.27203	7.49178	10.5744	8.23954	9.75853	9.0994	8.70551	10.0944	5.84612	7.69302	12.1234	6.78329	8.56562	7.75552	7.69929	11.0241	10.4684	7.39846	11.0762	8.31366	7.44927	10.9705	7.77468	8.09048	7.71492	6.66864	5.65361	7.09102	6.8078	7.18557	6.02508	8.56165	7.23685	7.14326	5.78672	6.68815	7.31813	9.51612	8.4778	6.48592	6.52635	6.60757	6.53122
395093	PHACTR1	10.8712	10.9692	15.5645	12.6944	10.2729	8.16034	24.7039	16.0124	13.3403	19.4794	24.8534	18.5204	13.1435	18.0469	14.4958	14.4427	17.2977	18.3139	17.0077	14.4383	15.0456	14.9718	14.9138	21.7512	17.6223	13.5324	15.0986	14.6354	9.91097	13.0585	52.5746	48.1982	53.3212	42.4494	53.2732	47.5525	29.0029	54.3542	37.2085	42.3624	30.5837	56.4865	12.0884	14.4292	15.1711	23.2708	11.6322	13.3278
395094	FGFBP2	8.89881	6.61378	8.16119	9.89484	7.88806	7.35315	13.0547	7.10014	8.01383	7.99958	8.22171	9.18151	8.02163	6.93328	8.17263	8.89317	7.41535	8.16119	9.23915	8.74932	8.40464	10.0339	9.36757	12.4892	9.17881	7.04627	9.86353	9.56241	9.11826	8.89999	333.258	235.693	309.265	368.161	431.162	454.821	56.5192	67.5597	54.6684	69.3224	36.0211	68.9183	7.3485	10.7843	9.36251	40.3287	41.7888	46.2875
395096	TNFRSF6B	66.7948	59.7009	63.5107	83.9496	61.7111	56.593	39.8808	34.8553	32.9212	34.0887	41.8168	37.217	29.6574	33.0924	38.5668	55.3754	53.1374	45.243	47.0319	47.6329	33.2167	33.254	32.2994	27.6142	30.737	35.3888	41.9608	34.5696	35.4322	30.6348	34.2089	27.0956	33.3798	29.5254	33.3449	37.9185	34.2719	34.1308	33.6032	33.6761	26.2132	26.9601	28.0633	32.5129	31.8509	30.1522	43.4434	32.6066
395097	IGF2	8.7604	7.16645	8.46086	8.13571	7.74842	9.089	9.05107	9.9705	8.19585	7.25776	8.21509	10.0298	7.8283	7.51602	8.11094	7.91704	8.29276	9.36902	8.07925	7.60653	8.08061	9.50668	9.61224	10.166	8.54118	6.91419	9.86963	10.0084	8.93745	7.37741	8.15511	6.6824	7.98762	8.40331	9.78185	10.4799	6.42426	7.72149	7.48825	7.41466	5.33611	6.79282	7.32636	8.68134	7.74842	6.82271	9.05577	7.47628
395098	DBC1	17.9378	20.0163	20.3329	13.2796	13.2705	15.1403	22.1279	17.3871	20.7961	29.3498	17.0042	20.2465	23.3941	23.5736	28.8535	17.5201	16.5792	17.4128	24.1509	22.4787	20.7868	18.0432	18.781	21.5829	18.1593	22.9702	18.1182	26.77	20.9592	21.1071	115.216	149.558	157.806	146.651	117.637	132.688	162.389	198.738	158.976	134.021	217.483	166.688	110.102	104.822	133.889	85.609	93.1253	76.9456
395099	CREB1	26.6394	36.1524	44.2394	46.7778	39.5042	47.1746	28.6063	26.8756	37.3214	29.6434	26.1308	46.7135	31.2809	29.7015	43.0457	45.743	41.1851	36.0605	27.9216	30.1743	51.7715	34.0085	35.5719	26.7231	33.6655	29.8306	36.6458	31.8409	41.8754	44.584	33.7754	34.627	34.3134	33.7755	34.3292	29.1669	35.1364	31.5267	33.0918	34.1747	50.4565	33.1591	35.4466	32.374	39.0577	34.9828	33.1753	33.8594
395100	LOC395100	72.1697	64.3107	52.4797	113.742	138.524	120.921	77.403	61.0405	55.8218	77.7482	87.1134	92.0628	76.2743	78.384	70.6511	64.4377	72.1868	59.2148	53.8382	63.4559	41.8593	79.4339	85.4116	55.1105	80.4008	57.5675	56.4572	68.3079	69.6796	58.0527	17.2753	16.4049	17.9562	14.7735	15.7571	16.0042	14.6433	22.1907	16.8932	11.5789	15.5557	16.8428	21.0752	22.3783	21.9047	16.6513	16.4888	18.1873
395101	UNC5C	12.2135	15.0066	13.0163	13.4519	12.607	10.6249	14.5001	11.6522	17.4769	10.58	14.2773	17.3506	15.2907	10.2973	12.4056	17.7981	8.49353	13.133	13.3387	14.6759	10.8857	13.5237	14.6727	19.4407	16.2296	11.8237	11.8317	17.6511	13.859	9.24448	21.5512	32.8608	27.796	27.5863	20.7389	19.3801	13.5116	18.0935	14.0681	15.1922	15.4762	17.7011	11.5807	11.7506	6.71447	12.8923	13.481	15.3742
395102	POLH	77.6369	91.1979	64.2976	94.9745	111.269	104.889	127.838	107.376	101.497	126.382	114.51	95.2345	157.304	119.223	124.211	123.154	129.4	120.087	90.5965	143.964	99.3164	107.967	133.957	74.8829	122.72	122.951	90.861	130.657	123.781	93.7477	58.1878	61.5284	67.1899	70.9428	58.7586	74.6043	72.6576	72.4353	77.6223	74.0203	85.1611	78.5297	70.1189	79.8801	72.1972	87.1697	81.9341	84.8797
395104	TBX18	14.1476	22.5306	24.0859	20.1351	20.7939	22.627	21.6039	27.2912	56.6371	29.051	29.355	61.8145	31.5834	38.5774	53.0966	51.2704	37.4825	79.0827	25.3269	25.9425	56.2049	33.213	36.1991	42.9926	37.4975	35.0836	35.9758	41.6494	51.8284	73.125	44.2762	37.6643	49.7059	42.1556	43.1532	37.3303	25.7257	22.9108	33.8109	26.0599	36.4498	30.6627	17.066	16.1149	21.1467	19.8971	26.7551	24.3761
395105	CRHR2	38.6917	43.2123	42.6682	57.0158	51.0728	43.1943	78.1365	76.9185	72.113	68.26	92.4343	73.9655	104.37	150.776	79.776	151.828	105.279	77.9807	59.1571	81.5944	72.6464	64.5636	82.5206	50.2602	97.5543	88.5091	64.2931	81.4977	130.058	71.7996	46.5427	51.0623	47.0729	51.9387	38.6868	39.3658	67.4598	63.5434	56.4258	62.0047	74.8357	61.9113	67.6698	56.8827	65.9866	71.484	70.6694	78.0054
395106	SS2	16.8246	14.9338	15.1974	14.8982	17.4488	12.4053	17.8153	15.293	15.8554	18.5019	12.2898	16.7499	18.3312	10.3382	15.7108	18.5086	14.4679	22.074	23.5457	16.4788	18.204	17.1216	18.091	19.6964	18.2406	17.0347	22.7766	15.4653	18.4498	14.6832	17.8387	24.3323	21.945	16.8502	20.9719	20.0639	16.6008	17.9965	15.8604	15.7495	14.0015	15.1484	11.9864	21.0038	19.1554	12.5112	13.8143	17.2207
395108	GZMA	7.38988	6.5217	4.85125	5.73581	6.01413	5.51154	9.26846	8.07625	7.43612	11.7213	13.4558	10.7	9.32492	7.25453	8.11094	14.2009	10.6072	10.6812	14.0555	10.1526	8.81243	11.0614	8.36285	17.7179	10.5596	11.9336	15.1113	14.319	11.6356	11.3028	6.49034	5.51012	6.87077	6.57291	6.6165	6.35046	5.77245	6.45722	6.18681	6.21015	6.01021	7.20161	6.00462	6.30329	5.55637	5.05457	5.18508	5.44673
395109	RFTN1	65.1734	57.0314	44.7761	49.1506	62.3926	46.1159	57.059	56.4276	33.4113	54.3568	31.1483	25.199	81.5655	78.2488	58.8944	33.1104	33.3627	35.6394	67.1679	61.2325	61.3704	54.0901	96.988	85.8239	83.8371	99.4657	76.9687	79.7506	68.7958	64.8087	118.58	142.48	118.858	100.856	116.216	115.784	109.321	107.025	99.7068	88.4486	125.716	105.607	120.749	86.599	106.293	155.909	132.737	150.827
395110	RGS3	168.458	94.1187	92.8155	105.531	89.2653	75.6172	70.14	61.636	45.4516	65.1141	66.7674	43.6854	57.7433	64.8893	41.729	50.8819	54.9599	49.8938	62.0273	71.5044	68.4945	63.2709	52.265	44.0804	56.5196	65.9863	50.2894	40.6673	43.9394	30.7605	135.799	107.235	156.413	117.605	120.621	118.435	121.927	152.594	133.742	111.311	99.5597	125.426	133.646	154	152.693	112.301	114.976	102.392
395111	IL17F	26.0792	24.944	24.5917	18.9705	26.5865	18.029	35.5279	37.3061	35.5358	27.9352	33.5547	38.1478	33.5497	25.5999	36.79	31.5175	27.7341	31.3267	33.4253	35.4683	35.4824	34.6459	27.4999	39.7946	38.7524	24.1538	37.9326	30.2598	27.9677	23.093	16.7431	21.3408	20.233	18.5384	18.3649	17.892	28.3096	30.6051	27.874	24.2406	25.4904	25.3014	33.616	32.2397	38.0183	37.5413	31.9041	29.2178
395112	POFUT2	183.47	145.761	185.575	141.638	147.884	145.684	151.179	143.092	119.049	127.211	102.095	100.025	117.689	150.649	112.604	96.5552	101.446	86.7315	154.739	169.069	139.054	127.805	134.395	95.1406	103.873	135.816	100.312	104.886	125.874	109.781	301.897	407.649	350.268	371.109	284.725	290.105	259.148	253.252	221.462	223.486	319.761	238.525	249.785	224.499	240.785	331.32	291.186	322.633
395113	PPP3CA	1186.98	967.85	869.953	1188.65	1209.42	1301.53	1207.54	1235.81	1465.8	1727.82	1670.96	1912.79	1531.78	1602.25	1985.28	1760.56	1896.74	2158.42	1645.68	1805.31	1976.05	1430.91	1661.06	1954.49	2080.22	2092.56	2454.54	1925.1	1852.81	2293.77	543.094	446.286	448.857	463.919	526.084	504.831	321.59	321.553	339.45	425.516	334.665	415	306.315	315.193	287.152	413.342	359.679	388.414
395114	RHOQ	365.284	213.117	280.249	369.413	334.395	400.598	1458	1735.95	1863.77	1522.3	1852.39	1591.6	1592.14	2705.56	1608.21	1909.97	2460.25	1723.56	1886.95	2259.06	1883.67	1484.84	1795.52	883.777	1937.84	2167.82	1043.75	1883.67	2457.27	1367.9	237.117	126.228	166.58	149.173	248.543	191.321	147.413	151.747	201.913	225.987	120.21	246.358	178.636	204.08	182.395	159.284	127.599	221.487
395115	KCNA5	7.42783	5.82888	5.73186	5.94064	5.85871	5.42718	7.00595	6.4275	6.1342	7.98102	5.99728	6.01742	8.18906	6.71447	5.79569	6.18389	6.16465	6.16465	7.12278	6.34603	5.79559	5.88751	7.39196	6.27452	5.85871	5.88188	5.75579	6.51584	6.12313	5.96307	9.63033	7.18126	6.18982	6.1986	6.37791	7.13184	6.1674	5.38158	5.79992	6.57636	5.90819	6.49918	6.15717	5.66676	6.13854	5.75399	6.04562	5.11904
395116	KCNA10	12.01	13.6808	14.1552	13.2905	13.8493	15.8007	14.1844	18.1419	15.6906	14.5665	22.0058	18.4896	14.2734	14.5442	17.3629	16.0514	22.3638	16.6904	18.9507	17.4344	14.1553	17.8111	16.9786	23.1523	18.7745	17.7648	17.7545	19.1007	17.312	15.2864	13.707	11.7393	13.0082	14.0309	10.8944	12.3888	12.733	14.0498	15.3098	14.0985	14.773	13.132	14.9124	14.2532	12.4804	11.7782	17.4911	15.301
395117	KCNA2	9.70776	8.75147	8.20941	15.6447	12.8693	11.961	13.111	18.6281	11.7706	18.2623	17.4356	15.5633	13.094	14.979	10.792	12.4053	14.3545	12.5517	18.1549	13.8974	15.9504	15.7949	12.7902	16.0551	10.3271	9.82168	11.3534	14.6693	13.2852	13.3686	12.6979	13.5668	16.151	16.5742	15.6561	18.5333	12.0338	15.4934	10.5739	13.6243	12.6113	13.6226	13.4715	15.6947	15.9035	18.5268	14.5059	13.9396
395118	RHAG	23.4958	16.7927	19.3359	23.3418	39.4792	17.3348	29.2499	30.5155	14.7942	21.0696	17.5275	15.3585	11.8554	9.94493	13.0515	17.9052	13.5001	11.6049	14.9291	17.5339	12.0432	17.3787	16.1374	10.1385	13.5878	12.9417	13.7316	9.45809	13.3887	13.0362	71.7991	63.1667	77.7868	45.2358	54.5568	53.8844	44.685	54.7797	44.3844	66.7393	52.1497	63.6575	50.6729	53.1641	50.5631	73.8961	45.9493	63.1415
395119	ARVCF	243.537	208.835	195.911	222.021	190.7	161.383	185.155	169.637	140.206	243.062	217.253	184.589	176.797	160.695	157.268	234.701	199.322	158.769	210.296	194.439	178.575	209.066	224.93	198.343	176.413	157.767	148.783	224.753	186.422	206.376	252.148	292.988	271.867	275.934	235.758	256.069	288.797	250.885	242.751	252.899	334.158	260.599	257.494	276.304	278.255	320.571	289.203	288.629
395120	STK40	17.1524	26.4695	21.0927	29.7176	17.245	19.1017	20.356	22.1592	26.4797	24.331	20.5477	25.9425	37.4033	25.5403	29.9592	28.3399	24.9585	22.9068	31.7046	28.3902	29.5804	23.0571	20.1072	22.2521	21.7377	20.9418	20.5241	24.9629	21.1659	23.7151	27.7247	22.32	24.393	29.5254	26.0165	24.331	27.7107	25.0656	25.1443	25.8609	28.9364	26.2141	27.961	32.6568	30.4294	23.09	24.57	20.2292
395122	TERF2IP	1166.83	910.622	828.553	899.909	871.122	717.34	897.823	1103.96	964.851	794.061	903.659	791.465	931.461	1014.48	905.038	855.278	748.627	740.695	1125.04	952.641	933.781	906.963	746.586	974.813	1034.15	1068.56	938.877	954.729	858.07	904.164	693.515	649.912	653.455	660.932	604.856	694.932	699.89	685.49	596.971	658.352	788.885	679.374	666.59	701.034	641.654	785.185	826.205	801.292
395123	AIP	142.936	178.626	142.767	145.052	135.072	148.581	148.948	150.537	195.468	133.136	153.728	105.338	217.049	141.19	153.765	139.134	119.941	106.211	124.975	150.192	165.041	143.094	143.043	121.75	176.413	152.422	156.038	153.054	121.046	154.967	167.451	140.817	198.017	143.432	157.831	152.133	147.819	156.593	150.424	119.589	107.947	118.268	128.66	135.136	134.703	118.45	113.161	112.168
395124	CCNL1	509.524	427.835	491.689	437.738	463.517	445.157	273.815	285.904	238.084	313.418	282.289	254.762	286.82	242.619	258.228	231.552	247.951	222.331	305.888	289.279	260.557	268.928	301.455	323.168	267.807	283.187	271.368	274.171	296.214	280.295	418.194	492.08	404.148	400.244	352.827	368.572	579.751	626.238	515.022	514.962	704.489	531.299	652.467	620.445	607.027	698.204	674.761	658.208
395126	USP7	74.2003	61.6338	65.3856	83.4396	74.7798	83.0847	81.3266	73.3975	73.9992	102.675	97.5503	104.934	88.6726	111.365	88.7811	104.877	133.875	104.082	91.7405	97.8278	90.2687	73.822	82.4921	76.8703	95.9964	110.249	90.0988	105.827	123.153	135.365	69.0552	70.5681	71.6031	68.7153	72.191	64.693	60.6372	56.2276	58.0073	60.6638	78.7972	55.4869	55.9604	52.5916	54.7981	59.5321	56.2201	60.8829
395127	AVEN	204.714	273.027	257.719	210.841	336.103	307.818	444.824	434.867	354.927	560.279	502.316	445.734	556.596	465.929	428.772	384.724	516.08	492.067	526.487	487.201	515.698	585.254	566.806	568.33	474.913	493.975	481.349	638.455	626.647	562.496	384.361	326.071	392.137	403.884	409.498	406.268	392.181	473.294	385.572	442.24	344.198	419.005	429.793	429.236	405.644	403.982	377.52	339.052
395128	HES1	147.944	133.504	139.459	145.336	110.764	106.404	170.942	137.615	146.67	149.796	144.148	134.075	186.757	139.293	174.116	184.193	155.673	170.493	135.616	152.212	152.678	137.157	144.384	86.023	161.373	142.953	156.655	139.487	137.231	144.472	150.479	104.194	142.046	137.542	190.637	169.939	127.741	122.566	172.726	134.215	83.8036	128.049	144.391	159.663	167.438	125.447	132.051	115.891
395129	ANGPT1	12.7324	10.7386	11.6347	10.4789	9.34818	11.155	14.3097	12.0341	12.1971	11.7944	11.4331	11.8122	12.8014	12.2245	12.4093	16.821	13.074	13.262	12.3748	12.6283	13.0233	12.9263	11.9474	12.1011	10.6181	11.123	9.88625	11.7573	11.7639	12.2805	17.095	20.252	19.4569	19.6258	17.9446	17.2765	12.3334	13.3284	12.7326	13.4994	14.507	13.5425	12.6478	10.748	12.3887	13.2285	16.2788	13.8756
395130	OPTC	19.3923	16.5125	16.7955	16.256	16.562	19.661	28.1462	17.9739	14.6751	22.0782	19.9358	14.8655	22.1904	21.7041	24.6326	21.9195	18.7771	18.6458	19.1644	21.3058	20.0768	17.7743	18.884	23.1431	19.0027	21.9386	24.4667	18.4399	14.174	20.3474	24.5349	17.257	20.1447	20.9491	23.9292	25.4017	21.9206	23.2139	26.2954	22.0507	16.6821	28.523	24.6226	26.8071	28.0341	26.7151	18.3041	23.327
395131	SLC34A2	14.8074	11.6454	13.5809	11.0698	14.6647	11.1942	24.9749	16.0517	14.8049	21.636	17.9542	18.3092	20.366	13.4187	16.3143	13.4957	17.9114	20.2243	29.753	13.4253	13.3746	21.2776	20.371	24.3724	13.5809	14.1976	18.7397	17.5487	14.9246	11.6219	8.49596	8.61375	9.43977	8.4513	11.7319	9.83241	11.526	9.88858	12.9556	9.32293	10.7578	11.8775	12.5134	10.4081	8.8559	10.2571	11.8546	12.5822
395132	SMAD3	15.3194	23.2527	24.2707	16.8629	16.4557	16.1836	18.4471	14.3277	16.7841	23.2217	15.2657	18.5991	18.4897	13.3809	18.0595	19.1381	14.3303	13.7502	19.2314	15.6633	15.0574	19.1861	13.0758	25.8411	18.2483	13.5004	18.5787	16.7001	16.0646	19.4669	30.2089	34.8715	30.7179	37.9291	36.5811	35.1028	29.1942	29.534	32.5034	27.3405	35.2403	26.7825	27.0405	31.8786	31.9441	31.7932	28.7211	29.2171
395133	SGK1	517.078	563.409	542.877	534.463	476.759	561.433	282.855	308.079	387.57	481.548	490.079	565.433	870.95	820.838	763.421	834.623	837.358	943.757	767.728	747.754	773.271	576.425	566.611	522.466	539.586	626.035	573.515	703.346	788.06	981.989	283.266	292.924	257.985	302.748	277.764	241.94	248.058	286.523	229.267	206.24	270.73	212.505	413.347	312.435	370.153	365.202	365.45	315.504
395134	NDC80	65.9407	53.5455	45.3565	36.4459	36.426	35.9903	27.4378	31.7439	27.3644	22.1922	17.9614	20.1655	22.1772	21.6411	22.1451	14.799	13.9697	14.524	29.2874	28.442	18.1888	23.121	30.2397	34.2083	14.7708	16.6139	17.7176	13.8116	17.085	17.4045	180.718	242.613	178.347	172.224	149.401	140.521	179.266	175.235	163.533	173.065	225.997	151.592	120.69	108.635	117.529	135.468	105.304	111.078
395135	NUF2	145.901	91.4827	105.343	92.9024	76.2976	62.6949	41.486	39.6111	30.172	36.9969	44.327	28.5612	20.4827	22.0984	20.7039	28.3596	23.4969	23.8737	23.1408	20.2119	17.941	27.2483	31.9407	36.1856	19.2508	16.3942	16.6407	16.9942	18.3111	19.0196	356.303	333.335	300.042	516.458	468.028	489.892	247.784	248.932	217.601	264.066	295.379	270.483	235.273	219.469	233.721	325.333	333.712	303.908
395136	PCSK2	24.0846	18.2969	13.8713	14.3492	13.0609	11.5792	23.33	28.1237	21.155	16.1371	21.7056	14.2725	29.2924	25.8635	24.0285	23.7598	18.2723	18.6075	27.118	20.2866	21.69	21.4261	18.118	24.9252	33.0658	36.5414	29.2813	25.336	22.3489	26.7607	17.4326	20.7798	18.7868	22.0643	20.7165	19.0403	12.2876	12.5029	14.0039	14.3898	14.5088	14.4308	14.6364	15.3467	17.6033	15.233	13.3509	14.2536
395138	ST3GAL6	218.027	173.757	144.496	172.347	165.651	178.331	85.9951	148.878	174.828	208.432	192.092	229.895	148.265	266.815	206.038	193.181	221.875	208.7	158.361	194.589	229.274	180.746	255.154	136.103	175.326	211.081	150.818	200.327	231.958	179.924	47.6473	45.3098	40.9801	31.4115	52.3638	45.8384	23.8121	22.3427	21.3707	36.5543	31.3899	36.0604	31.0187	25.1156	21.8466	43.6513	34.9149	26.4341
395139	ST3GAL2	18.1592	19.118	18.8619	15.5324	13.992	18.2421	20.7156	19.562	20.2385	20.1916	20.8609	19.2383	19.2549	21.0869	20.1624	25.164	21.46	21.0138	20.2411	23.8733	24.5191	17.6793	18.3575	18.432	21.9754	19.9583	18.843	19.4014	20.6814	15.9405	29.8151	27.1178	26.7179	30.7733	40.2567	36.26	28.8332	29.9294	37.7266	39.2294	39.1824	35.0401	32.7131	38.719	35.8707	24.3775	29.9501	23.8183
395140	HS2ST1	87.3049	65.2326	65.6899	56.3717	51.9994	49.7499	29.5797	28.0627	33.2959	43.6719	42.8442	36.4371	35.5522	42.5971	30.2276	52.3204	37.1918	37.996	42.0976	29.1328	32.678	47.2108	33.9696	38.0334	28.105	24.9159	27.6372	26.5628	41.6846	51.5251	173.751	209.591	191.209	167.347	154.747	168.145	134.198	129.418	117.781	129.926	213.75	145.674	134.326	107.22	117.492	130.247	108.654	111.673
395141	HS6ST1	136.238	138.066	121.319	111.116	127.492	132.06	123.786	140.387	119.604	163.788	174.85	126.905	174.864	265.134	113.69	144.718	225.484	145.989	187.311	181.902	156.629	193.362	220.064	155.545	123.571	151.143	102.71	158.778	221.266	122.979	460.524	440.78	493.573	448.596	459.765	451.669	484.876	548.392	447.399	474.206	407.416	456.538	469.133	494.932	507.535	375.543	366.274	312.647
395142	ITGB5	283.565	358.164	373.768	555.545	506.495	562.761	189.87	244.886	222.21	262.765	322.407	260.33	189.289	216.237	197.173	307.588	297.239	280.545	141.164	230.762	231.537	211.942	261.785	116.806	221.841	253.562	184.013	175.225	221.554	147.882	251.733	283.765	280.421	335.384	283.228	275.117	255.941	247.177	227.936	244.036	260.409	263.056	371.537	395.918	400.671	386.45	381.052	322.641
395145	HMGCR	203.008	210.734	185.381	238.87	218.917	200.796	228.866	248.574	231.61	260.515	230.089	221.441	201.387	213.105	212.699	144.135	145.075	127.145	246.147	280.587	266.546	175.996	193.853	181.648	150.237	154.273	173.481	157.831	181.696	188.002	250.997	254.379	255.799	224.488	234.253	225.451	188.014	173.796	165.409	196.442	227.46	173.471	117.762	105.871	113.379	127.397	109.219	113.66
395146	TCF3	172.528	276.603	205.101	260.747	261.859	228.168	194.733	214.76	168.358	157.422	191.539	127.276	156.921	183.201	155.624	169.448	164.153	129.617	128.569	200.635	178.479	171.598	204.967	108.986	183.584	224.448	180.996	130.25	195.68	151.889	332.827	306.821	328.868	262.017	258.4	272.853	282.118	297.139	343.815	306.958	358.583	376.446	287.265	291.276	297.955	280.504	228.663	218.202
395147	EIF2AK2	48.9989	33.7875	22.2212	28.3117	30.5883	27.5005	17.5984	35.6643	30.3196	39.6905	29.3143	22.2853	43.6691	53.5026	47.3742	150.583	114.239	97.6493	49.6013	39.8751	44.4375	39.7093	24.9183	41.1778	30.403	34.8722	26.7486	30.5894	23.4223	26.626	34.5526	44.5636	28.8691	35.8586	33.0767	30.0709	47.9187	37.6108	34.7726	35.0764	47.562	35.7873	46.3872	48.4119	49.9632	58.7251	45.7071	39.0603
395148	NEBL	41.1827	22.0903	23.7923	34.5383	42.5179	40.2693	13.3734	18.8676	15.4455	24.1205	29.2079	16.5674	35.6186	24.0761	18.7897	18.2782	29.1708	15.2437	23.7076	19.3171	15.8989	20.0214	26.8295	16.0635	21.1522	22.7147	18.9505	30.035	18.4858	22.9425	20.6468	17.3706	24.5273	24.4773	20.0002	23.8502	13.5185	12.1355	11.717	14.2235	13.6251	16.949	12.8719	13.9255	12.7544	21.5153	15.9577	17.9178
395149	MRAS	1275.07	1229.08	1245.09	1222.05	1041.41	1168.84	446.474	374.938	311.451	1066.5	769.095	635.338	340.989	378.375	251.748	817.896	868.898	799.189	411.392	391.841	361.299	661.02	719.154	667.983	368.49	417.238	342.953	619.71	644.619	592.679	364.695	260.952	320.207	306.911	334.184	304.749	448.99	483.886	453.989	502.332	397.311	477.024	502.038	499.197	519.236	395.374	364.183	358.36
395150	HS6ST2	33.6964	51.6913	52.5376	191.357	132.549	101.959	27.5314	27.352	31.1891	147.062	123.195	76.6167	61.5144	74.1062	59.0602	94.4708	130.037	91.5907	29.0174	36.6614	48.4937	81.7148	89.9964	86.3984	30.737	32.4877	30.2878	108.577	87.3664	104.355	70.3261	80.4556	90.479	150.078	112.164	112.821	74.5515	71.5123	61.3921	88.6802	107.61	89.3521	61.7236	53.5911	63.1394	74.7663	67.2601	67.6455
395152	AXIN2	78.9562	58.337	54.3966	117.006	97.795	58.872	43.4647	43.9877	24.9743	55.6729	43.2322	25.0411	31.0344	23.0395	16.8453	47.339	27.8459	28.3503	19.7197	23.1452	14.3162	28.5331	34.6826	30.9815	21.1875	29.9607	19.8519	29.406	23.7166	25.008	64.6848	78.7998	117.47	73.4617	106.671	74.9257	40.6727	35.1743	41.66	48.0711	39.6244	43.8491	39.1649	36.3987	33.6022	39.9798	43.4691	46.5968
395153	PTPRU	19.816	19.3635	19.7289	18.2461	17.8769	23.2214	27.9277	21.4505	20.163	23.851	29.4857	19.0228	20.7322	22.0359	25.9668	24.463	21.1761	22.4482	18.3187	19.8506	24.5761	29.9879	13.5006	21.6653	24.5145	24.1117	20.8761	21.5292	20.8784	21.5085	11.7466	10.2176	11.8387	13.1043	10.1921	11.2422	11.8971	13.035	15.8027	12.8312	13.1157	18.0842	11.982	13.1644	11.8863	10.2458	11.4211	18.8251
395154	DPYSL3	126.028	95.9131	122.328	117.54	108.072	113.178	141.998	119.206	121.978	97.5743	80.2082	85.5509	137.4	139.986	112.955	82.7707	90.1918	110.985	127.269	132.172	149.127	107.769	126.249	96.2868	115.59	104.396	114.255	89.2314	94.1459	93.2129	615.498	550.815	724.067	664.151	623.143	566.219	438.315	476.817	429.802	449.631	583.366	434.778	442.127	437.189	485.272	458.435	446.555	439.286
395155	DPYSL2	404.408	481.87	470.247	429.472	380.191	367.009	364.673	321.641	269.272	360.197	314.247	239.468	388.024	442.438	305.528	261.984	295.151	272.325	347.21	461.55	373.08	346.135	322.275	290.162	383.229	443.873	408.607	369.173	351.228	355.607	626.543	619.52	713.987	557.906	580.487	570.784	417.302	463.631	514.598	506.932	542.839	522.701	564.321	595.765	617.636	470.95	431.469	541.798
395156	CRMP1	39.0707	34.8488	29.5914	22.6325	22.4932	22.2306	20.9075	27.2463	21.7164	15.2494	17.986	18.4527	20.0903	22.7139	19.9861	15.769	15.9341	20.5422	33.4739	20.705	22.8118	23.5899	21.8689	19.8048	21.8036	19.0027	16.1878	21.6067	16.5926	20.3108	195.03	197.369	184.092	207.936	203.217	197.428	82.3692	83.0818	69.5221	125.804	142.618	129.184	97.5171	93.5536	101.271	117.801	127.645	109.184
395157	HNRNPH1	1091.4	1176.78	1111.71	1208.45	1046.54	1077.06	906.46	1033.4	1451.66	1221.21	1260.83	1738.56	1293.03	1458.16	1603.68	1551.49	1515.55	1819.06	1280.72	1436.26	1632.69	1369.81	1328.53	1231.61	1566.56	1460.15	1591.6	1754.28	1747.19	2086.16	1658.22	1254.49	1244.72	1208.79	1882.26	1782.55	1472.87	1281.93	1601.02	1754.71	1065.22	1461.48	1265.56	1363.4	1155.6	1234.14	1571.8	1461.84
395158	NF2	46.5041	62.3523	61.1716	68.9949	72.3049	66.5343	107.324	86.7883	84.6957	114.7	96.7682	67.9762	144.838	138.401	111.197	118.28	102.514	93.4554	92.161	111.01	104.862	58.0915	106.063	32.4527	113.159	141.177	86.7755	66.3943	94.2575	51.9889	38.1114	36.1041	49.0366	38.1749	46.9502	40.176	32.0683	44.3534	33.2638	34.5791	30.5878	37.821	33.5762	28.8937	28.2367	27.8294	27.5187	22.2368
395159	LOC395159	217.36	261.627	332.276	169.207	203.248	219.598	21.8447	19.7729	15.1659	27.8872	47.912	24.519	22.925	21.1018	17.6004	37.4848	41.9472	34.1806	18.5603	12.4651	15.0366	28.7082	21.7944	19.0484	13.5952	12.9594	13.6023	31.5146	38.7333	31.8666	1506.47	1097.01	1472.72	1283.89	1436.19	1526.12	851.614	958.033	877.565	1296.55	650.837	1134.37	774.429	827.565	826.665	988.858	1101.19	998.517
395161	OAF	134.469	69.444	87.8846	90.1929	54.4136	50.2944	81.7802	96.8737	72.4384	58.3453	67.3175	82.2248	62.7644	72.3687	91.7541	71.399	64.2209	65.2391	91.2506	74.2917	75.7541	91.3221	77.436	122.043	85.9904	79.0108	109.94	99.5249	71.817	92.582	179.419	232.224	255.622	231.849	199.308	227.194	202.056	193.352	195.88	168.267	201.472	191.193	221.254	207.07	219.877	216.722	234.051	220.697
395162	TMEM46	227.464	228.969	231.18	243.608	246.728	307.395	86.9586	77.1618	107.395	97.1125	120.877	136.588	97.6177	87.444	108.272	91.1369	99.0396	116.024	123.087	124.706	129.057	98.1596	92.4807	111.752	92.4161	94.2662	84.9139	62.6517	55.5523	89.5263	798.226	891.373	904.76	975.402	887.779	908.456	1209.74	1282.12	1457.23	1371.55	1650.54	1337.81	2145.75	1961.26	1928.66	2279.86	2318.3	2207.7
395163	FSTL4	49.6538	59.4062	38.4506	39.826	61.4576	49.3076	69.9668	64.7608	57.7648	61.3415	37.0469	42.2344	96.9226	74.943	69.4718	43.9469	38.7014	38.4318	55.4627	55.0486	59.3089	49.9096	52.8634	54.2819	48.1572	47.7236	43.2114	33.1178	30.8061	36.1068	78.6779	87.2787	80.8722	81.3733	74.0629	85.4461	89.3757	107.198	98.0828	94.3593	107.316	131.558	85.4562	88.959	91.1036	91.3058	67.1302	85.5448
395165	BHLHB4	10.8412	11.3158	10.6043	11.1952	9.73238	8.96432	16.5627	12.2296	12.0401	11.8275	12.6792	12.1764	17.3231	12.3169	12.5007	12.6683	13.3577	11.508	13.2263	11.1703	10.6038	12.7785	12.9458	12.6961	14.0583	10.6045	12.917	11.3598	11.5562	12.6277	10.7039	15.7528	12.2671	12.3372	12.1726	12.0102	12.7771	12.402	14.2641	11.9778	12.6416	13.1213	14.2097	12.7411	12.9894	10.6472	12.9626	12.6859
395166	FAT4	12.9757	12.7665	12.8111	12.2624	11.5518	12.6603	13.2565	12.1965	11.7864	12.2809	12.5717	11.9504	12.6355	11.3423	12.3175	12.5451	11.0964	10.6812	12.9918	12.4162	11.4918	13.2626	12.872	15.2693	13.3904	11.2171	12.0808	13.2415	12.0419	11.9497	12.7237	14.642	14.992	14.8692	13.129	12.9793	12.8124	11.0516	12.4134	12.6239	14.6537	12.6755	12.5624	11.6973	11.64	11.9996	12.3623	12.0906
395167	FAT3	8.19711	8.35897	7.85131	8.75753	8.38885	7.73943	10.73	8.44477	8.93698	9.47442	8.44076	8.96811	9.30798	7.59355	8.3108	9.10705	8.09408	9.83205	10.0394	9.14171	9.21322	9.1183	9.10409	10.6601	9.04506	8.81657	9.95533	9.37153	8.77655	7.94595	8.89497	9.70972	9.33459	10.0116	9.85421	9.08923	9.67169	11.3389	9.4017	10.4423	10.8005	8.5565	8.94838	8.69425	8.84362	8.36344	9.65587	10.0138
395168	FAT	19.1801	19.5563	20.7798	23.3323	21.7576	21.2597	24.8602	25.5471	27.3017	26.2481	24.6094	28.6933	20.8427	20.6767	21.8878	28.4513	26.7552	25.7123	16.1605	17.1046	19.3976	18.9158	21.2682	24.5432	17.0831	19.9543	17.3965	20.1424	23.1028	21.6084	20.706	26.8655	20.912	23.2138	19.1482	18.2014	18.1434	16.1556	15.2633	15.2886	18.1805	17.2657	14.7851	13.8929	14.2125	16.6536	15.4493	18.7858
395170	RGS9BP	36.3018	25.9061	29.4222	19.7466	17.3852	17.6693	58.9274	42.7198	38.8617	33.8585	46.0718	42.9103	30.6882	39.0318	33.8437	40.5217	44.4488	36.5957	37.1552	45.7043	33.0426	18.1374	30.2712	61.5996	33.2765	37.5815	38.4258	38.8374	43.7516	41.45	69.9128	84.7427	59.7526	71.2266	63.814	72.8348	67.2645	52.0603	76.6465	53.0081	77.2377	79.2185	55.6655	55.1689	50.1629	57.2013	53.9454	54.5209
395171	RIPK5	36.2893	35.0313	38.5462	24.6739	24.9642	27.2471	30.0962	35.1658	33.3335	40.9303	37.6169	46.8345	52.5996	60.6588	41.488	43.6297	45.4592	52.7676	36.784	33.4994	46.7487	40.1328	45.3324	37.5355	50.6983	41.5343	45.1527	42.0706	46.8671	58.9263	17.034	20.1954	17.6136	18.5285	15.8369	16.1204	20.5631	18.6312	19.6161	15.5944	14.6631	11.6815	15.5204	19.3283	21.9298	15.9381	17.0543	16.3844
395172	DHRS11	16.7858	15.7188	15.881	16.0682	18.1024	13.6705	22.6822	22.3429	21.817	19.0853	24.136	24.3489	17.4615	15.8879	19.0484	21.4539	18.0919	23.3629	28.6784	24.301	22.1435	22.463	24.4708	24.3346	22.844	17.3686	15.1074	28.6049	27.8705	17.5588	24.8764	26.4034	28.2511	35.6893	25.8868	25.3513	28.0216	31.4227	24.9155	46.2686	50.7461	46.6568	63.6557	43.6486	42.6144	63.6023	45.7545	50.4967
395173	APTX	292.311	256.592	249.879	261.271	308.395	323.339	341.543	335.214	337.033	377.006	376.524	359.691	301.661	376.802	300.098	448.154	466.45	436.403	330.33	370.688	320.913	363.837	391.748	265.763	344.723	330.123	255.816	341.17	359.578	271.213	142.05	86.7126	128.126	80.5842	102.914	99.9349	135.482	137.158	119.971	161.955	112.028	175.401	93.5251	95.3874	102.525	108.937	89.0485	92.3394
395174	MTF2	314.532	206.63	182.741	212.072	192.14	173.494	140.414	193.215	127.925	184.419	149.925	116.253	170.964	220.228	173.181	160.192	188.645	189.075	263.372	199.532	206.784	151.435	150.195	176.426	178.062	220.513	160.59	164.755	175.455	209.73	368.927	390.741	345.987	356.506	290.487	315.037	417.448	437.62	358.449	425.812	421.413	362.942	310.117	246.95	276.766	319.321	319.862	329.41
395175	EBF3	148.784	164.179	177.203	142.43	153.487	141.389	167.358	186.203	129.086	138.73	120.274	88.7144	131.775	166.636	115.383	94.9245	160.267	99.2797	97.3637	144.487	79.4641	112.879	120.836	59.145	117.399	125.247	93.8464	120.006	112.74	74.3509	346.982	313.02	325.609	306.711	290.148	268.934	221.783	246.828	210.029	242.329	296.99	229.517	162.543	160.722	172.58	155.523	165.135	165.358
395176	EBF2	67.3984	93.9658	70.5821	62.5996	75.2427	74.3241	94.4789	90.4714	75.4496	69.4302	64.9884	62.4976	62.644	76.659	71.6153	56.5391	55.7787	67.8893	70.2624	59.4708	58.3881	70.7762	60.1816	79.5854	58.839	59.7088	61.915	56.3359	69.3353	59.596	72.1501	84.8537	85.1501	88.1009	86.5858	77.7527	69.5605	73.1297	64.7939	57.2243	85.4643	62.374	66.3012	55.9728	64.891	64.3805	70.0952	45.6865
395177	BMP10	17.5081	22.6153	14.1553	15.6031	18.6196	16.161	21.007	15.0427	16.4757	22.5001	18.1465	16.3795	33.2931	17.4172	17.7277	16.0017	22.3003	21.4952	17.035	17.9055	17.7968	18.4277	12.0614	26.9132	19.8158	12.8557	19.7064	19.2535	15.5246	17.0691	12.7703	13.1479	12.6926	12.7319	13.6942	12.4949	13.9119	14.4718	14.8097	13.2673	14.9807	12.9361	13.4904	13.9382	12.7126	12.4259	14.6825	13.1985
395178	UBE1L	47.9315	65.2445	68.867	67.5814	56.1037	56.4946	55.1032	48.0489	51.2848	44.2456	44.594	68.1672	60.4599	46.4612	56.5779	52.0616	48.8773	58.1631	58.5966	51.3258	58.2699	57.9212	54.2734	63.5629	49.9993	44.5099	55.3465	59.1333	51.2581	52.6153	85.5161	81.7416	95.0885	102.6	92.9683	101.498	102.257	101.095	106.802	95.1803	80.6618	99.9857	105.702	113.166	102.31	84.2694	92.9491	120.642
395179	ROR1	109.073	55.2135	65.9505	90.0442	63.6284	55.5712	80.0281	122.691	98.3584	194.251	221.988	216.005	106.548	99.0532	115.387	130.17	112.401	136.442	72.904	72.0724	78.4089	115.751	141.056	146.265	81.397	109.774	112.223	159.372	224.874	235.977	356.808	442.088	332.437	393.333	326.102	363.667	177.657	130.725	171.643	163.792	200.835	170.255	151.788	143.612	145.122	182.986	183.276	164.574
395180	CXCL12	58.0767	81.2038	101.736	129.683	131.295	115.641	44.2318	32.1536	25.0737	28.7558	15.8892	30.1014	34.5788	26.886	41.8462	41.0611	27.8022	42.5247	27.2356	30.8678	53.5287	29.2704	37.2816	21.6097	51.0011	45.7409	34.1291	22.2381	19.5317	33.0862	129.01	112.555	131.705	129.22	121.23	117.088	76.3089	76.6155	66.6728	63.013	88.7495	70.8874	90.9689	84.8033	95.0145	109.593	128.064	123.692
395181	RPSA	5197.27	5032.07	5609.95	5587.4	5302.79	5533.87	4599.24	4261.28	4186.36	4011.02	4165.42	3954.89	4352.27	4195.07	3850.81	4199.05	3600.08	3552.13	3520.61	3950.97	3774.09	4211.14	4104.19	3425.8	3730.15	3361.53	3559.23	3780.13	3722.07	3609.7	7263.13	6634.98	8110.11	7617.1	7022.09	7176.44	6890.53	6657.36	6720.99	6531.74	5993.25	6625.97	6936.89	6699.72	6735.42	6619.21	6468.39	6051.49
395182	ST6GALNAC4	101.763	79.1456	88.3129	132.254	121.636	157.048	206.858	230.913	189.358	291.006	332.21	312.321	171.499	196.633	176.416	311.141	237.673	226.27	127.952	199.494	187.272	240.315	208.876	93.8477	180.321	168.255	140.781	136.271	160.878	95.1735	40.1607	66.3135	65.4977	62.8017	46.1566	45.9101	66.9034	64.7011	74.1662	35.3399	38.4433	70.1479	96.665	54.9083	80.5299	52.9759	66.2572	58.5798
395183	BSX	24.0976	25.6589	27.5496	22.1239	26.7778	27.0604	44.4176	28.1791	34.5479	48.9893	26.9107	45.1322	39.1037	22.0381	32.0751	36.4858	40.2503	29.017	31.8499	33.2457	43.2734	28.3611	45.7763	33.0266	23.3987	35.4895	32.3896	30.1339	26.5554	22.6074	11.9213	13.3655	12.3348	12.2063	12.4803	14.8728	12.0811	14.8993	14.3546	15.2947	12.6418	13.2743	19.0569	13.7467	14.0153	10.4579	16.0376	14.2562
395184	SLC35A1	334.101	245.079	305.39	244.302	236.228	250.265	239.91	223.322	175.444	249.337	264.591	214.801	303.035	281.987	232.549	253.094	231.063	219.636	311.497	318.979	263.691	257.418	290.163	349.928	259.328	244.114	276.776	317.454	344.786	363.573	555.889	490.876	503.602	494.839	503.065	491.935	444.472	519.728	469.746	443.506	358.369	452.58	385.698	414.673	425.19	377.401	440.99	367.691
395186	IL17RD	15.0225	26.1582	25.1476	22.4274	26.2913	26.2048	18.3384	15.8659	14.4815	14.3407	15.5529	12.2579	17.729	12.0787	13.8199	9.26676	12.9097	10.5022	14.6785	14.6065	11.4301	16.5396	13.9141	15.2135	14.026	11.469	9.80911	13.9909	11.1728	11.6757	215.397	266.066	213.05	208.286	200.166	219.977	151.049	140.478	122.215	151.142	221.199	145.19	75.7153	68.347	72.7174	79.5382	75.1723	75.1622
395188	SMC3	162.91	219.197	195.485	221.146	222.359	243.106	116.508	117.585	116.469	174.639	149.24	109.753	169.969	150.628	112.233	132.996	120.714	91.0764	114.832	158.472	124.239	132.419	153.928	102.8	111.808	146.584	116.329	126.991	157.253	148.916	241.815	345.771	259.421	291.608	236.248	248.984	304.11	310.656	247.086	256.333	316.474	230.88	216.909	188.961	183.91	277.698	260.911	257.475
395189	SMC4	154.356	98.4084	147.378	112.02	99.5296	100.034	106.95	147.719	107.662	70.7198	87.4518	60.7631	63.0198	86.538	59.8278	50.588	35.5455	37.1491	95.3648	87.054	98.4228	76.1062	92.8391	78.0741	85.8715	73.7225	65.8206	35.8796	48.5591	59.2169	249.823	326.761	256.862	275.882	215.753	238.264	296.585	352.958	262.725	301.802	377.232	351.48	249.121	239.274	248.966	309.593	262.506	315.594
395190	P2RX1	27.8134	29.0736	20.7457	29.1815	23.7163	19.8301	39.3761	22.1452	25.3774	27.0753	26.3822	26.124	33.4339	20.8167	29.9543	26.1948	26.5846	21.0646	32.89	28.2312	29.9305	25.9198	24.4445	24.7555	17.5727	19.6877	34.6911	23.8322	32.2019	24.0498	12.5666	8.99863	11.2879	9.70839	10.4234	11.6626	16.6854	14.1291	21.1013	14.5969	15.9904	13.5099	14.1403	15.5315	14.7404	16.5117	17.0637	14.5307
395191	OTX2	6.87956	8.04557	8.9918	8.37104	7.14456	8.02882	12.9764	8.77352	11.2711	10.8338	8.72722	8.26164	7.99544	7.66661	8.67571	8.02317	8.49733	8.08296	9.08215	12.5577	9.30495	8.74928	11.4664	10.8091	10.8261	7.58529	8.19816	8.63073	7.81406	8.29712	8.99808	6.96819	7.6475	7.76196	7.47576	7.7671	7.52175	9.66162	7.9898	7.35271	6.74476	7.22741	8.68471	8.78718	8.65776	6.93546	8.76943	7.57592
395192	LOC395192	24.7189	30.5668	21.6686	23.9151	26.1245	29.3723	31.7998	31.8605	30.3131	36.3926	29.7651	30.9741	32.7556	25.7934	27.1224	24.9603	25.6804	26.3194	31.6894	30.0659	31.7271	45.0681	29.9715	49.5424	35.1487	23.6089	31.055	31.7118	32.0224	22.3664	28.3101	23.2519	21.9746	22.652	26.2841	26.2899	28.0516	28.0709	31.7203	28.389	22.5292	33.0998	26.4211	29.9537	33.5998	22.1685	33.6948	29.2725
395193	NR13	1137.7	1488.26	1464.83	2098.06	1598.86	1806.26	286.909	332.207	422	327.646	331.163	378.372	199.492	295.741	303.992	469.311	420.975	414.265	236.163	359.65	448.261	380.495	321.485	219.941	376.339	538.762	466.46	296.946	401.346	310.807	167.232	106.227	159.302	133.154	141.668	127.985	184.166	194.635	163.862	196.364	169.386	205.519	364.363	330.077	328.003	305.439	290.51	296.048
395194	TLN1	309.757	353.69	488.315	247.269	324.661	350.738	239.358	248.335	287.121	192.642	248.232	252.056	259.541	341.003	249.751	274.688	281.201	267.507	242.069	325.784	280.191	241.093	317.588	229.942	272.389	290.512	214.182	241.049	280.652	183.213	124.281	108.525	118.943	99.5556	134.474	131.806	134.39	111.247	164.321	132.05	96.988	124.814	148.254	185.245	157.25	122.119	148.987	140.631
395196	IL1B	11.3795	14.1553	10.3214	9.72333	13.2848	9.15774	16.5775	28.6769	16.3552	20.172	12.4422	13.8583	17.1101	12.7764	13.4621	14.7017	15.9675	21.2283	16.9868	16.0797	12.8017	13.4309	19.6538	17.4889	18.7878	16.522	13.2266	13.7642	17.4247	12.0369	7.453	7.85269	9.17047	7.80633	8.81544	8.67203	7.88835	8.8945	8.8701	9.23877	6.82064	8.67688	8.04125	9.77845	7.54829	9.46459	8.83597	7.33435
395197	RAB5C	519.339	463.593	385.462	489.169	428.927	449.361	436.053	375.614	354.948	479.128	388.797	304.459	524.649	490.878	367.67	434.728	402.154	369.598	401.398	394.292	390.189	421.02	499.638	395.198	433.681	446.24	416.072	395.348	415.659	369.387	709.271	611.342	770.424	741.191	753.354	736.445	597.704	663.061	621.447	694.096	568.426	612.173	662.434	591.396	614.913	581.636	550.78	501.487
395198	CASQ2	3581.57	3646.81	3953.65	3131.85	2939.46	3208.08	5011.34	5192.91	5405.82	5027.18	4860.63	4953.92	4897.85	5416.1	5308.9	5272.65	5375.82	5363.66	5592.7	5483.69	5730.5	4345.75	4946.47	3906.02	4718.87	4817.69	4470.53	4670.36	4768.05	4759.7	681.03	534.508	644.938	565.743	689.744	614.843	929.167	904.019	1099.67	1053.33	1163.45	1013.68	1466.24	1444.96	1496.74	995.24	990.68	1108.06
395199	IL2RG	46.4361	45.3245	57.5511	39.343	41.8823	36.0211	61.7161	62.0172	63.2996	62.9893	56.3013	66.4121	84.4868	91.8947	78.5105	79.4248	87.6201	76.1367	62.7148	68.4766	83.8289	86.1883	100.514	77.9397	91.6067	90.3254	69.4139	80.498	87.0084	59.7434	33.6227	26.5954	31.1253	36.7029	38.8758	45.5261	34.7322	42.6389	55.8674	41.6095	37.1489	36.8209	42.3386	55.1105	48.3771	40.5021	47.5402	50.1418
395201	SH3GL3	52.987	29.0675	44.1408	38.0932	51.7784	55.4615	33.6565	37.8794	24.9772	45.4609	26.3188	37.6696	25.7179	26.9893	29.9308	34.0573	32.44	31.8179	33.092	38.5514	24.2184	40.1358	29.8318	32.8834	30.0201	27.2768	32.4947	35.3539	46.2585	34.7258	224.612	201.175	198.9	167.599	170.541	173.823	240.957	259.963	221.402	262.495	291.957	253.25	185.218	169.554	181.797	182.684	177.702	180.965
395202	SH3GL1	62.4545	72.7558	94.4884	95.4585	85.4804	89.0924	56.6454	55.6294	52.6505	71.1733	48.2103	60.8764	51.7756	52.5773	58.9768	65.6181	64.8108	74.3213	43.8423	62.7724	70.7185	58.7199	67.7712	38.4479	49.1964	56.7418	40.0485	56.9751	69.0634	56.7422	51.7534	39.576	56.4639	40.4534	52.8135	44.851	38.2522	33.4953	51.1735	48.0885	47.9897	42.8949	53.2479	58.2248	71.7336	35.509	38.4977	38.8964
395203	SH3GL2	13.0705	14.9208	15.1955	13.6935	12.1164	13.6833	17.4328	15.7515	15.1455	16.5301	15.3073	17.8044	18.7369	15.5773	16.6389	16.3713	13.9601	13.1493	18.9352	15.9649	12.2092	14.4959	12.7676	30.2254	14.701	15.5081	16.5714	20.9237	18.0477	11.9779	24.8836	29.7459	27.3696	26.4239	28.3859	26.1631	25.7784	20.6246	20.2924	24.0832	26.7718	21.6405	26.0583	19.9995	21.1453	20.792	21.6613	22.4187
395204	PCM1	261.606	258.716	219.126	292.447	310.688	280.86	329.551	320.241	251.964	325.666	292.502	253.855	373.023	293.147	285.223	267.561	268.207	238.098	289.779	268.967	292.68	242.949	270.512	253.223	268.506	309.133	285.297	285.304	285.741	265.166	217.874	259.862	217.922	244.601	191.517	198.824	233.122	207.471	192.197	227.356	246.758	251.712	164.785	184.956	194.298	236.399	249.869	274.11
395205	NODAL	85.2984	103.336	99.9223	91.7842	87.9525	87.8682	165.146	102.266	143.321	144.21	99.9488	116.483	133.866	79.6573	109.117	107.625	114.403	148.839	78.5797	136.032	114.543	116.099	159.639	101.545	109.807	90.8773	117.784	100.766	80.859	73.0792	33.9051	41.3695	32.5142	27.0904	36.1031	28.8407	33.8333	40.0387	38.6755	35.8772	23.8283	28.7595	34.5506	38.6224	34.0699	33.4595	24.7423	36.3492
395206	CHST10	77.1414	66.4523	72.6073	66.4124	75.1181	73.7981	41.4272	76.9769	45.5803	37.7426	46.148	37.6377	58.2516	82.4882	37.4439	50.5053	59.868	38.9117	85.0016	70.9386	67.9966	46.4145	46.9655	47.2628	75.6192	58.4028	60.5425	49.9081	59.6103	59.7172	145.085	169.468	158.512	172.7	172.464	166.935	159.975	156	161.633	144.556	175.863	166.919	163.868	166.501	160.944	162.215	164.221	157.766
395207	CENPI	72.2985	49.107	42.4583	33.665	40.6408	29.7476	33.2124	32.076	27.8621	17.1118	26.1308	12.395	18.73	22.265	18.1364	20.9151	9.27527	17.942	28.7716	24.1573	21.3923	38.9883	16.0838	42.8697	17.5547	16.2037	12.3221	16.8242	14.7827	14.9947	131.277	182.932	130.485	126.765	118.19	120.21	129.165	119.376	124.069	128.117	151.078	136.22	106.979	110.263	105.279	133.333	109.159	121.624
395208	MAB21L1	24.8833	16.2427	18.5284	19.2377	24.4613	29.7902	14.0319	22.8103	17.0432	21.0028	23.4132	19.0541	16.6402	13.9735	14.782	19.4854	14.0613	20.1901	13.1021	12.2069	10.9236	13.9912	15.1505	13.78	16.5227	13.379	12.9525	12.8182	15.2549	17.1845	78.0716	74.9161	73.5396	69.725	77.0614	62.0886	39.1229	48.465	38.549	56.3201	24.8626	52.4271	27.1817	37.5302	44.1107	37.8151	28.4453	34.3627
395209	RARRES1	681.53	521.116	602.882	554.063	505.811	430.112	589.636	534.635	556.914	431.438	403.579	322.42	876.359	820.116	622.427	578.245	588.438	552.607	460.065	519.643	459.546	437.028	480.677	324.951	560.023	600.273	439.552	493.554	510.697	428.583	478.468	330.21	444.631	374.307	437.889	447.162	310.024	378.173	313.458	375.805	193.747	394.214	296.93	353.799	317.586	252.339	293.287	225.411
395210	SPP1	24.0623	26.5632	20.5231	339.762	339.656	324.692	47.8873	37.5966	36.3894	27.0268	39.411	33.9068	59.1463	33.3483	35.0877	68.1374	56.8557	75.645	69.8046	74.9836	71.0562	39.9917	46.1049	38.4561	63.0442	64.803	61.2313	37.446	38.058	39.3198	164.286	151.688	185.586	242.419	259.324	286.952	169.796	177.904	143.08	239.061	153.362	252.496	33.7819	28.3068	30.9026	224.006	233.695	217.918
395214	RGMA	19.2871	18.9722	17.614	23.9498	23.2805	17.1202	23.7812	18.5915	23.8949	17.4231	23.8281	28.7052	24.9771	16.1774	23.3085	25.7886	25.7497	33.1682	27.3187	22.5389	21.1248	32.6514	19.1008	29.8669	28.672	18.5059	22.7747	22.5068	21.14	20.1266	14.4414	14.4658	13.6004	16.656	17.8378	16.0997	17.3007	14.8835	17.7198	19.1571	16.8966	14.6143	18.2924	19.0464	15.6368	16.8037	15.9218	14.9872
395216	TMEM121	26.4874	22.4709	24.1127	29.837	19.8828	23.8472	30.9411	18.9677	23.73	24.9531	19.5295	28.3064	21.3068	16.791	27.4838	24.1508	19.5269	23.593	23.9582	25.0229	29.9164	18.9881	18.0448	39.5945	25.3513	20.8568	24.9611	20.3213	24.2166	16.9864	87.3218	84.0175	106.957	88.856	97.9376	92.9901	53.0747	72.5482	69.684	60.3678	50.813	62.8534	49.0523	55.7506	51.1073	50.5222	31.8867	31.6371
395217	FBP2	367.078	411.091	454.305	774.204	692.724	774.013	4654.92	4125.23	4671.69	2846.22	3132.95	3448.76	4517.42	4140.08	4802.98	3632.52	3304.13	3243.26	3231.79	3786.14	4358.85	3208.04	3143.89	2890.31	4313.95	4370.88	4917.4	3102.26	3161.34	3458.38	33.7767	33.9793	25.0507	26.7344	23.3357	26.801	32.3599	22.3939	30.0332	39.8458	29.7633	22.9212	59.0685	57.3796	54.3379	31.9331	37.9392	26.9689
395218	FBP1	18.9487	8.76197	16.2451	20.2374	17.0511	13.4357	49.77	63.6199	43.2994	60.5818	48.3362	31.3249	62.2072	57.447	44.4978	62.5617	51.4262	41.0568	54.5579	49.8696	46.331	55.8427	55.244	66.1762	50.1226	54.1563	39.6563	63.4056	36.2048	42.8509	67.2928	46.9738	78.9747	77.7812	77.9688	77.6002	48.06	58.3799	52.2386	58.6689	43.6279	60.8528	44.6319	43.6606	42.7814	60.1377	51.0668	55.0056
395219	SOCS2	9.93016	8.516	12.2223	11.0721	8.30622	9.16921	12.2025	13.2198	13.6035	12.0682	14.3353	12.8009	13.4519	12.7566	10.2244	22.1737	16.9384	26.2136	11.9171	13.2208	13.0316	14.0401	17.7951	13.7633	13.5491	14.8791	14.3037	17.1409	19.7187	22.8145	137.793	127.604	143.391	155.119	130.801	130.178	26.0221	30.9809	24.829	39.3262	33.3674	36.6211	19.2917	25.1083	20.2642	34.5263	30.1797	26.8932
395220	OGCHI	13.154	13.4476	10.635	10.5586	12.528	15.8501	13.3499	14.0767	16.4873	18.1224	24.3413	18.4877	21.9756	18.4388	21.6982	36.2407	35.6551	33.2774	18.7856	16.8118	18.9764	17.6722	20.5802	23.3295	27.2642	14.2297	20.2854	16.7852	13.0857	16.6004	13.4286	11.3038	10.5555	11.2379	11.7948	11.3637	11.5017	9.71538	10.999	9.51543	8.70698	11.225	12.0121	10.9003	10.4939	12.4611	12.819	11.8719
395221	NR1H3	137.374	109.4	169.44	138.873	134.853	143.733	189.472	179.286	250.226	195.266	185.863	238.324	224.968	258.851	263.318	270.477	247.422	293.602	193.646	206.42	268.736	211.463	223.573	175.494	239.179	240.224	262.033	208.023	237.59	253.082	160.993	180.702	184.332	200.334	164.965	160.57	179.545	154.676	145.649	149.212	219.704	148.324	191.695	175.822	170.406	219.709	189.927	171.221
395222	MTFR1	379.639	300.401	320.393	266.428	308.332	248.497	273.094	280.243	221.758	264.771	227.821	176.67	272.754	255.809	238.483	244.397	187.466	183.232	232.159	229.581	196.454	220.512	239.848	190.244	211.932	228.281	200.124	213.558	212.335	183.914	529.605	592.587	550.338	555.21	483.373	514.46	542.451	551.67	458.728	458.63	577.162	487.438	482.025	482.646	491.402	478.359	526.906	522.636
395225	TOB1	388.823	365.627	334.831	392.091	372.912	354.451	600.062	873.627	1105.08	830.048	902.408	1257.84	737.229	901.671	1125.39	935.737	1076.27	1374.1	1072.28	1016.99	1227.88	892.241	886.017	1054.1	977.902	1073.27	1182.45	1192.1	1121.5	1370.78	79.0601	72.4689	67.694	69.8286	82.7854	76.1035	68.5806	64.8448	59.5081	63.9111	61.9775	76.3367	85.6267	86.0987	79.0435	85.6908	109.674	92.7742
395226	IFRD1	1026.76	834.273	807.63	949.035	908.129	818.535	822.173	901.209	946.144	926.153	999.523	936.909	823.16	869.249	905.161	950.406	953.567	952.008	1067.99	973.805	1061.87	902.265	865.265	1029.21	889.053	951.86	922.7	898.471	919.352	1005.78	452.035	439.163	510.228	452.761	482.043	478.691	459.445	487.146	454.116	401.046	504.714	437.905	410.904	375.23	406.253	424.201	463.526	383.7
395227	SULT1B1	105.835	105.191	70.4537	82.5749	132.092	94.2058	52.8193	56.5379	30.2433	53.1183	44.6341	38.8491	67.3935	38.9759	39.83	34.4701	27.1538	42.2719	33.9286	35.232	50.594	32.2233	62.6409	20.3097	72.1565	70.7137	56.4593	32.5024	34.0039	27.0345	68.7584	43.4814	56.4261	38.5539	59.3598	48.2945	32.0756	48.9669	39.9627	46.2705	26.4088	54.6341	47.3083	54.9335	57.1412	42.8862	40.9108	45.0406
395228	RDM1	15.7587	20.061	16.2306	44.1137	46.125	41.9245	16.3611	17.6614	15.8875	25.5436	26.6107	26.5739	14.1745	18.6133	22.1331	16.2899	16.9895	21.9053	20.7232	15.8056	16.6191	17.2876	27.8594	31.7478	18.2774	22.5549	18.5516	24.6915	27.5336	24.4331	115.322	100.683	108.154	109.242	127.179	118.692	92.4632	101.026	102.888	106.882	72.3289	94.75	67.5411	88.2043	70.98	92.773	68.5283	75.0444
395229	TCF7	24.4547	27.1412	32.3245	28.5184	33.1947	25.1026	55.0179	39.1576	34.8853	53.9281	45.4166	46.9402	65.6028	37.034	48.4567	61.7604	55.9616	52.6735	39.4561	43.5708	49.9426	51.5125	55.4479	45.2445	61.1269	38.5936	74.8597	55.2488	39.1059	53.3446	27.5173	21.1377	26.2048	25.7057	28.0059	26.0072	28.8547	22.9701	28.6627	37.6834	30.8414	16.2689	28.1031	30.0341	22.7283	27.4166	34.2401	26.0208
395231	HOXA3	74.896	59.012	70.9746	70.0487	50.4551	90.1248	55.3914	65.5633	61.2237	39.3493	40.5715	44.9026	35.5349	43.564	37.1315	34.2557	37.0631	30.2233	37.7441	31.6638	36.7607	24.5116	32.4668	36.1399	45.8737	47.1014	37.6513	31.0032	42.9412	28.4382	86.6016	68.6518	70.6159	71.3462	91.4464	88.6251	67.9572	65.9222	78.4819	80.6398	78.6436	75.9543	57.9085	62.0949	62.4968	41.3814	37.3567	41.2678
395232	EIF4A2	6794	6421.43	6743.85	6767.07	7057.76	6825.07	5756.67	5976.44	6551.01	6468.55	6955.57	6894	6031.23	6156.79	6438.1	6695.73	6718.51	7115.29	5929.28	6008.56	6165.66	6235.06	6469.78	6676.48	6375.71	6649.89	6888.15	6990.93	6645.55	7331.05	4242.44	4557.35	4058.67	3861.44	3946.35	3922.19	4924.79	4792.67	4324.36	4712.6	5959.24	4949.53	4882.24	3965.24	4422.05	4922.76	5242.89	5255.71
395233	DYRK1A	103.786	56.079	146.323	78.9706	59.2263	109.127	39.3817	31.7756	39.795	50.7204	31.9695	43.6493	38.881	32.1827	49.8127	40.3862	33.6229	61.1949	60.6596	41.9683	84.7032	29.1688	29.9382	35.7631	32.8735	31.3153	46.158	35.8283	38.5707	46.357	73.8717	71.6371	74.4595	68.1143	68.893	61.9886	75.2912	71.8879	70.0686	72.4229	107.791	75.2366	96.7482	91.8221	105.315	107.787	80.7041	92.0662
395234	INVS	58.6152	27.5928	33.2977	42.7423	51.6336	33.2318	43.5959	37.5052	42.8664	44.4574	34.4937	35.0248	48.2685	42.4243	27.4062	47.4645	54.5601	50.3849	64.0822	46.1145	33.625	35.6084	43.6105	55.973	51.2745	33.6856	33.0055	39.0273	48.074	40.3106	96.2169	123.679	84.7127	104.517	96.6259	108.351	82.8893	101.333	97.2949	106.1	117.754	83.0858	102.987	98.2848	89.2309	109.353	89.9502	82.9556
395235	WNT6	46.9071	69.5622	54.7052	47.9177	44.7203	62.1128	97.3951	80.5701	69.2566	74.9606	65.2273	69.1416	84.5588	63.667	84.9907	78.2658	56.0512	77.2758	69.3384	69.0494	57.442	72.164	72.5655	66.2533	69.3659	62.2767	75.5417	68.2763	66.8309	53.9395	40.6623	44.496	40.9171	42.7042	45.1281	44.3851	40.5399	42.6495	39.3228	26.5317	25.0883	29.6483	26.2445	30.7687	29.2751	43.3538	40.0477	36.9591
395236	BID	61.3202	75.4424	61.9257	116.317	114.058	104.511	64.3929	48.2634	51.21	52.9493	39.6179	32.4822	62.1809	43.9476	44.4035	47.6756	45.893	46.6254	51.3033	60.8071	56.9536	51.21	55.5301	62.6243	55.7694	54.9843	60.8562	47.9027	44.4035	38.9686	381.213	259.433	378.237	341.787	382.339	378.657	286.172	279.273	343.052	350.909	284.716	308.956	224.042	240.255	255.806	164.516	183.073	190.048
395237	SFRP1	21.2819	18.173	22.4095	20.2374	19.0473	19.6537	11.788	12.0937	15.551	13.3514	12.4815	10.0068	11.6753	17.13	17.4709	14.8644	19.4847	14.4383	15.763	18.3635	17.2983	10.9013	12.2079	16.5239	16.4183	14.785	12.5963	9.76804	10.8167	11.9028	274.525	324.282	289.13	283.103	292.514	277.624	195.313	200.37	200.899	185.977	225.405	190.403	155.473	157.907	154.633	152.769	172.292	162.362
395238	WFDC1	369.087	277.685	344.353	337.452	272.727	248.187	317.866	291.932	252.211	277.468	297.478	218.044	329.896	323.225	273.407	327.962	273.325	245.445	357.368	329.14	283.148	333.856	356.394	352.159	277.527	269.634	319.518	236.492	245.878	262.719	372.577	583.095	545.739	553.222	388.861	386.205	455.812	425.497	377.034	445.014	673.732	415.691	527.55	525.656	523.834	676.336	407.698	568.771
395239	KCNIP4	7.28704	6.91515	6.7332	7.17004	5.69982	6.79872	8.01061	7.51566	7.67383	7.19236	6.42124	7.43813	6.73402	7.50818	9.14313	7.62498	6.04852	6.31063	9.88625	8.36923	8.55314	5.88153	6.08076	5.53869	9.03599	7.75248	7.03182	5.81298	6.59764	7.08081	8.8483	8.80513	6.512	6.8728	6.15723	7.04407	6.51833	6.97132	5.56638	8.53867	6.23575	7.39454	8.96506	6.28129	8.72039	6.89403	6.90985	6.83896
395241	HOPX	349.576	378.007	365.748	535.287	532.528	567.501	241.09	247.895	280.197	183.105	183.514	181.15	191.591	251.883	219.071	183.86	199.563	202.143	287.056	368.781	395.075	166.433	188.054	99.5411	256.007	252.237	248.904	119.635	137.391	142.199	61.039	50.1077	62.7345	46.4108	53.2873	58.8568	76.7422	71.1043	80.7195	78.3343	49.4142	85.1017	75.4956	85.955	79.1999	90.1376	100.959	89.8778
395242	EMB	35.2516	18.7699	16.5801	17.3458	12.0137	13.2295	13.3385	23.9694	18.9241	11.3474	13.055	13.8523	15.6118	24.6136	16.2351	24.1453	23.8283	18.6928	33.0481	35.9953	28.3757	47.7549	59.3467	49.6917	58.7804	45.2967	45.1452	69.2716	73.4002	79.5462	133.993	157.083	112.537	92.9382	77.4813	96.8295	48.8113	50.8855	46.6848	41.6231	44.044	51.7056	34.8556	32.5663	31.6084	71.3977	58.9176	54.3051
395243	IRF10	143.923	95.4579	103.134	64.5948	65.4912	62.2119	58.1998	44.6787	59.5322	71.0842	43.9772	52.3336	55.3744	37.4194	52.135	121.617	95.2646	81.7851	48.5853	56.5379	48.7691	54.1122	47.0966	57.4874	50.3959	65.6596	59.4349	66.0757	61.6486	52.1323	21.7957	21.684	19.1566	29.1491	23.0141	28.4563	22.8119	19.5964	30.2764	21.0933	20.5958	23.4952	29.9689	22.2059	28.1474	24.377	30.4326	23.8417
395245	MSX2	9.02488	8.48149	7.20582	8.30155	8.67039	7.51676	10.5804	8.63814	7.45198	9.15991	7.61246	7.91476	8.88243	7.48707	7.23427	8.43218	6.95493	8.94986	8.87234	7.4496	6.83865	8.09111	7.951	12.6893	8.89399	8.78312	10.7631	7.99601	8.56541	8.93105	11.712	9.19381	12.6542	26.8143	27.9705	25.7195	32.0632	39.0235	38.5938	9.47441	7.47309	10.1136	9.40611	10.8587	9.75235	33.9446	35.299	31.7453
395246	ACVR1	367.007	272.157	249.782	287.323	284.715	302.604	248.334	276.78	223.778	245.783	244.868	217.562	289.009	275.59	225.214	240.343	262.172	206.773	261.559	278.088	219.727	208.635	241.054	206.943	218.235	240.793	206.934	221.653	250.192	207.591	245.531	226.024	223.535	222.992	248.506	241.382	188.846	199.435	233.673	246.053	273.678	255.051	236.528	244.84	252.152	211.437	198.956	211.302
395247	SMAD2	327.374	208.278	243.965	264.394	255.374	238.2	301.039	288.345	245.025	313.171	251.23	182.233	325.008	276.456	253.432	267.068	216.929	175.276	317.728	291.648	300.097	323.028	395.567	361.887	279.083	312.469	258.66	261.906	267.024	281.807	365.998	342.215	367.91	292.705	287.499	289.041	377.795	416.048	373.775	396.166	384.535	366.145	295.464	292.076	266.851	309.633	274.717	273.269
395248	KCNT1	45.2641	63.1677	73.4734	46.0229	60.3421	53.2205	80.9048	53.4194	73.0755	73.0877	64.6659	69.7375	64.5404	60.1011	67.0126	72.6775	62.464	53.5565	62.3323	80.638	61.1821	60.4905	75.0418	72.1172	71.5815	57.5258	71.1172	69.1569	55.6052	59.4292	24.5515	25.3935	23.48	29.5678	25.3656	28.4062	35.6947	31.2923	39.4007	40.9593	35.6334	36.3048	48.1967	58.6438	55.2616	49.3829	43.4269	51.7622
395249	DDX1	686.21	566.653	494.802	651.436	576.18	553.132	892.021	862.746	790.88	766.573	790.72	684.233	1099.99	1006.7	1012.57	780.337	737.241	707.454	1171.59	1116.93	1070.53	779.821	795.729	780.636	897.968	923.594	907.698	795.697	764.202	814.165	794.136	778.376	754.022	740.645	734.139	720.374	614.542	642.103	608.318	628.5	763.177	600.94	500.943	478.897	491.263	543.672	520.315	548.188
395250	SSBP3	162.123	173.785	135.504	176.659	171.392	201.197	153.603	169.341	133.749	190.103	184.578	184.813	168.567	164.177	140.782	176.22	179.947	164.855	149.268	137.08	161.29	157.63	183.839	115.821	155.782	201.045	161.338	157.768	161.729	157.047	372.629	254.555	355.325	331.12	319.457	345.89	239.899	261.804	266.618	265.88	281.765	268.765	255.594	267.797	263.103	217.247	235.334	218.91
395251	NSG1	33.3473	18.0305	20.5612	29.3378	30.7963	25.0317	8.98613	15.0236	14.1348	45.4174	43.4814	30.7738	12.6752	11.9639	12.0214	20.6512	25.4657	20.6226	12.6041	10.2981	7.21949	22.268	22.0472	21.424	10.1721	12.1554	13.6317	33.2491	46.5777	47.6611	238.359	208.801	235.771	262.557	296.165	267.888	203.358	203.247	189.72	356.913	342.465	309.325	162.974	146.215	136.267	254.677	259.552	222.837
395252	MESP2	39.6803	64.5448	62.7617	51.3348	40.3043	42.2012	71.9028	49.0758	67.1601	53.9337	61.4849	72.1599	47.5794	53.243	51.4307	45.4346	62.8489	57.4801	56.7308	79.2273	44.704	50.6571	70.208	58.7056	72.804	44.4042	82.4015	59.0888	63.7243	46.5986	35.1269	23.183	23.4855	21.1736	22.1006	27.054	21.3474	29.534	30.3235	19.8143	29.6627	23.9221	34.5506	30.9442	33.6468	34.9433	35.1996	20.9939
395253	NR2C2	50.5673	28.2827	37.5721	35.5966	29.0192	45.0443	30.8196	42.8703	39.3949	48.8476	46.8029	45.4556	34.5817	46.607	34.2663	47.5132	44.4914	35.2038	30.68	34.2458	35.4758	38.305	39.059	28.4021	30.2371	39.3135	36.9107	33.9054	47.6457	43.3854	48.8281	60.4014	55.9438	49.178	43.7294	46.5425	58.4801	52.8169	53.0172	61.2296	83.4936	53.429	70.3199	65.3522	71.176	72.5375	60.5175	57.5605
395254	FKBP1B	564.255	466.994	464.309	525.36	446.096	385.793	1169.31	1028.59	953.016	1438.03	1376.66	1174.41	702.267	686.166	588.082	1062.97	965.057	754.317	317.757	290.729	300.005	967.443	964.577	905.319	392.14	445.572	347.737	557.093	576.494	540.937	379.147	255.34	348.7	362.908	381.146	396.093	384.928	416.14	476.227	518.109	215.032	519.649	508.311	594.552	597.137	499.844	520.716	525.444
395255	FIGF	147.302	142.423	125.89	276.786	355.331	272.017	560.753	639.305	519.358	511.654	586.875	468.576	312.851	356.592	286.986	442.046	582.031	504.256	242	203.721	170.046	408.496	393.124	469.292	360.209	383.16	322.434	292.943	359.076	362.361	82.6471	86.9173	78.9939	71.6622	77.0865	81.8758	25.0498	27.2752	24.6598	23.1564	24.7062	23.73	33.0804	25.0172	22.3407	38.9727	34.2973	35.908
395256	LOC395256	29.6234	31.2272	28.8661	37.4404	29.5879	24.2168	44.5105	52.5593	33.4815	39.1737	44.4888	35.0537	53.4357	34.1684	43.6661	40.5556	40.8431	34.247	40.334	50.8178	48.2795	32.7204	38.5989	55.165	38.8745	41.1378	39.5208	32.5509	33.6297	27.9838	15.6832	17.6551	17.3542	19.9773	18.4572	18.8718	15.8307	17.497	25.3913	18.7216	16.761	20.6546	17.9216	18.0838	23.0063	18.6809	24.6183	19.9328
395257	CBFB	390.831	602.309	680.016	496.354	565.874	681.468	52.443	55.4221	89.4723	76.1865	96.7632	119.699	32.5745	47.7612	57.3624	45.2876	45.5689	43.9044	52.4107	46.2227	69.3348	66.3645	53.7433	42.4867	41.3521	55.1644	60.0617	41.22	44.5225	48.4002	344.341	292.76	341.652	323.942	337.009	335.483	321.273	275.442	309.278	311.6	380.364	279.374	243.402	227.054	250.708	262.63	269.116	236.211
395258	IL15	55.8986	30.7165	26.1762	233.503	212.674	189.942	190.589	245.581	228.854	208.957	232.833	199.755	410.757	408.78	460.539	571.565	441.428	513.612	468.452	437.007	435.488	555.271	618.159	660.102	647.344	612.084	686.924	573.901	508.477	641.89	8.89181	9.5536	9.65145	8.62992	9.78118	11.7192	8.89096	14.679	10.0508	13.4834	8.98218	14.6421	11.5136	14.1739	14.6749	30.6029	22.638	24.8407
395259	TRPV1	13.5619	9.49267	7.48841	7.28472	8.64756	7.17774	21.1527	12.1444	14.6832	10.0624	9.36872	10.0405	12.4366	8.38021	10.8175	14.7966	9.61675	10.0392	11.249	8.84868	8.54118	15.2775	10.5875	16.594	11.1741	9.96369	10.9314	10.8409	10.0629	10.975	8.11842	8.08426	9.00529	7.96296	7.52183	8.60522	10.7852	10.8489	9.47885	9.10437	8.61921	8.37901	11.419	10.7362	8.17843	10.3353	10.1847	8.73736
395262	LIFR	1033.78	620.719	652.617	740.747	565.253	500.276	317.954	328.586	215.618	325.346	328.892	231.203	463.207	487.255	375.497	334.735	260.794	219.554	456.276	378.345	311.079	327.053	323.07	453.552	380.568	407.328	385.48	316.69	331.754	369.395	1158.93	1629.54	1224.18	1140.48	1145.55	1063.52	942.272	828.021	838.634	985.006	1295.92	905.186	923.339	821.05	838.286	1175.75	1034.18	1199.81
395264	ALDH1A1	11.1866	9.3394	8.22532	11.0763	8.53745	7.30399	15.1928	14.0793	11.1863	11.592	13.1832	10.8984	30.712	44.2054	28.9552	73.863	59.6333	52.8765	76.182	65.8572	73.7131	62.9656	66.6325	68.9748	46.6903	59.0313	48.6323	68.3147	58.0099	48.1927	6.15452	7.42858	7.24715	8.31356	7.72229	9.11034	7.80193	6.96347	7.48614	6.769	8.60116	7.13756	8.26664	7.69764	8.65386	7.84272	8.46352	6.99351
395266	CPZ	138.456	127.197	137.728	141.813	208.596	269.09	126.044	113.794	169.512	105.004	93.9184	157.302	130.316	103.095	126.284	106.811	77.6187	97.6195	96.377	89.7524	108.969	131.985	93.3568	129.224	117.522	99.3582	80.6416	94.2132	118.831	97.6056	102.32	89.3245	113.549	138.401	104.007	114.83	110.834	135.578	106.392	99.3632	132.852	99.4187	222.343	206.615	208.6	259.976	262.49	226.624
395267	FMO6P	617.114	534.206	551.413	919.923	780.543	762.977	366.445	580.413	380.334	163.594	255.891	183.104	124.472	159.066	192.849	250.851	197.001	166.227	213.768	188.684	165.186	156.585	66.2979	142.177	295.595	325.755	270.712	173.141	163.626	152.714	33.6931	38.7873	41.3887	40.9189	41.1368	38.9128	29.7543	33.2547	30.4679	30.0504	29.5722	29.1852	57.866	53.9117	54.9457	67.6098	59.8643	71.306
395268	SSB	678.087	510.047	380.155	513.761	410.818	405.135	423.949	576.376	458.233	781.709	651.987	551.873	565.222	606.694	550.09	554.924	556.904	625.321	570.491	606.135	617.395	563.616	637.975	710.563	605.872	625.634	504.472	743.421	615.377	776.733	428.748	261.617	315.461	333.128	425.784	379.691	320.839	386.853	377.783	402.425	230.028	335.686	228	225.586	233.291	202.023	247.123	213.218
395269	RPL5	5524.09	5573.54	4554.65	5575.29	5273.09	4938.4	4256.39	4031.81	4271.49	4186.14	4213.16	4434.07	4760.11	4460.8	4576.07	4509.98	4384.08	4124.81	4434.73	4280.42	4599.04	4746.79	5029.2	4870.84	4324.93	4520.5	4756.43	4461.51	4335.06	4888.66	4070.74	3804.8	4437.28	4305.37	4682.15	4463.39	4043.34	3976.35	4156.73	4572.63	4092.19	4283.15	3898.08	3784.29	3644.28	3487.83	4251.09	3823.46
395270	MOCS1	29.8916	19.076	21.7518	29.5078	30.7779	43.4518	73.776	74.104	93.0233	82.562	117.093	97.1585	80.1541	123.968	109.76	94.8394	113.533	119.294	104.079	111.601	107.751	84.2958	77.2509	74.9365	73.6992	69.3801	82.8712	99.3994	136.267	96.1805	14.2111	14.7686	13.4662	16.3146	14.6271	16.2541	13.6383	15.0088	13.0028	15.951	16.6426	12.5618	15.7589	12.4489	15.4837	13.3594	14.5595	13.5897
395271	DMBX1	13.749	31.354	16.6001	19.4041	21.8869	19.2641	27.5433	23.5318	25.2032	15.4027	17.8703	31.3787	23.6043	17.2248	23.3815	21.0173	25.3829	26.0595	27.3589	24.9627	20.935	27.9912	18.0814	24.4503	25.2154	18.4237	20.9787	25.0043	19.7875	20.4829	11.4983	11.1915	11.0066	11.6672	10.8904	12.1753	9.85519	10.4956	12.3822	10.7939	11.0312	10.996	12.1821	12.427	10.0059	8.66884	13.7382	10.1095
395272	CLTC	561.876	292.95	332.457	382.62	316.352	280.226	257.66	268.312	222.991	257.765	251.117	201.59	254.021	244.61	236.08	288.439	245.043	211.808	293.901	265.592	213.697	269.691	236.236	224.128	260.033	237.188	267.099	220.104	261.558	235.122	635.487	877.224	591.774	554.483	702.284	652.932	516.264	456.726	465.626	499.576	645.415	549.228	510.883	481.518	451.54	602.603	507.087	650.207
395273	GJD2	7.09213	7.93425	6.9789	6.89556	6.08789	6.09447	7.39933	7.96635	5.81323	6.92294	6.46513	7.24196	6.87753	6.36665	5.94409	7.42307	7.32696	7.22335	6.56488	8.63459	7.16838	8.43197	6.34184	7.726	7.47309	5.04628	7.49301	6.59667	5.50158	5.32081	46.3879	39.2566	50.0553	48.8178	44.8663	40.766	70.7584	67.8019	64.9422	76.0637	69.6474	46.8731	30.7523	28.8332	32.6362	28.0103	33.3067	29.5267
395274	FAS	24.0147	18.393	16.4955	37.985	38.0364	32.4017	14.0582	17.1437	13.3031	19.0148	17.5794	13.0522	22.806	18.5548	14.9711	29.124	33.0411	31.5226	24.1217	17.9674	13.3491	17.332	28.4849	33.3956	30.8665	32.2678	19.0791	21.9969	26.6462	32.0706	14.0218	15.0939	9.31321	13.9823	17.3132	16.9948	9.90871	12.7972	8.9597	21.7404	17.7614	18.3453	13.4977	9.41542	7.69803	17.5622	15.8604	14.4945
395275	ZW10	90.939	111.063	104.526	80.346	134.601	97.2989	105.548	92.1844	80.6433	117.326	122.798	101.373	92.4993	92.057	72.5663	71.7482	87.414	78.5726	73.6756	78.6627	76.6045	90.6917	89.9541	89.5119	85.6812	123.682	99.0937	85.1478	120.179	92.1407	115.417	122.785	128.774	138.739	119.25	119.98	134.077	128.853	115.454	118.988	172.553	135.245	94.5338	97.8039	106.491	102.985	105.103	115.249
395276	CPA1	15.5576	17.6692	23.83	21.6718	16.3775	13.6504	34.8177	25.9514	34.3652	27.6378	29.6671	29.6295	59.5983	47.1419	42.9986	39.1769	35.062	47.939	30.227	30.4954	25.8925	23.6462	34.7723	46.7596	42.9504	26.9439	35.0183	24.3291	22.4706	25.1629	12.9318	11.5985	11.42	12.5668	14.1093	12.5056	14.664	12.1088	15.0585	11.1644	9.80874	14.7204	9.99548	15.2407	12.7885	13.529	12.4455	12.0789
395277	PARK7	776.063	628.674	599.566	644.537	668.402	599.967	3591.9	4165.27	3386.68	3529.57	3866.41	3327.71	3993.28	3646.24	3424.97	3222.83	3604.45	3134.8	4327	4096.96	3481.42	3685.34	3583.47	4368.58	3513.78	3501.42	3742.37	3631.74	3729.92	3606.29	861.614	611.982	857.943	797.202	821.328	878.059	740.17	815.168	824.321	811.76	405.2	866.637	640.666	740.756	768.754	585.223	639.478	599.582
395278	GJA1	142.501	79.8937	96.3719	175.189	158.804	123.854	235.188	224.729	124.661	110.447	102.784	50.557	246.795	265.966	188.654	122.601	137.067	101.65	239.263	192.154	174.066	125.203	104.773	92.4428	197.598	203.851	185.827	75.0789	93.5501	85.8043	1631.67	1349.17	1638.24	1690.36	1624.83	1565.21	1521.81	1510.78	1430.92	1251.16	1279.07	1246.11	582.331	573.398	645.932	994.698	982.98	903.241
395279	MYH7B	69.34	42.0489	42.4721	158.409	144.179	129.537	35.305	25.5273	47.6943	27.248	32.0059	25.724	35.4832	34.0017	35.2733	390.413	377.41	334.305	40.0591	27.8815	26.6951	23.6071	39.7248	26.1158	41.9527	43.305	27.9781	35.0419	26.3796	28.6287	99.77	135.77	110.626	111.92	94.7426	95.7331	145.8	184.637	123.398	130.025	121.028	166.35	188.564	187.871	208.299	188.268	186.007	204.123
395280	XIAP	177.036	301.72	314.936	293.134	319.091	308.317	231.626	201.587	211.738	264.665	204.086	275.172	264.836	205.596	263.34	308.786	314.291	340.932	116.016	177.199	260.224	262.945	284.729	219.656	175.406	240.192	266.748	208.176	228.676	258.497	56.7185	64.2477	66.007	46.2965	49.1792	46.4862	70.0477	55.2217	57.2872	54.787	80.9779	48.2128	80.4669	78.2291	75.7033	88.6561	74.4656	74.9799
395282	ID1	747.812	778.748	814	643.237	605.397	497.732	673.65	513.287	502.06	653.072	539.237	460.093	737.611	670.789	669.31	949.952	884.229	797.596	478.929	703.572	776.004	718.082	711.565	299.596	614.304	678.307	564.516	812.585	908.48	741.445	696.176	426.661	561.894	613.718	691.138	679.983	328.621	375.748	338.676	364.848	109.513	413.052	216.736	371.087	381.985	368.053	369.089	330.981
395283	TRAIL-LIKE	61.3523	59.2376	69.2451	50.6017	55.9566	50.3008	74.0232	49.6295	59.7701	51.2653	49.028	47.6025	61.1641	58.6482	62.9108	59.4668	45.7992	46.7027	55.651	56.0576	53.7057	59.1682	39.8349	61.6171	64.4963	57.2056	46.878	55.6597	46.7476	37.2756	79.7158	66.9838	95.0176	80.2202	66.1842	60.8658	68.308	68.9762	59.3432	70.0571	55.5436	72.0657	62.1868	54.3335	69.8246	61.3755	67.6086	58.827
395284	CASP8	65.4998	42.1778	36.8309	34.8716	46.3339	37.5294	55.5092	61.5835	35.496	49.6226	43.3563	40.7794	61.0552	58.3859	43.5033	48.4934	47.3536	41.4606	53.3362	55.2426	52.6635	50.3039	49.1046	62.7761	59.8539	58.7128	41.2008	55.6177	51.3542	44.3494	43.4677	34.9917	44.1524	33.3224	41.13	41.7993	47.2315	48.8836	40.5198	45.2395	48.8769	46.0145	33.5457	36.1865	35.0204	33.9933	38.4358	28.8777
395285	NR0B1	9.43821	8.08626	7.88675	8.34684	10.2801	9.19707	7.41454	7.33045	7.04068	7.86111	8.38909	8.58609	8.35478	5.37842	6.76817	7.29054	8.10616	7.74346	9.48433	7.00172	7.05289	9.94812	6.91506	11.2028	8.07353	8.12463	7.33692	7.13152	7.10693	7.87229	17.4276	7.93003	11.8884	10.2592	14.2421	19.3289	21.3322	25.36	23.8656	30.3343	11.213	21.2859	14.1078	21.1251	23.838	15.2031	13.2327	16.7356
395289	NR2E3	23.3744	21.0743	17.9993	18.0558	15.763	19.1841	21.8447	24.6333	26.976	16.2159	22.4993	28.8654	36.5596	17.4436	33.2619	23.6387	26.0919	25.8185	34.1243	30.0652	26.2012	20.4344	19.9388	28.3641	24.3151	23.9454	34.3087	21.3475	23.5339	31.6408	21.1845	32.3356	27.1652	20.2183	18.9641	21.7503	28.1298	34.5674	32.77	24.6004	22.3417	22.2021	28.9147	35.6691	24.7637	24.5457	26.7709	30.064
395290	HOXA7	552.706	444.889	500.78	589.771	421.542	474.278	833.624	741.27	694.5	927.201	774.482	921.224	986.377	852.288	955.833	1005.07	940.439	929.694	948.324	915.741	903.928	795.954	793.034	1039.85	785.258	845.43	903.09	970.496	937.987	1335.02	180.004	122.531	153.912	159.1	168.707	177.275	290.978	335.996	328.454	326.853	218.644	296.988	362.709	358.004	384.07	248.613	253.345	249.996
395291	ROBO2	20.7776	19.0654	19.6524	15.9448	16.1691	15.763	18.7349	15.9209	17.0331	20.3698	17.7406	18.5164	21.8175	17.6505	16.4542	19.2073	17.4747	18.8154	18.5347	17.6856	18.8485	19.6114	18.5927	24.1227	17.1688	19.7787	18.5183	18.383	14.9443	16.9631	48.0772	70.1272	58.151	68.5996	47.2517	49.3166	29.6122	30.6481	29.3849	32.5157	34.5076	29.4244	22.8707	19.9603	20.8464	23.9627	28.1069	21.5456
395292	ROBO1	16.1237	14.3477	17.8429	15.4441	16.0667	14.5575	22.8593	14.4116	16.0348	16.4485	14.7624	16.2707	15.3867	14.6496	16.2173	14.9444	15.3131	15.6529	15.6832	16.7949	14.6381	16.1848	14.3939	16.4728	17.5069	16.7881	14.7711	15.8847	15.8696	14.5825	27.4186	37.3894	31.3385	40.5588	35.0737	38.6744	22.9559	18.1731	18.0723	17.1984	27.5536	22.9555	19.0689	17.6483	19.7296	20.4621	19.7312	19.7266
395293	SLIT1	15.162	17.1394	15.1454	14.4711	15.7956	14.0865	19.8257	15.5417	17.6741	16.4115	15.4991	20.3637	17.4536	15.9497	16.695	17.8236	14.7496	19.042	17.1653	22.1583	16.5372	20.0333	19.0028	17.7856	16.9358	15.9822	17.6686	18.2949	14.8464	14.4206	19.1578	15.2832	15.6714	19.1018	17.0791	17.3524	16.487	19.4918	15.8462	13.3909	13.5955	13.6914	14.5253	17.7158	14.3584	17.5611	15.2479	14.2195
395294	IL2RA	9.4114	10.9276	11.9675	7.09826	13.2644	7.97843	10.5397	11.6886	10.704	14.8457	12.1278	9.37055	19.187	12.5005	11.9638	12.8923	9.91099	14.5859	15.1476	13.2586	15.1872	14.642	10.1388	17.3517	16.4162	13.9421	16.2853	12.1754	7.86125	11.8936	7.55097	7.5534	7.02686	6.36496	6.87169	7.06118	6.36508	6.69286	8.04672	6.82422	7.23689	6.60563	6.74626	7.83974	7.46595	5.89464	6.82271	7.0941
395295	EIF2S2	869.118	898.784	700.041	908.291	970.077	823.749	1843.08	1904.88	1777.97	2590.28	2459.94	2519.67	2025.29	1852.84	1800.12	2237.9	2439.78	2321.08	1338.79	1367.28	1410.76	2254.33	2289.9	2410.47	1623.96	1771.72	1823.25	2125.91	2159.9	2286.93	987.586	934.081	1099.05	1059.32	1094.66	1125.36	975.8	1107.44	981.447	1151.19	1090.6	1118.7	834.515	722.187	765.491	818.915	900.528	807.016
395298	SNRPB	513.989	491.484	423.23	401.749	439.622	383.524	396.22	401.546	276.464	404.15	343.554	261.51	423.867	367.89	339.082	353.732	334.182	291.106	372.568	350.747	329.418	385.682	391.052	369.898	297.688	398.351	251.959	344.826	313.853	322.55	1030.23	622.09	935.055	780.452	955.655	913.574	645.794	786.298	779.304	800.975	380.862	796.027	550.384	618.566	654.941	483.501	525.726	562.151
395299	SOCS3	66.4146	82.4074	111.784	63.7105	54.0713	72.0075	56.1345	46.0439	61.3921	69.4147	61.4473	53.3907	58.4861	44.0403	54.6042	49.6549	64.0925	78.4396	75.6826	75.3784	77.3806	43.5595	56.1345	53.3182	57.5109	69.0517	68.8039	55.9172	63.7605	37.6043	37.7475	33.2584	35.2208	31.3891	29.7193	32.8093	32.0746	31.2693	33.1643	26.6696	22.252	30.897	31.6667	36.9813	36.5207	27.491	22.155	24.8351
395300	SULT1C3	8.60272	9.59927	8.27603	8.03478	10.2729	8.72592	10.8937	8.91165	9.05372	12.1786	9.29733	9.69727	9.39662	7.94605	10.2049	9.54987	7.74083	8.97763	12.1708	8.87264	9.94331	9.27994	10.3825	12.548	10.6298	8.35415	9.91959	8.81473	6.84524	8.90798	12.6668	9.40126	9.78592	12.0205	11.5982	10.463	7.91908	8.20686	8.1486	8.97718	8.14121	9.32696	8.524	7.75598	6.72322	7.58334	8.19518	8.19441
395301	KCNMB1	52.2207	52.4163	51.836	40.161	51.8506	42.9778	56.8936	39.0075	30.224	56.2277	35.5901	39.6101	53.671	50.5448	56.2462	72.0292	65.8183	50.6097	60.631	65.8314	41.8339	65.243	81.228	57.7713	50.644	50.7637	39.7322	42.6733	51.877	36.4865	24.6645	23.2534	25.7708	21.1109	28.4136	33.0891	17.1788	21.4667	22.755	25.4057	15.8353	22.4666	19.058	25.5037	22.6295	29.7493	28.1598	20.4666
395302	SP3	681.948	744.279	552.638	651.924	733.071	657.685	705.035	710.253	492.106	1165.22	967.041	715.515	804.123	771.222	574.397	739.154	1025.3	870.032	903.86	717.764	680.608	896.681	817.083	848.684	704.371	902.153	641.224	1138.68	1115.13	1014.53	486.043	539.235	447.057	514.349	483.069	482.35	533.535	464.313	466.145	540.454	647.555	488.038	507.455	490.391	462.859	588.81	609.319	584.001
395304	SREBF2	195.955	205.467	211.75	192.793	173.867	161.932	559.104	377.582	344.95	502.391	368.425	284.782	387.209	423.372	290.118	288.276	320.633	183.829	282.697	365.91	329.543	314.878	367.146	152.846	245.439	266.506	170.274	268.021	255.075	174.872	187.571	207.413	196.674	220.129	176.637	176.876	191.684	229.592	196.713	191.281	181.412	202.621	165.16	212.314	216.702	188.132	196.542	175.969
395305	SSTR2	19.8941	26.8728	19.3276	20.9796	19.1569	22.1898	25.1434	25.6184	26.2433	21.1551	26.2205	25.2379	27.8077	25.1851	22.176	23.8549	23.2367	23.1689	33.0021	24.9138	25.7624	28.2905	19.9903	36.7814	25.4736	22.0409	25.4637	24.2065	21.35	19.1925	21.4672	25.1531	23.2137	26.0028	22.8211	29.3769	22.176	40.7642	32.9061	27.4572	22.8157	22.5664	29.9955	22.9922	28.2836	27.781	32.7902	27.1334
395306	F2	6.95547	7.11947	6.01479	6.67416	6.3407	6.6569	7.3137	7.69679	8.06495	9.08232	9.92364	9.10417	6.84629	7.41697	8.19662	9.53548	6.65733	10.1052	7.9431	5.66721	8.27985	9.7417	7.00383	8.29197	9.01505	6.23928	11.6386	11.2714	8.51965	6.49164	5.94346	5.664	6.28341	5.68773	6.15492	6.62942	6.92863	6.82724	7.10644	6.44666	5.87827	6.38281	6.71447	7.15834	6.40488	4.47959	7.54467	6.36369
395307	HOXA4	47.8505	48.9297	54.5406	39.5317	58.429	70.9359	37.5207	53.8503	41.6454	66.4192	63.2822	41.1765	46.3523	46.5562	38.1683	37.4013	45.2415	61.244	33.7515	42.652	45.484	32.0165	53.3279	30.8158	36.2228	40.7955	31.8924	42.0262	43.8732	34.5236	54.6871	51.782	55.045	71.8483	84.0669	79.188	77.0222	97.6316	92.4517	125.583	84.1013	105.204	76.6395	79.6996	76.6903	63.7294	65.7624	64.4072
395308	SFTPA1	9.6122	7.42384	7.79346	9.04772	9.44327	10.1398	12.3832	7.91064	7.20723	9.67985	8.0349	8.28083	8.53182	7.51838	6.89453	5.57628	10.3906	7.57436	10.7668	8.14412	6.80192	8.03028	8.53085	13.1239	9.05861	6.72089	7.73941	9.16484	10.1846	6.96091	9.14407	9.68651	9.51625	10.8486	10.2476	9.46612	9.47552	10.1412	9.19672	8.56577	8.6306	8.53629	10.3076	8.16361	9.27527	7.98095	8.87497	9.66386
395309	IKZF2	10.0501	16.211	12.604	12.2048	14.3601	14.198	14.8652	11.0371	18.7754	12.7816	10.3874	15.5254	12.9882	11.93	10.7608	16.6934	10.5367	14.1027	17.6358	14.4585	15.597	12.7562	15.3244	16.7226	14.4567	13.2912	16.2158	15.8705	13.5491	10.7313	12.3668	15.5178	15.2968	14.5995	14.3117	14.0653	12.8186	14.5883	14.4239	14.869	12.2407	12.9215	14.133	16.0103	12.4455	13.0327	16.8083	14.5869
395312	IL18	22.5176	17.1304	20.0744	18.0202	17.0074	21.4118	21.926	24.7731	19.3224	16.8745	24.3786	28.5669	16.543	16.86	15.7669	20.3621	32.3108	26.7345	15.5613	17.6657	19.5249	24.9423	32.7096	27.8547	23.7583	21.1254	15.1661	18.2712	15.933	15.8916	12.4781	13.3187	12.4095	12.9549	11.4596	12.6192	9.57736	12.1383	11.3306	10.126	11.0162	10.0639	9.49774	8.2393	10.1054	10.5564	8.22455	9.65636
395313	MX1	10.1761	13.9077	11.532	13.1457	9.74117	12.1249	41.9005	49.165	38.3725	41.1439	28.4121	33.3038	226.799	205.436	191.685	967.788	1041.03	928.033	59.897	56.5183	73.7447	131.515	144.277	151.719	52.3747	47.3469	47.9572	37.0431	29.3841	38.0342	10.8067	12.0705	11.4208	10.9567	10.3719	11.7486	13.1377	9.68924	12.3698	9.98656	10.2437	10.5544	12.1534	8.63716	10.9604	14.821	14.602	15.0267
395314	CHAT	4.96444	5.83016	6.23631	5.11467	5.59488	5.11275	6.4591	6.08023	6.54201	6.25969	5.44605	6.25121	7.53153	6.27709	6.24984	5.37549	5.44673	5.27572	6.55094	6.00901	5.34621	5.93505	5.90966	4.99387	6.51131	5.90444	5.91202	5.69323	5.51952	5.83016	4.82018	5.41192	4.72957	4.88756	5.18778	5.52877	5.8587	5.33036	5.73397	5.12439	5.2941	5.48343	5.45383	5.60113	5.49573	5.02492	6.02548	4.97323
395315	GART	61.3058	77.4331	68.4054	66.1456	53.0334	48.3901	120.482	129.106	164.004	78.1064	76.7513	98.0652	93.5853	115.48	137.478	168.863	146.273	162.796	96.1859	125.129	174.269	139.032	123.317	105.329	121.432	151.28	150.654	153.039	139.841	140.247	113.791	137.8	116.048	127.506	112.58	108.796	103.02	98.1877	95.0609	119.34	120.416	124.226	73.354	71.9761	82.5833	108.865	87.0014	109.298
395316	CENPH	106.588	111.086	109.481	63.5292	69.5778	67.9004	110.221	99.8428	72.2666	66.6647	70.9355	50.5569	85.3812	81.9204	73.3986	61.6993	52.9479	49.1589	95.932	93.9477	93.7522	83.5458	103.512	77.8305	42.8651	44.9779	35.8122	41.0313	40.3943	50.5229	408.154	334.169	381.907	309.3	373.268	342.42	424.434	489.207	436.527	442.952	367.917	416.06	281.619	280.653	286.962	234.267	226.662	220.55
395317	CNTN5	5.64992	4.89736	5.10854	4.98954	5.23876	5.07087	6.0872	5.80518	4.76832	6.85946	5.77481	5.0351	6.73333	5.56306	5.51232	5.79476	5.93605	5.63689	5.26732	5.49393	5.62208	5.54942	6.16706	6.03816	6.136	6.03565	5.47149	5.07791	5.96272	5.65666	5.03253	5.05354	4.99459	5.53294	5.03896	4.93815	4.93482	5.19634	5.13759	5.29337	5.39883	5.28361	5.70661	5.32797	4.89466	4.63721	4.81812	4.88202
395318	PSMA7	619.101	677.364	731.814	845.707	762.514	853.656	918.226	952.084	745.378	1205.53	1063.44	940.807	990.845	942.308	870.62	1017.86	920.617	987.774	1043.62	858.026	894.494	896.84	916.228	1423.51	978.746	967.073	1373.9	1031.46	986.775	1321.62	1808.5	1337.91	1819.24	1716.75	1809.26	1786.26	1562.28	1745.29	1727.94	1842.57	935.925	1883.67	1368.17	1511.24	1507.55	1230.35	1226.41	1297.09
395320	CDX4	5.38676	6.22478	5.67608	5.38245	5.43482	4.82669	7.65349	6.41906	5.10896	5.74995	5.68262	6.70006	5.5708	5.0338	5.71922	5.92027	5.30137	5.48309	5.44179	4.96723	5.86832	5.68312	5.64975	9.90756	6.44807	5.53185	5.38676	5.45151	5.23168	5.13217	4.75879	4.55499	5.47192	4.65421	4.68278	4.69536	5.11684	5.2265	4.73435	5.02396	5.08811	4.60147	5.03899	4.44103	4.71257	4.66816	5.9581	5.52707
395321	TULP1	39.5789	17.9023	18.8551	18.3188	20.1495	21.5698	12.8851	11.5978	11.5611	15.6803	13.1699	10.8396	10.85	10.3753	9.74664	11.7374	10.6834	8.59367	9.95221	10.6936	12.3389	10.1135	9.19156	17.0097	9.65395	9.4093	11.0522	10.494	12.966	11.1248	9.25802	8.93427	10.1815	9.5143	10.4069	8.71114	9.54299	10.0089	10.1602	10.1028	9.04685	9.58968	10.0195	12.0704	14.9688	12.0409	8.91096	8.53699
395322	NKX2-1	5.03563	4.77791	5.61017	4.98454	5.29121	4.77858	5.63479	4.92668	4.67365	5.10377	4.7559	5.08033	4.88028	4.90532	4.88127	5.31968	5.00846	4.65074	5.20468	5.05783	4.88554	5.551	5.55629	6.24049	4.85669	4.63191	4.44302	4.88028	4.60814	4.88028	4.2602	4.70641	4.40028	5.63767	4.37454	4.85437	4.96234	4.87508	4.64708	4.79446	5.21418	4.95947	4.37249	4.94542	4.76476	4.76091	5.1057	4.49758
395323	KDR	11.4749	11.4144	12.069	18.0209	14.8534	16.7266	10.9314	11.8001	17.0189	9.9668	10.8338	12.7965	13.1913	19.9627	18.8535	18.741	14.6514	13.6133	9.36163	12.1257	19.0292	11.1896	10.4329	7.74808	13.0803	15.1935	16.0449	10.6934	13.4126	13.3496	7.78983	7.78509	8.36499	8.23828	7.76464	7.44451	8.21686	7.7804	8.25429	7.81952	8.75334	8.09591	8.80398	7.55868	9.34283	8.7834	8.98191	8.49036
395324	CXCR4	6.83339	9.77807	8.31051	9.32976	7.76038	7.10038	9.64686	15.6409	14.6288	9.91183	6.59116	7.66658	14.1719	12.9937	15.5994	8.12586	6.93259	10.2587	8.06096	11.8832	14.5904	17.1712	15.0853	11.6702	14.4263	15.1081	17.3822	10.7366	8.8779	7.66231	40.7128	34.8898	32.357	34.5063	34.709	39.1559	31.0458	24.1619	23.1154	25.1932	32.055	31.4447	33.9676	29.9611	33.0955	33.2353	30.6421	29.8697
395326	NFIL3	439.479	463.019	541.837	1207.31	1032.36	962.415	172.942	159.612	151.839	649.011	510.159	476.943	331.439	312.83	345.772	786.416	721.075	701.301	138.536	155.628	183.967	685.659	770.984	645.314	385.516	447.228	498.615	1057.08	937	1087.98	84.126	91.1994	82.8834	99.0952	92.3274	88.5857	82.4382	86.3951	80.9554	117.222	160.548	128.14	92.0756	79.1393	85.3425	129.462	139.964	141.387
395327	HOXA11	11.8409	10.8006	9.50278	9.8938	9.11098	7.83412	14.0763	13.2155	14.1982	14.3473	14.755	11.3103	17.0676	15.4616	12.2132	10.8219	12.0553	12.3713	23.0337	22.5723	18.2581	15.9115	17.3491	17.3939	18.129	16.8383	23.5241	17.8009	18.8222	16.5105	80.875	45.022	52.39	44.3809	46.4585	57.9726	20.3395	22.6337	21.4604	20.6074	13.3113	19.3962	16.8803	16.9447	19.6099	19.2497	19.282	18.1742
395328	HOXD11	10.7191	8.32799	8.19736	11.1616	6.07649	8.58396	6.21653	8.1725	6.57894	5.7395	6.34162	7.25164	5.32668	8.16437	8.92966	8.12586	6.29704	6.74812	6.65233	7.39373	6.56468	8.25793	5.30512	6.27473	9.19283	6.6886	7.16143	6.81838	6.92092	6.24097	49.65	40.556	55.6758	48.198	45.1064	59.7037	6.69297	7.29488	8.22903	6.41881	6.51988	8.38885	7.63945	6.83025	6.94008	8.00263	11.8553	8.01022
395329	VIPR1	20.8075	19.6774	21.2911	23.928	19.9422	23.4985	29.7111	25.6441	32.9073	23.466	21.9797	32.1941	24.4591	28.2129	29.5389	30.1986	21.0523	25.414	30.8599	26.7336	23.6309	33.9972	24.2737	36.0807	33.7386	27.004	35.1253	29.9001	23.5035	26.7403	24.9008	25.0557	23.2618	28.2884	22.2277	23.4719	20.1786	22.9944	22.2182	18.9421	24.3434	25.3513	22.9986	22.8822	22.3205	15.2584	21.3088	18.2848
395331	ST7L	185.841	170.065	222.507	191.414	195.941	208.497	162.561	162.921	163.708	158.026	154.11	159.851	116.901	170.936	146.344	138.835	131.938	130.777	149.682	151.078	175.003	126.261	168.839	116.735	139.706	160.985	157.277	138.541	179.439	141.233	198.788	219.091	218.764	231.819	207.357	203.047	215.582	223.89	193.662	217.607	228.943	192.216	224.589	206.102	203.472	214.252	206.31	201.111
395332	TES	34.1718	60.77	95.2542	87.9732	59.0462	91.426	31.2941	24.6404	39.141	24.3732	18.1811	40.4554	38.0656	40.0281	54.2891	35.0389	39.141	54.1478	15.6656	23.845	62.4513	26.9977	33.5688	25.0311	31.5942	41.2764	63.4532	35.6705	45.1589	57.6747	825.997	883.854	941.053	902.434	765.412	767.799	419.145	359.238	379.348	473.56	645.928	461.185	257.319	279.587	297.027	328.372	352.513	309.571
395333	MOXD1	295.224	244.468	248.891	292.166	349.821	277.795	584.76	759.573	510.385	431.509	468.482	445.013	557.905	593.635	625.515	537.745	562.457	514.22	633.575	404.275	391.597	632.311	584.506	1001.21	850.73	902.978	801.789	554.004	625.226	708.853	443.881	559.48	505.439	455.165	462.435	410.432	236.388	243.008	240.6	196.704	231.819	229.413	148.337	135.825	132.473	241.877	200.864	210.554
395334	LOC395334	8.52584	10.0904	8.66558	7.40651	8.74084	7.33056	13.606	10.0578	8.8771	12.8311	9.30637	9.62461	9.45246	6.63412	8.93665	9.35151	8.04847	8.8561	9.92815	8.71782	9.61316	12.8341	9.30471	11.1583	10.9971	9.24315	13.6467	11.3204	8.81849	9.42888	7.5068	7.20063	6.14259	7.06703	7.95864	7.85566	8.0514	6.79608	11.3437	7.97408	7.22628	7.18461	8.98882	6.90934	8.47136	7.92721	7.40545	7.19686
395335	CISH	140.613	153.924	152.897	202.705	146.52	152.128	172.371	148.079	158.987	269.376	255.608	214.718	205.247	182.908	168.652	243.397	274.255	211.047	134.703	165.241	242.298	216.606	283.636	134.977	121.933	133.505	128.592	215.457	252.048	201.395	34.2696	27.5173	39.4971	27.3041	27.5927	34.1956	29.82	29.6094	29.2907	38.1482	29.9361	34.2772	32.6427	37.4082	37.067	44.6789	40.3718	36.6053
395336	TYRO3	114.428	85.6627	99.0778	63.9082	67.4942	81.2302	85.4794	77.3888	62.8391	71.9781	64.7671	69.7155	73.2678	63.2767	51.7996	43.4772	68.9099	66.867	68.0555	57.5814	61.6836	33.4398	51.9237	63.4489	52.252	44.3657	42.6017	61.5249	67.4421	64.4963	160.61	199.432	172.783	186.103	155.305	165.661	178.093	203.699	176.131	147.995	157.219	164.875	205.155	228.751	228.555	254.023	256.673	214.507
395337	IL6	18.463	21.3253	14.8642	12.2482	13.3555	13.5563	19.9113	19.6246	19.172	15.9959	17.054	19.6477	20.3896	18.0817	20.9408	23.5262	18.1873	17.2331	21.3548	17.7732	19.861	23.1031	22.2499	20.1875	22.5159	14.5629	24.7629	24.606	17.9198	14.5366	10.8929	12.982	13.1262	13.6883	12.6525	14.5192	12.6179	13.5441	13.6921	11.5326	13.8465	11.0129	13.4146	12.9236	12.1649	11.4707	14.0126	16.4554
395338	AKR1B10	112.423	134.213	197.919	188.64	182.129	174.787	45.8269	32.5808	36.9496	68.29	47.3347	63.4479	41.7188	30.5819	44.8382	52.3134	55.523	65.2389	24.0739	20.753	26.8769	23.1842	25.8633	29.948	23.0086	20.8533	34.8661	38.4386	30.1466	33.3648	224.171	174.285	219.705	270.761	253.371	254.736	67.0767	85.55	62.2816	117.359	96.3936	101.298	41.4076	47.463	36.424	113.675	103.045	112.683
395339	ADCY9	240.595	250.323	297.051	269.116	269.887	270.716	194.027	318.545	276.524	231.819	354.022	269.329	184.488	382.154	268.966	405.843	545.851	335.459	331.333	418.368	327.956	294.984	268.027	186.88	425.678	409.451	302.265	377.098	472.543	309.784	125.173	155.043	132.191	171.326	134.932	138.08	150.265	178.605	166.101	161.002	161.821	162.903	155.124	164.48	184.527	225.432	248.253	246.94
395340	ADCY5	72.0774	83.1764	75.7407	56.0496	47.1913	66.0223	39.1222	51.7149	44.2632	37.6895	23.3171	35.4549	45.8912	46.815	30.5404	44.2102	42.6842	41.4529	34.4093	43.3564	46.1737	30.6567	36.5955	35.5146	54.3243	34.1647	36.8936	30.3912	41.0543	39.2756	26.0673	21.9786	28.6489	36.4357	29.167	31.2908	31.0135	40.5832	29.9635	25.3508	29.9881	26.3554	47.7661	42.1022	41.475	31.1181	34.8871	41.0548
395341	ENS-3	5.31177	5.38781	5.26045	5.09889	4.81252	5.47314	7.10595	5.19475	5.49748	4.6914	5.46963	7.77936	5.39661	5.34697	5.6692	5.98739	5.01417	5.04953	4.76564	5.3738	5.21577	6.01711	5.54738	7.80197	5.44235	4.50498	5.09521	5.87371	4.71032	5.30883	5.70365	5.34051	5.10284	5.51882	5.12922	5.38783	5.61976	5.61616	5.4333	4.90432	5.46809	4.97171	5.53124	5.39359	5.07735	5.85089	5.47485	5.30889
395342	CRTAM	4.86187	4.8403	4.85679	4.57249	5.09263	5.1844	7.59027	6.81243	5.02892	6.75988	5.39231	6.42006	4.87182	6.30168	5.74482	7.95242	5.27984	5.13748	6.85737	6.8586	6.21208	6.65514	6.12207	5.4616	4.78972	9.16047	5.87088	6.1012	6.15455	6.33607	3.97303	4.45765	4.84605	4.51241	4.60891	4.57982	3.95835	5.36193	4.36688	4.677	4.31499	4.62455	4.19878	4.12951	4.80652	4.093	4.47813	4.54985
395343	DAD1	1212.5	1352.49	1392.71	1380.04	1367.76	1230.06	1328.38	1386.61	1302.07	1008.83	1152.08	1006.82	1424.3	1465.45	1373.88	1106.68	1112.46	1025.17	1430.99	1573.34	1509.89	1195.74	1263.36	1253.6	1202.65	1258.66	1257.64	1160.3	1086.3	1174.26	2128.67	1312.86	1661.42	1802.63	2045.24	2026.88	1509.59	1594.84	1698.59	1747.42	490.096	1786.61	1054.21	1662.32	1651.56	1356.83	1411.65	1402.69
395344	SPINZ	535.391	413.405	358.337	453.333	473.03	447.743	252.738	301.888	334.628	333.055	324.708	301.777	239.64	328.523	310.738	269.442	288.579	335.426	302.345	293.084	320.932	311.367	402.208	325.614	287.235	363.51	342.234	239.244	275.572	283.602	339.705	346.543	285.827	243.054	210.647	229.433	304.899	323.537	300.1	351.198	330.814	333.547	241.765	232.706	234.945	294.817	290.013	299.845
395345	FABP1	19.951	13.8408	12.4796	12.7627	12.5573	10.907	12.981	13.4706	16.5433	11.2803	9.06317	13.9399	21.2615	17.022	13.5391	33.7625	33.6386	22.1279	15.5656	20.0487	12.9686	15.2254	15.0614	12.6347	12.7778	12.163	10.1422	12.5045	11.6056	12.1297	10.975	11.9362	11.7923	9.94887	10.1762	10.9969	12.5718	15.4929	18.5058	15.7201	14.943	19.3228	85.4221	174.373	178.896	123.967	114.527	164.072
395347	MXRA8	285.269	250.683	238.275	276.128	313.064	242.459	282.125	265.097	244.781	216.85	195.606	174.411	265.166	218.113	204.106	202.033	223.915	201.643	230.2	205.958	213.728	162.222	180.351	158.747	166.841	218.948	159.348	178.072	184.679	188.394	297.206	236.188	270.188	320.759	372.636	332.877	176.632	180.772	169.039	221.053	183.044	215.251	206.163	207.209	227.752	266.916	231.648	206.945
395348	ACTR6	156.753	167.823	149.375	157.311	157.466	135.71	218.644	284.651	230.784	264.128	247.285	239.293	212.731	216.01	223.502	236.358	247.843	235.882	256.284	229.288	221.79	219.431	215.794	218.47	199.322	209.507	190.802	213.343	224.845	219.647	478.298	413.649	490.463	440.102	439.348	441.469	461.466	410.82	405.284	484.766	461.413	481.42	360.051	363.226	360.636	357.969	372.728	362.554
395349	FSTL1	39.2139	80.1793	105.74	77.4256	100.02	111.613	51.5661	61.6816	108.796	38.4727	47.7621	59.7302	59.7279	53.9463	67.065	47.7542	41.3444	68.1367	43.5969	63.2767	83.2117	41.8318	54.7588	49.3861	59.4197	52.0299	57.5164	36.1616	51.4232	43.6846	148.356	129.775	176.519	185.494	141.995	131.07	107.89	84.4755	101.202	99.6043	152.192	98.1576	112.763	86.5834	132.843	125.434	121.791	140.203
395350	MYH7	6.74235	7.52457	7.04221	7.30229	5.73581	6.24771	9.49608	8.42034	8.43042	11.1142	8.08278	6.46486	10.2815	9.59876	8.54118	8.10344	9.46513	8.11058	8.5516	8.14805	8.28989	7.18487	8.08613	7.83928	8.07414	8.26383	7.9522	8.22766	8.79949	7.74302	20.541	20.5312	16.4106	16.4121	15.5189	13.1241	25.9007	31.011	15.8056	18.7839	24.5381	21.8903	25.0676	29.81	21.6514	27.9855	17.748	24.7392
395351	DPF3	15.4068	18.5077	17.7001	24.7626	23.9099	15.678	27.1184	42.6798	26.8378	92.8011	112.467	66.0925	37.3946	55.5664	36.5017	138.815	116.335	94.4143	31.35	20.0407	21.1567	99.8783	53.5342	112.866	21.4831	15.9039	30.3899	70.9471	62.12	79.1089	35.1832	54.7094	41.7175	58.7707	52.0756	59.3807	24.2309	32.2773	30.4897	59.2759	63.3811	67.1236	28.4569	21.1356	19.9515	34.7197	26.968	26.2048
395353	FKBP3	1623.56	1737.99	1537.84	1696.04	1902.15	1748.47	1406.81	1367.54	1329.58	1437.99	1358.28	1238.76	1461.6	1157.65	1094.03	1237.98	1248.37	1284.55	1206.94	1098.42	1108.96	1338.42	1360.63	1281.95	1475.87	1565.13	1569.2	1396	1235.21	1266.31	1198.73	810.852	934.07	1018.02	1132.96	1152.02	1218.17	1337.1	1390.54	1226.34	627.614	1268.69	1425.13	1656.5	1520.98	1283.54	1352.63	1297.22
395354	CBX4	74.8286	60.6132	66.2477	69.2624	68.1524	76.1841	87.1009	70.6477	62.1666	86.2249	73.9014	82.8456	64.8433	55.4229	52.7982	63.4086	76.6445	50.4357	61.0086	61.9051	43.1899	75.4722	67.9765	62.1861	66.0553	76.4133	50.8235	58.4176	79.8817	55.4551	65.2422	67.7923	75.5813	57.0726	72.7306	78.8321	55.2312	52.1207	71.0909	65.0353	57.1361	57.2873	56.2847	64.5553	58.4108	62.0793	50.0355	49.0004
395355	CBX3	703.119	474.343	530.594	453.146	451.601	420.208	284.944	384.861	321.726	593.407	592.479	534.101	429.146	524.436	435.381	474.102	455.453	465.392	627.059	561.264	551.627	482.761	543.002	539.006	422.116	465.574	472.187	583.297	620.428	654.816	983.673	1190.34	896.537	1017.71	1068.35	1049.07	1002.52	887.299	1024.08	1152.41	1450.47	1044.04	975.923	911.282	886.669	1014.57	1142.36	1141.02
395356	MINPP1	13.0279	14.6671	16.8138	9.28352	9.01706	12.3184	11.3113	12.6491	15.7063	11.2602	10.2609	12.9931	10.9712	11.3759	12.7382	12.129	10.4851	11.2646	14.2479	14.9507	13.8462	12.9223	14.0921	13.6901	13.7761	10.7093	10.7662	10.8348	11.3484	11.7214	13.6299	13.1844	14.6263	15.3784	14.0965	12.2037	13.6453	13.9298	13.1847	13.3692	13.4845	12.3444	14.1688	14.1243	16.2026	12.2296	12.0229	12.3113
395357	CENPF	13.1398	10.3471	9.50545	17.3458	10.644	9.43223	8.29597	10.1057	8.28488	6.43317	8.54505	7.80197	5.9301	7.32201	7.99621	4.55217	5.21683	6.6332	6.95099	7.89388	7.43128	7.68459	9.36576	7.41429	5.93248	5.25866	6.46378	5.85756	5.42593	6.38877	34.2465	26.2423	21.0038	24.4266	29.6057	28.2129	22.6109	13.6791	26.6863	27.7221	19.5633	43.4795	15.1544	14.9722	14.6613	24.0293	21.8447	19.0336
395358	BCHE	107.46	109.257	121.289	162.7	143.961	181.855	18.3207	28.4921	27.4133	17.042	18.1539	16.8504	12.4284	19.6141	25.7044	18.5994	14.1632	18.0591	28.0137	34.3999	33.38	19.5299	17.3348	20.7807	15.7896	18.5612	17.9954	20.071	18.0549	19.0367	61.6516	57.4751	60.9373	65.3757	66.368	60.0839	78.1332	72.4927	69.8595	78.2227	103.023	79.8687	101.68	108.231	99.1501	141.399	132.489	149.265
395360	EIF2AK1	258.929	257.791	199.385	152.276	281.555	242.307	184.072	238.105	191.721	315.969	281.515	176.469	149.274	200.189	171.157	104.771	184.264	143.282	274.498	217.821	207.802	201.024	160.171	228.544	175.006	214.988	173.839	227.838	229.719	227.638	377.15	335.72	359	418.685	370.523	391.865	270.578	312.48	313.715	415.839	460.661	390.531	401.463	413.775	416.791	404.45	413.208	415.839
395362	CD4	10.725	12.1131	9.7147	10.6702	10.7708	10.9195	12.3071	12.8578	12.5695	12.0926	13.4797	14.1663	12.7685	16.0087	14.3733	10.9441	11.6897	10.2028	19.6932	13.2661	15.8564	14.0847	15.7352	23.6207	15.8132	14.29	18.6649	21.6145	14.766	12.542	16.2502	17.6219	17.3482	22.0415	25.8475	25.5278	9.98651	13.8884	11.1729	10.3648	11.599	12.6934	12.0245	11.9257	10.0526	10.9469	15.1923	11.7952
395363	DEFB1	15.3107	17.8299	18.0873	16.7255	19.8631	20.0039	19.7553	18.956	19.5266	19.7507	19.3767	21.5036	22.9503	17.1666	18.9719	21.0368	17.5594	19.1025	20.378	23.899	20.5614	21.7009	21.8726	22.8707	19.851	19.2639	19.8262	20.2414	18.2475	16.3213	15.6983	16.5966	14.495	14.794	14.4817	17.6814	17.2185	17.8581	17.0975	15.825	15.4698	14.756	17.4464	20.4282	18.1412	15.2162	17.427	16.9861
395365	ADRM1	512.378	447.938	421.089	487.682	438.742	427.522	446.551	573.143	511.901	644.803	683.191	520.855	547.415	690.345	462.642	786.721	774.789	650.786	665.589	663.153	596.868	533.389	530.532	573.995	573.366	684.348	558.447	617.345	624.07	502.87	493.837	397.818	549.836	469.362	456.994	471.115	495.947	495.639	466.242	584.321	470.303	499.962	473.906	502.294	536.134	419.291	373.056	362.117
395368	CGNRH-R	12.8933	10.9995	7.72956	10.0109	9.33546	8.88043	22.0598	9.7098	17.0294	17.0221	9.83644	12.9707	20.8998	9.04768	12.5568	17.9811	10.7028	12.8359	15.823	9.93906	10.3368	15.4822	13.5329	12.4683	12.9539	9.54377	9.13222	10.4039	10.9814	10.2188	9.68652	8.80084	7.5391	9.02535	9.81107	9.13873	10.5703	12.5466	10.2923	9.55504	8.88993	10.1512	10.3464	12.038	10.2011	9.1019	10.8979	8.84155
395369	CRISPLD1	133.556	90.2112	114.844	68.9833	56.8561	80.4172	12.5973	21.2992	24.8729	11.3615	16.9862	14.7039	15.7048	32.6699	18.5322	15.428	20.07	16.2585	22.1762	23.9532	30.711	12.8411	25.0483	20.0564	15.687	18.3972	19.9996	9.7473	20.7673	21.088	245.703	289.185	214.989	230.449	213.429	204.49	254.539	199.881	230.517	203.361	294.919	217.278	173.211	168.756	163.791	187.17	187.871	157.836
395370	U2AF1	330.379	268.322	354.953	370.8	257.275	340.583	138.052	223.477	193.339	164.621	227.713	278.802	198.15	266.488	324.393	269.963	240.839	328.493	245.447	261.077	307.886	221.349	226.496	261.119	274.039	274.367	340.695	300.51	340.955	429.077	1003.35	819.582	997.384	977.275	978.877	1022	765.195	759.574	847.715	873.857	634.332	1042.92	736.885	704.168	694.854	616.718	561.947	640.628
395372	CLSTN1	158.287	117.328	147.697	156.144	119.648	149.552	52.4421	77.0336	75.0321	89.9701	100.536	91.6235	73.9894	84.1224	91.533	97.6111	92.4157	91.7443	85.5706	70.0339	84.6727	80.5649	56.0063	96.2412	72.8466	80.9237	88.6225	78.9505	98.6132	115.803	332.768	332.106	312.345	340.774	351.894	346.538	222.403	197.995	217.52	231.819	213.751	243.729	213.337	225.151	237.792	237.707	213.631	226.349
395373	ACLY	40.9287	42.0616	43.6199	50.9107	51.6923	47.9165	32.5766	32.7053	41.7824	39.4375	40.8118	35.4417	45.4329	40.5344	45.8287	26.8676	34.5904	34.4645	46.5736	40.9744	46.899	38.3406	43.4664	37.0404	33.9418	29.9373	31.2401	34.5762	36.1765	29.296	129.477	141.898	126.909	148.908	132.566	130.506	112.898	113.09	108.312	106.434	135.482	136.302	73.7984	84.884	85.1975	86.6007	64.1398	93.9736
395374	DBT	428.125	365.449	364.552	610.997	556.234	533.531	221.954	220.069	172.07	225.552	215.395	193.17	210.689	220.094	195.577	209.562	189.594	174.997	205.46	226.759	211.64	169.244	197.423	207.352	194.587	233.082	226.137	167.185	189.689	200.858	136.96	130.066	126.584	112.362	112.643	120.322	184.169	169.554	162.647	217.128	244.906	212.281	210.243	202.55	202.187	219.141	189.236	202.454
395375	BCKDHB	1014.96	917.438	869.007	1507.58	1519.1	1379.39	955.17	1127.34	1095.54	771.996	770.581	751.454	941.468	1112.05	1063.37	678.798	688.016	665.882	624.567	550.384	550.344	623.986	609.022	539.912	911.957	854.221	734.618	587.62	581.185	618.051	281.868	261.853	288.469	286.054	298.54	305.066	353.782	343.004	378.052	421.701	423.402	403.409	461.064	448.785	420.364	519.113	442.199	457.872
395376	PRKDC	47.6872	52.7672	51.7208	51.1079	45.0084	36.4308	43.3691	36.6124	32.4028	39.9938	36.6741	34.2874	38.9492	30.4238	36.2591	36.1749	32.4497	30.5436	25.8733	32.4622	30.8461	37.909	29.8752	38.7908	34.245	35.9125	30.4697	30.3912	31.3312	36.4275	68.1453	85.0123	103.799	82.9466	76.3205	67.1486	95.9419	109.889	74.4611	98.2941	104.055	99.0186	92.4135	67.3771	77.6378	77.7635	67.5551	78.8152
395377	GBX1	17.319	14.4383	15.5681	13.2573	16.3408	13.9446	24.7692	19.5041	17.6917	15.7549	22.2048	22.9205	25.9049	16.3911	22.6787	19.0035	17.6694	18.7836	25.2108	23.045	16.6359	19.0572	21.5043	29.3654	18.7707	17.1008	16.2418	19.6897	18.0184	14.287	9.58986	12.0081	8.90839	11.2546	9.59925	10.9598	10.207	11.4336	12.1469	9.2227	13.6808	11.0818	15.1852	12.6907	12.9726	11.1678	10.7556	10.4371
395380	CD164	2152.43	2168.13	2273.37	2200.26	2001.52	2033.65	1892.57	2160.3	2107.34	2386.86	2616.12	2426.08	1751.33	2124.6	1996.57	2967.23	2859.15	2540.04	1907.42	2314.73	1912.34	2160.62	2261.11	1800.2	2361.37	2380.67	2302.4	2827.09	2955.91	2632.71	2708.38	3672.06	2706.36	2954.1	2336.77	2467.55	2506.83	2482.43	2198.42	2470.84	4213.89	2485.06	2217.31	1987.33	2016.83	2821.86	2480.57	2881.7
395381	MUC5B	14.4221	10.7105	9.84755	11.003	14.12	15.6376	68.3479	49.788	40.0645	15.4781	17.1976	19.4908	26.721	37.9519	27.0845	14.9907	15.1526	16.3957	17.336	12.5099	12.229	14.9153	22.6054	15.7024	17.6928	16.5612	18.309	18.5534	12.2455	14.8988	14.5955	17.8004	13.6373	11.6667	9.77279	11.7843	20.7961	22.5554	19.8432	20.3464	20.012	15.4905	18.4048	21.5423	22.4146	14.808	16.3821	19.4908
395382	GPR149	8.37393	9.47441	8.65269	8.88521	7.68326	8.36117	11.4282	9.23225	10.3402	9.77913	10.3513	12.9537	9.65539	8.06945	14.2834	14.0957	13.7418	10.8979	12.6638	11.4697	11.8655	15.7364	12.3106	18.6392	12.9647	10.0596	11.121	10.9628	13.8685	10.4117	7.99809	7.74793	8.20861	10.3423	8.17105	8.70202	9.03159	9.00601	8.31087	8.06808	8.49195	8.47866	7.49411	8.58343	7.97174	8.75386	8.65362	10.871
395383	SLC16A3	47.6506	46.3093	44.8113	38.6369	35.1554	38.9227	106.998	98.9774	120.288	181.882	168.234	171.83	119.868	124.923	136.166	64.2545	93.2519	78.2475	76.1597	84.712	80.2527	111.89	98.675	97.9695	60.7002	49.4804	44.7496	115.802	136.633	115.877	31.1429	34.354	26.4219	30.0088	36.0758	31.2894	28.5498	23.7469	29.2299	24.7551	25.5082	29.2654	28.2487	21.8827	29.5047	28.4681	31.8775	32.7328
395384	C4BPA	235.014	273.731	311.236	307.309	309.987	360.701	314.83	273.731	359.228	283.964	210.881	303.886	309.429	292.339	334.028	240.298	298.21	315.098	272.831	303.143	384.487	291.529	344.149	255.404	261.015	278.553	329.749	278.117	322.722	349.047	179.677	245.446	219.162	218.931	193.851	192.759	221.437	221.138	192.937	225.214	359.971	256.716	212.543	183.358	197.065	276.101	250.853	232.173
395385	CD40	44.2447	44.4792	39.0374	33.7362	43.5317	38.6252	53.5222	52.7615	71.0575	55.4314	55.4439	64.0965	55.4346	52.2082	55.3399	69.1384	54.4505	65.0031	43.6784	50.5771	54.1079	64.7664	43.5157	44.624	47.1697	58.7152	59.5804	58.224	48.1134	53.9849	27.302	31.4293	30.401	33.5255	34.1891	32.8404	34.424	33.3903	35.6594	39.3559	33.2919	36.0651	40.6367	37.9466	35.418	30.2567	44.418	33.3163
395386	CLEC3B	1532.29	1078.45	1069.22	1058.05	874.728	850.546	1172.15	1244.08	1022.05	884.284	894.352	728.881	1434.52	1548.63	1329.66	1181.82	1050.1	970.692	1764.5	1660.06	1472.31	1314.02	1246.03	1024.73	1415.36	1514.48	1046.91	1404.92	1364.98	1052.28	191.01	167.162	219.503	196.761	166.524	170.524	313.689	318.625	312.173	266.895	328.942	285.959	618.338	528.677	636.173	737.166	641.588	598.352
395388	ATOH7	4.89866	5.55673	5.88911	4.66351	5.15238	4.61341	7.14295	5.36083	6.13312	6.38387	5.05757	6.35333	5.28116	4.48711	4.86722	4.78403	5.30618	5.87406	5.69344	4.7608	5.54272	5.41538	5.81889	6.18127	5.85108	4.91196	5.13468	5.37966	4.41495	4.35695	4.82356	5.01391	4.69637	5.07514	4.88388	5.09217	4.56373	5.3884	4.91849	5.06631	5.07615	4.95988	4.58041	4.84141	4.9243	4.75125	4.55221	4.76173
395389	ALDH1A3	545.003	341.327	303.204	517.376	397.795	426.576	131.037	299.942	317.456	262.951	301.298	337.161	195.367	264.78	250.33	258.185	296.063	314.764	181.755	200.802	207.787	302.337	235.963	308.85	230.211	270.862	238.292	317.981	316.863	416.245	632.515	566.169	537.324	507.078	624.358	586.885	679.965	569.699	699.17	701.495	650.564	580.969	744.586	742.422	670.546	797.71	829.35	758.064
395390	RBBP7	98.5171	82.9148	78.4065	82.6523	102.127	87.4425	37.1516	60.2251	29.2695	52.824	39.3897	34.3799	60.8551	63.04	41.527	31.3233	40.4037	31.0113	76.6474	72.9871	62.2563	40.6849	41.7089	31.0543	51.2298	62.7072	57.3526	37.148	50.6706	47.5858	335.961	290.346	274.116	276.328	294.959	304.124	287.656	301.324	278.838	321.192	290.032	315.289	238.942	245.59	235.118	255.226	269.391	253.719
395391	SNCB	27.5353	31.0469	32.0402	29.7983	34.0345	35.3698	37.7514	33.7565	26.8378	26.0211	33.2025	31.4124	32.2804	22.5228	31.943	44.1996	27.4438	26.5589	36.9959	29.6703	27.0466	29.9311	30.3393	38.5645	30.5978	34.6995	29.9164	27.1405	34.5506	29.3447	146.201	110.523	122.051	148.511	150.4	152.565	151.583	159.928	157.458	171.316	98.9025	230.332	167.502	214.812	196.691	171.534	166.74	151.133
395392	SNCG	16.6694	28.2794	25.6757	22.4929	32.0698	25.0726	28.4232	27.821	23.2606	35.3215	15.3988	26.2525	61.5093	39.4842	49.0739	18.3868	26.3316	26.4363	31.088	41.7341	44.3735	28.0009	33.5026	31.5198	50.725	51.8745	36.1858	23.3862	22.8827	21.9374	18.2673	16.7537	15.2219	11.2032	14.6862	20.3017	39.99	41.7144	43.1202	29.0352	15.8248	26.3192	135.917	128.922	139.534	29.8297	34.2789	29.1436
395393	SNCA	309.147	292.112	379.546	234.755	294.178	269.417	78.1228	59.1977	46.6435	92.2231	94.3402	109.543	69.4793	67.5122	78.6458	124.042	101.047	126.943	33.1299	46.236	29.9604	70.8409	69.3075	86.1002	67.307	52.0988	61.175	79.3466	101.361	76.0711	35.313	29.8093	31.3458	42.7625	37.7786	45.0849	35.6189	37.6823	32.0554	39.2264	27.4192	37.338	38.1527	39.0356	40.9474	54.8339	57.6537	50.7978
395394	FGF19	14.3597	14.5499	10.3852	12.2254	14.5787	12.8565	23.4235	21.9415	14.5624	17.7191	18.3511	24.6559	19.82	14.7235	18.058	15.6554	16.6241	22.0569	17.9211	27.2762	16.9021	15.2006	17.2077	32.3396	23.0641	13.9611	21.4804	21.0004	15.4178	18.2913	13.3567	16.6535	14.7595	15.3875	15.3574	17.3483	23.0676	25.8385	24.7612	20.5286	23.7864	19.4273	20.6114	21.9313	19.0106	14.8065	18.2191	18.2367
395395	GAD2	10.9733	12.7887	12.6626	10.3274	11.1366	10.1349	16.0926	11.3494	13.9391	16.056	11.4053	13.6315	14.5052	10.8032	12.7405	14.0755	11.3248	12.2094	12.8087	11.7834	9.80741	14.2864	13.5363	17.1253	13.5163	13.7047	12.5213	12.3111	10.3649	12.5302	10.0768	9.14661	10.5813	10.3762	9.51939	10.3958	10.1551	11.6495	13.2094	8.47384	10.1487	9.14391	10.4729	11.186	9.94664	9.65523	10.0949	10.6143
395396	WNT3	15.3603	16.2746	17.1939	15.3083	15.8765	17.62	20.9376	16.5632	15.3227	17.8449	16.2318	16.2262	19.8996	16.3841	16.089	20.4259	16.5471	20.1297	20.6769	16.6295	16.5404	18.1767	19.2634	23.4828	16.7147	16.3367	18.2351	15.3958	15.5086	16.6838	20.9428	21.5215	20.2153	25.1733	25.5741	27.3892	16.5303	15.8572	16.348	14.2257	14.9982	17.7272	14.7229	15.6638	15.7319	15.7417	17.6259	15.083
395397	CDX1	20.9627	19.6455	19.8186	17.0928	18.0978	18.1103	27.113	22.5888	26.8355	18.5019	19.1667	22.927	26.4189	20.1203	17.6797	20.2559	26.0919	19.0483	29.0411	18.5455	17.789	20.6569	21.4721	27.3963	24.9419	18.8636	22.3939	23.6025	20.9939	16.331	14.4885	15.6506	15.5781	14.8607	14.8668	15.1834	13.2979	16.2932	16.3264	14.748	17.2656	16.3798	15.5781	15.894	15.7231	17.0281	16.1669	16.45
395398	NRXN1	492.269	506.45	369.113	348.477	325.494	307.395	268.913	384.941	309.975	175.006	243.286	170.211	431.561	448.746	386.872	207.965	282.028	201.471	451.535	371.511	382.314	275.021	265.835	402.666	421.448	506.748	474.415	473.078	354.868	402.618	218.044	196.024	168.312	132.628	144.799	162.223	276.927	283.596	315.415	143.561	194.774	257.901	267.81	236.054	283.201	147.183	189.075	179.6
395399	CITED2	7.09814	7.89009	7.57617	6.87641	7.36592	6.29478	7.97669	11.0653	7.51322	5.09644	10.2324	9.30527	8.2675	6.42419	8.19256	7.99895	11.3808	7.37523	8.27048	6.87457	6.56668	7.16258	5.80068	8.33208	8.9702	9.94901	8.6197	7.20481	6.75541	6.84896	7.32557	7.66238	6.56879	7.31217	6.87084	6.60142	6.10144	7.53085	6.94487	6.54745	7.57749	7.42278	8.11342	10.5102	8.58387	8.05495	8.21414	7.381
395400	BAZ2B	96.3636	78.7136	79.5455	108.261	99.3677	93.4968	48.0714	60.7355	43.4426	59.8458	59.6239	51.8097	42.6336	45.3147	37.0313	58.3144	53.9898	42.592	44.5939	40.2403	37.6815	52.6902	44.4415	45.9553	52.1487	61.2203	54.2166	50.7287	67.6035	58.4116	92.0833	119.697	85.7574	91.7031	87.7049	88.4419	109.832	107.174	94.064	123.492	157.314	132.895	114.757	113.925	104.578	132.998	121.654	122.76
395401	ATM	11.3614	10.1665	10.0906	10.5234	9.86802	9.52978	10.1878	9.71558	9.2057	11.7162	10.4113	10.0776	8.77275	8.22332	10.1624	9.58775	8.25198	8.40879	10.1787	10.7676	9.78013	9.88399	9.28904	11.8561	9.64004	10.4898	9.21382	9.47879	10.0899	10.0857	9.7162	10.0923	11.7465	9.0558	9.12716	8.95447	10.017	10.5796	10.9196	10.682	11.9316	10.8309	11.2539	12.286	11.551	11.1822	10.128	12.5459
395402	SLC34A1	87.3572	119.052	97.7834	98.1111	107.932	111.548	114.4	112.677	143.727	114.911	118.748	142.65	117.252	97.2056	125.277	122.936	105.355	143.12	127.14	112.559	124.837	127.157	119.574	141.595	161.754	95.7779	133.987	143.098	107.599	110.427	85.3147	78.3492	76.1063	95.5026	91.5128	93.322	90.9134	83.6059	98.7018	90.8624	79.4653	85.0867	96.4443	88.8791	93.6957	85.6552	84.1698	93.4625
395403	TRA2B	389.698	421.845	431.608	425.52	323.386	356.053	168.788	218.285	201.064	205.223	223.747	201.138	254.793	260.415	287.853	223.256	218.453	242.123	304.95	289.087	310.078	269.433	267.014	319.358	269.431	240.092	282.654	284.954	269.834	360.061	1052.62	992.117	1145.66	1214.67	1446.08	1268.16	1053.72	979.396	1036.17	1178.06	1006.39	1178.56	1073.39	1066.27	982.277	932.003	988.705	913.827
395404	FETUB	7.74587	7.32702	6.29509	6.67525	10.3381	6.22595	12.6016	9.13353	8.43762	10.9731	8.36684	9.51302	9.92498	7.60068	9.38996	7.02475	11.2932	8.31284	9.53289	7.9339	8.45788	7.98796	8.91988	10.384	10.4367	7.46138	7.65743	7.1345	8.15355	8.39843	7.22248	6.38661	7.32598	6.4214	7.04152	7.86742	6.87078	7.31377	7.74856	7.30061	7.08652	7.45622	7.88839	6.85946	6.84433	8.51065	7.35252	7.85722
395405	TWIST2	9.68004	11.1953	14.2368	16.0007	11.6581	14.8048	13.816	11.9164	10.148	14.0447	13.3504	10.0055	14.0349	11.1297	10.7589	15.4952	12.8102	11.18	11.8219	11.0761	9.67847	11.9943	11.4546	8.95355	10.8963	8.0323	11.8856	14.2999	24.9666	13.9248	444.476	293.171	402.04	444.372	531.599	503.756	125.884	130.841	141.683	208.459	142.127	201.614	80.0463	81.8534	93.1756	125.276	116.665	120.475
395406	ODZ4	13.9647	14.8214	14.569	13.4761	14.0743	11.6271	15.1723	14.3878	14.0604	15.1435	14.968	14.0522	17.3615	14.7852	14.021	13.362	12.8589	13.1333	20.5169	15.101	14.2661	14.8518	18.229	21.1055	14.012	15.1959	14.094	13.8178	15.015	12.4535	16.0991	18.3867	17.1042	16.0378	15.9399	14.5148	14.6142	15.1783	12.9713	13.2521	13.4769	13.2144	14.6832	12.4942	13.3004	14.1532	15.3407	14.1794
395410	ABL2	9.65169	14.6413	14.2092	12.3365	11.6007	13.6011	14.311	14.6945	15.9643	12.3532	13.8582	15.6468	13.8508	10.1333	12.8226	14.2967	13.477	14.6623	11.408	13.0364	15.3905	12.4697	13.4941	13.4107	13.5247	11.8075	12.6112	15.0146	10.996	12.0359	8.31373	9.47697	8.20295	9.89868	7.87038	9.65609	10.6553	9.38609	9.20895	7.88607	13.1468	9.49137	10.0535	8.87907	9.80154	7.86915	8.35393	9.78817
395412	ITPR1	19.8599	17.8044	18.5337	18.2692	16.7993	17.5044	22.6403	18.9558	17.662	17.5047	16.4984	18.3165	18.9108	17.3372	18.0844	21.53	17.5983	19.4777	20.7116	19.6091	17.6253	21.17	18.4214	23.6812	18.877	18.2884	18.01	20.405	18.2193	18.1992	15.0128	18.4665	16.8355	16.3407	17.2067	15.7938	18.2247	17.7333	19.0668	17.7539	18.2503	20.0228	19.6853	21.0515	18.8144	19.2315	20.1256	23.668
395414	CCT4	588.764	537.409	484.627	490.199	412.339	442.54	570.081	474.158	473.039	604.538	551.344	510.744	641.385	642.77	580.763	707.728	689.102	627.198	590.647	639.787	650.777	669.467	705.817	625.206	538.384	568.89	550.802	590.152	623.97	586.124	1226.05	1190.13	1238.52	1137.07	1035.02	1004.35	1026.88	1029.65	873.735	931.833	1039.24	913.046	784.86	792.9	748.997	903.269	806.719	731.854
395415	MGAT4C	56.2632	70.2421	46.4753	48.7215	46.8746	43.9833	79.8965	61.5124	69.8941	58.9232	60.2172	66.9603	70.5751	40.5203	66.7047	62.6689	48.6741	47.2703	58.1886	60.3256	60.6216	60.6747	43.3251	82.4684	65.339	75.6978	63.8697	61.8138	58.9112	57.0244	68.5136	64.1491	70.0014	78.4957	75.7751	65.648	73.4259	61.3661	68.7548	72.6968	71.0566	68.2125	87.7956	65.6036	67.2083	59.9608	67.0023	64.4185
395416	ABCC1	22.3905	21.297	26.8301	17.5989	16.751	19.8296	28.8876	29.2692	37.6711	28.694	24.8209	28.5166	25.7307	34.0591	38.9112	24.436	21.6502	20.9885	27.3507	33.8576	42.2533	31.8491	36.1084	29.221	23.0261	27.3967	28.2441	26.0109	31.907	34.0846	24.079	27.8563	21.7145	23.0631	23.7733	23.3787	24.302	23.5761	21.831	22.9781	26.334	20.1047	20.5644	18.7794	18.5132	22.1166	20.929	22.8719
395417	SIK1	253.212	208.012	170.001	353.738	326.557	319.414	274.68	327.144	367.518	528.812	464.48	505.894	340.662	290.516	343.043	616.919	565.2	630.48	427.313	434.275	505.797	378.463	528.49	485.11	376.165	404.901	511.951	435.87	473.142	547.573	33.3469	40.5224	24.7066	27.5972	27.2608	22.6948	57.8334	55.5387	47.7693	52.5543	58.3412	48.2348	83.4454	82.0299	81.0812	85.5904	77.4767	77.7114
395419	MSGN1	6.59248	7.14934	7.03725	6.70366	6.03809	6.1735	8.39891	6.21015	7.15806	7.13455	5.52479	7.17091	7.51134	6.15492	5.887	6.68219	5.98745	5.6841	8.02419	5.97694	6.21696	7.76091	6.8064	10.9101	7.29483	5.42816	7.18305	7.18904	6.51759	6.19911	6.58247	6.38223	6.27672	7.15557	6.36744	6.37829	7.18241	7.76278	6.89128	6.44485	6.42676	6.86396	6.65172	6.60677	6.24303	6.93061	7.78659	8.47766
395420	F13A1	228.172	214.594	233.434	284.94	235.922	290.428	201.079	181.762	202.501	139.238	171.269	160.186	155.173	181.505	181.039	121.471	125.369	126.67	51.8085	58.6282	64.1542	182.899	164.773	163.055	94.4496	112.388	121.349	89.7083	74.4986	105.291	54.5924	57.6369	54.6662	45.2121	49.2334	45.1053	59.0239	69.7298	66.3651	61.5168	88.235	54.5209	85.1243	80.2556	87.8846	103.026	97.6499	108.185
395421	STAR	15.174	15.7778	14.591	16.6914	17.5874	17.9627	25.199	18.3365	17.7889	17.7563	19.3071	15.7936	17.1271	17.13	15.7549	22.4627	16.5647	16.6246	19.6706	18.8679	16.2205	16.5357	19.48	16.1555	21.9114	22.659	20.7602	19.9907	14.5417	16.9611	14.4229	13.1878	14.8338	16.0794	12.388	15.5678	14.1233	17.102	16.5647	15.2532	13.7111	13.8452	14.0957	17.5155	16.1751	14.856	17.1907	16.0585
395424	HINT1	1096.98	1323.42	1449.53	1418.49	1582.27	1440.09	2720.16	2577.56	2898.4	2655.12	2600.43	2550.78	2670.56	2464.7	2869.96	3013.21	2687.84	2715.3	2228.52	2459.04	2930	2740.76	2719.66	2210.32	2315.48	2482.18	2586.77	2831.88	2756.15	2838.72	1717.32	1092.75	1168.61	1204.64	1628.63	1516.36	1623.87	1840.07	1894.02	2103.27	655.542	1818.22	907.82	1349.2	1248.27	1127.95	1376.89	1308.8
395428	MBD4	218.494	190.048	184.914	205.719	196.239	203.046	342.288	394.414	384.802	305.446	374.53	269.727	388.738	515.103	360.174	376.819	532.331	390.231	382.913	460.989	364.969	279.556	272.011	269.154	266.658	373.761	233.134	262.689	331.605	257.223	195.069	149.307	174.785	161.277	185.44	181.045	164.46	176	165.513	195.529	122.487	188.472	189.351	186.116	198.225	176.095	172.881	159.196
395429	POSTN	2021.84	2025.91	1224.06	1619.27	1442.84	1471.37	520.333	464.056	414.016	851.932	669.974	622.654	644.131	410.679	513.626	808.169	720.848	681.787	471.501	462.361	452.111	265.595	446.614	260.595	315.835	475.145	474.321	387.449	364.486	444.806	1310.4	1381.39	1220.92	1164.1	1362.95	1239.7	1586.75	1340.8	1377.74	1635.95	1851.44	1238.25	1472.57	1262.02	1245.74	1613.97	2028.61	2102.49
395433	NPAS2	32.9946	30.786	24.2126	30.7339	27.8536	30.8085	35.9096	28.991	35.4436	39.8909	38.7686	41.0007	34.8652	35.3985	29.1522	38.7625	35.5016	26.5448	36.5165	32.7545	31.9312	35.5246	41.9415	44.5004	37.6762	30.8688	29.5463	31.2237	33.0608	26.6159	19.6507	17.4931	21.2481	19.0753	21.7276	20.8833	21.9045	19.4954	20.0489	21.3694	19.7773	16.4596	23.909	20.5282	23.4905	20.6184	23.6864	17.6998
395434	POPDC3	166.894	155.737	189.417	240.742	222.725	241.146	396.504	391.189	417.4	589.48	609.361	729.87	610.887	679.274	693.025	1034.42	1007.72	1067.82	633.307	732.772	791.616	736.479	809.881	593.387	779.646	793.699	800.958	842.488	905.987	871.767	91.8871	74.8113	90.3501	96.8122	91.4968	90.1949	118.736	122.5	101.602	160.258	186.759	163.585	104.911	99.0036	106.546	128.469	127.447	121.198
395435	PLEKHA2	21.6902	26.2554	19.7101	21.439	23.2469	23.6899	36.8224	20.4865	25.034	23.678	29.6285	30.8404	31.9972	25.3062	25.8052	26.7428	24.0508	25.6193	27.5894	26.0099	27.1771	32.5213	32.201	27.7729	32.5364	37.448	26.9284	26.8518	23.0102	21.5792	17.1538	19.9067	19.2101	22.4842	20.7222	19.967	18.8129	19.5364	22.6709	19.1263	16.8472	18.9437	21.4524	24.7601	23.4306	20.149	24.6101	24.9852
395436	USPL1	55.1295	44.1801	54.6665	45.547	39.3116	41.6087	45.7821	44.7097	38.4591	43.1213	43.3846	40.1191	48.0248	47.7204	46.8982	45.7499	45.7883	48.2164	47.6556	41.7106	49.6451	42.3105	39.8744	44.4547	44.4224	43.47	47.1845	46.0302	53.1305	55.8841	51.823	61.0383	53.9962	47.2925	46.4702	45.0949	64.6408	65.6111	57.24	59.7868	80.6875	65.1118	57.3496	51.1904	58.5136	56.3125	51.9941	52.9508
395437	CFC1B	19.235	13.2208	14.1034	11.6667	12.2088	14.5917	15.0952	16.3579	16.9926	12.3914	13.4086	15.9268	16.0592	13.5759	14.1775	17.2818	13.502	12.648	15.7131	18.7058	15.6434	18.863	15.2837	26.9427	18.0373	13.195	20.7602	16.5886	13.5128	16.331	14.9539	17.1952	18.6626	14.9873	17.3624	23.2136	18.2421	16.843	15.6945	19.3474	13.9294	16.0676	17.739	15.1523	13.0362	14.1412	15.8604	14.5959
395438	LCP2	24.0598	13.2904	15.621	10.2649	15.1039	11.1353	20.2195	25.8864	17.6092	38.1384	32.263	19.0307	26.2744	30.9542	37.2292	32.9767	38.7653	42.5328	32.4303	23.6124	39.4071	35.6189	40.892	44.1921	42.4156	46.9886	54.2274	29.7763	38.8871	35.8307	14.652	12.5334	9.28014	18.1276	21.6757	22.185	11.6654	14.2235	8.67603	21.5678	16.339	14.9694	16.9577	15.6506	11.6586	23.8127	19.8976	21.0326
395440	LRRC17	302.269	227.365	206.851	287.005	232.577	210.104	135.78	172.862	174.152	170.691	197.183	178.518	232.203	271.856	225.21	227.351	237.394	213.974	202.291	172.728	155.295	218.636	245.786	224.574	126.506	143.886	124.969	180.082	182.055	210.651	1188.28	1136.01	1039.75	1248.61	1237.31	1148.66	790.044	676.68	675.623	873.162	1004.48	864.238	624.448	640.879	590.844	954.792	1033.5	1031.69
395441	TLL1	27.3882	21.721	26.8574	31.8806	22.6002	23.8641	46.0371	50.9993	38.431	22.8532	38.4656	25.5497	45.2835	43.4634	32.8761	54.6519	56.4338	34.3045	44.1137	31.9314	41.0817	29.7992	42.8259	44.9631	39.8988	40.6193	39.6519	29.931	37.7488	31.8062	148.659	183.487	148.043	153.973	125.944	137.798	126.382	135.01	101.295	148.8	153.556	146.133	91.3406	87.1909	99.7656	89.7476	79.1115	98.3094
395442	RHOA	1160.75	1535.03	1841.94	1559.55	1499.86	1864.1	1278.48	1172.36	1395.58	1332.19	1170.03	1220.78	1552.06	1625.63	1496.14	1403.25	1591.56	1576.47	1521.41	1569.7	1741.8	1469.77	1681.34	1441.66	1490.59	1574.26	1677.44	1439.41	1586.51	1677.18	2998.38	2761.29	3234.68	2944.11	2928.89	2785.36	2591.66	2810.14	2452.72	2712.44	3391.02	2555.1	2258.24	2072.25	2129.85	2392.66	2471.29	2296.02
395443	SLC1A3	8.28531	9.16312	7.06443	8.54983	8.23469	7.00307	8.9186	7.80044	7.59805	8.15018	7.71051	7.46607	8.64916	6.18022	7.45431	6.75821	7.01244	7.089	6.89169	6.8195	7.43792	7.07852	9.01566	7.69544	7.00449	7.35034	6.90658	7.15415	7.95285	7.46748	10.963	10.25	10.377	11.8847	14.8237	9.91942	7.65615	8.26522	7.11326	8.24263	7.84378	7.89795	5.79044	6.59433	6.38016	6.53395	7.15264	7.43347
395444	HABP4	38.1654	22.4217	25.3541	22.5056	20.013	14.8181	28.6323	52.2243	40.7594	19.2765	19.1708	18.4046	20.0427	20.82	14.8435	15.1338	17.2581	13.8769	27.0239	17.9271	13.6925	10.9039	17.8365	14.3958	14.6681	15.3554	15.8223	10.3436	10.7431	12.6511	93.8902	76.5711	82.0323	81.0138	109.452	96.53	73.6993	64.9599	89.1931	86.96	51.4348	94.8212	79.1898	89.3059	84.2548	87.5966	76.6243	74.2175
395445	BOK	47.187	54.8304	49.879	59.5473	50.2043	55.6899	67.0864	55.2545	79.9745	51.6	58.7995	66.9787	71.7842	74.382	64.0846	59.7912	52.5237	53.5552	57.051	85.5013	62.2926	61.5312	62.1135	71.3501	68.203	55.2075	61.6423	63.7268	60.5801	62.3694	83.9197	89.4906	105.446	96.6013	81.3265	86.1296	68.6122	79.4322	79.5413	72.8088	70.1253	73.4018	89.8593	90.0861	97.5862	82.3719	86.3044	80.683
395446	SALL1	8.65051	7.45198	10.2415	6.54403	6.80354	6.80983	11.1626	9.39965	8.28013	8.35521	8.44546	8.75386	6.77635	6.43554	7.17672	6.55824	7.89259	8.46011	9.55868	8.89601	6.18513	7.52388	8.1638	11.8561	8.39374	7.1371	7.62355	10.6199	7.73891	8.2254	30.1524	34.6634	28.944	24.73	20.936	29.0193	11.7961	12.3695	11.9752	15.7263	13.3148	16.8428	9.61954	10.4811	9.65021	24.1949	12.2011	23.5821
395449	RAD54B	28.2643	23.1365	27.834	24.5342	22.5198	18.0397	23.5447	18.2439	18.2776	17.8402	14.696	21.9416	17.043	19.106	17.9225	18.4193	13.1467	18.6144	19.9231	16.8487	20.7003	18.8191	19.9899	17.1298	17.5968	20.1684	21.8128	19.3416	16.3238	17.1364	152.366	218.937	168.941	166.786	166.902	166.064	194.882	172.417	166.347	224.301	274.208	216.514	149.582	148.673	162.487	176.737	159.344	170.589
395450	NTM	30.2368	27.8147	26.2048	25.6257	29.7396	35.3178	25.1211	13.7968	23.3941	25.4116	19.5596	20.215	26.7657	16.2355	23.5279	24.227	26.9824	21.6945	20.3884	22.2478	17.9378	21.6061	32.9344	23.0318	21.5637	21.2635	19.7014	20.7091	22.397	14.4323	23.2788	15.3628	12.0222	21.6299	21.2187	22.2478	16.8033	19.3284	15.1479	19.5761	13.8701	19.0569	25.2718	25.2718	22.0257	17.8825	22.6335	16.5775
395451	CXCL14	66.7948	72.6576	53.6606	294.037	321.444	274.858	196.66	177.853	158.161	162.169	166.954	115.98	326.013	316.76	294.433	240.273	242.399	292.848	420.617	390.597	373.121	655.364	668.929	573.913	319.663	326.863	252.436	497.902	468.52	444.821	570.487	453.747	510.432	493.413	511.412	550.553	46.431	44.5401	44.6987	57.1112	33.1494	52.7204	220.204	198.563	194.413	334.483	382.87	343.358
395453	FGF18	92.5504	66.8508	80.6893	88.382	100.866	84.89	31.0862	36.6357	22.2353	17.6879	26.8702	22.4545	36.7778	45.8341	25.0148	23.1838	32.2776	34.0505	31.1781	24.9075	19.2785	17.5382	14.3429	22.8901	30.861	29.2448	29.1945	20.7607	20.9666	17.582	42.3172	39.118	42.9821	46.0984	46.4346	51.6461	40.6258	51.2662	49.8412	44.3937	26.6791	53.1461	62.7976	62.8012	64.3838	51.0665	55.9027	48.223
395454	PCSK6	66.0536	59.9516	57.1181	51.7276	56.3369	59.5166	72.9838	57.7224	65.2238	61.6941	53.1557	63.0177	68.0581	60.4608	64.4505	60.8508	61.5382	57.7831	56.1829	54.9269	62.049	52.3591	57.0687	58.9478	58.8044	59.2345	58.7427	63.6472	56.8227	50.3959	45.5002	44.7388	48.2035	48.0001	48.1615	39.8331	43.4115	51.0361	46.329	38.8279	37.6039	40.1169	46.9939	49.7363	47.3264	52.9444	57.4976	53.4976
395455	PCSK7	47.8322	45.4763	49.2376	42.8012	46.6954	41.0978	61.5618	46.649	67.9006	48.3188	62.2232	52.6188	64.3256	60.2444	62.7554	67.04	56.281	59.9307	48.2446	62.7413	57.782	60.1324	65.9143	48.4698	55.2732	48.0502	46.3959	63.3012	59.2195	49.9531	32.9964	37.7452	43.8728	38.5698	37.6481	35.177	32.563	36.5428	37.3189	31.9263	32.6116	33.4934	31.0529	33.0494	37.7656	31.3545	28.3683	36.2389
395456	PCSK5	16.9851	17.5987	14.8688	15.8676	16.9189	16.5294	17.7807	15.3655	18.025	19.5777	16.8454	18.0069	18.8937	16.5858	17.0965	19.3606	15.1993	17.0373	16.9637	16.2436	16.0766	17.1462	17.6318	18.3267	16.8216	15.2366	16.6241	16.7704	15.7795	15.9433	18.721	20.0995	18.0065	20.658	18.3606	17.5043	17.386	19.4498	18.1077	16.6939	18.2127	15.8606	20.3013	17.9073	18.9647	17.2193	19.6072	18.8055
395457	FURIN	60.7997	75.5098	78.4424	67.4277	64.9082	91.6748	104.455	72.9766	119.834	107.511	92.0706	85.2007	103.681	118.919	109.81	76.5479	121.721	124.462	90.8249	101.533	109.405	85.9654	99.8941	66.1094	65.0329	93.9094	73.1419	93.1039	105.804	69.0959	51.9734	61.7901	59.2508	52.6094	64.3462	46.7754	59.1786	59.441	57.2606	66.9493	44.6473	52.4723	71.4002	80.5002	67.052	63.329	64.2441	65.7159
395458	SLC6A2	11.9254	15.8595	11.9388	12.6717	15.763	13.1427	12.486	13.1442	16.434	13.8571	11.83	15.4684	19.7707	20.2559	21.8653	14.384	16.0986	13.5213	22.0936	15.763	17.3593	15.6444	10.7911	32.1699	20.611	17.8863	13.7651	18.3132	23.688	23.7272	26.8787	30.9177	31.1751	22.9871	22.8838	31.0837	25.0855	28.9232	29.101	29.5105	29.4086	31.6884	18.0347	20.3854	17.5824	31.351	23.7848	32.1311
395460	TM9SF3	162.598	209.197	256.453	221.533	190.297	222.413	108.636	130.789	155.235	119.584	121.126	162.69	122.64	139.311	179.91	151.701	137.215	179.118	89.839	111.906	165.362	116.754	136.974	108.229	101.357	125.926	127.712	126.673	147.692	207.631	459.195	511.065	463.651	487.41	430.121	410.088	433.318	432.557	387.524	438.771	655.614	400.662	336.461	295.403	294.126	401.855	377.88	368.189
395461	ESPN	14.7877	16.2967	18.6459	18.322	21.5607	14.6004	35.9096	15.8276	17.996	19.3018	17.0922	26.8864	26.9439	16.4882	23.6006	21.7424	15.3463	16.2967	13.5618	18.7122	14.7877	15.9443	16.8513	22.5862	19.2549	18.229	18.1662	14.4861	28.998	14.9466	11.5685	9.96127	12.8905	10.6246	11.2396	12.4324	11.7398	13.5695	14.1908	10.1347	10.5938	11.4419	15.5949	14.4465	15.1369	10.4491	12.2363	12.764
395463	FOXK1	25.0081	23.0494	24.1719	23.3641	27.4365	27.038	26.7284	23.9686	25.8166	17.6606	20.6192	22.7685	23.2468	21.4202	20.9783	22.565	22.06	25.5521	17.9816	22.9526	29.9745	21.9429	19.9061	19.5328	19.9094	20.3919	27.9575	21.2854	21.907	19.5875	18.7678	21.2877	18.7299	18.1737	20.3931	21.9576	18.8342	21.902	20.991	20.1428	19.2235	18.3309	24.1056	27.4558	20.0777	18.1364	19.269	21.0904
395465	CITED4	47.4522	41.424	35.2967	43.5486	43.7448	27.6758	52.3335	64.0516	37.3175	40.3681	27.2759	27.0931	100.721	103.702	67.0208	46.5999	41.618	36.6802	51.0541	35.9572	50.8869	40.8008	40.3675	35.9454	84.1575	88.2693	77.2007	42.5894	38.9473	42.7757	30.1712	32.9464	32.0049	33.5605	27.9527	31.2756	49.5052	55.8432	56.8178	39.078	35.5763	46.697	51.6823	52.4727	51.0662	60.8473	54.2287	53.3344
395468	CCL4	14.2645	15.385	16.2036	16.0232	16.7645	8.57952	34.0705	21.6162	25.8085	37.2319	38.997	26.8325	34.3267	22.3297	25	59.2208	47.5823	40.5615	33.4162	34.3052	34.3997	44.1051	51.7399	32.9309	34.1059	35.1913	30.8169	30.6989	36.6228	26.0706	17.2191	12.0046	14.0225	17.5404	19.2957	13.5074	17.1623	16.1226	17.7844	18.202	13.3339	18.2875	14.6021	18.451	17.4806	18.3653	19.8332	14.5693
395469	PDGFC	37.2491	47.0012	47.9648	33.6163	38.8545	43.5864	37.925	44.3113	33.6185	29.2989	33.4697	63.2391	41.2022	32.0422	42.7281	41.9039	40.0228	37.3228	56.7335	49.8917	47.4578	39.3728	41.755	46.0553	35.8161	24.7952	47.4869	37.9874	34.5506	32.7708	227.407	221.832	207.257	216.191	190.068	175.9	220.941	154.819	190.259	178.135	262.306	205.892	163.56	142.948	160.744	125.658	130.408	99.436
395472	TCIRG1	106.667	134.02	172.024	169.774	153.939	159.502	260.438	202.832	308.782	168.511	258.968	276.754	255.85	200.527	210.127	269.03	170.965	209.687	223.764	202.812	174.804	218.043	164.339	230.016	205.713	181.872	287.826	216.691	156.462	159.502	231.155	227.408	195.947	254.858	223.351	198.95	252.147	273.165	217.868	258.677	214.319	198.013	265.954	200.142	215.347	230.275	254.408	227.447
395473	ATP6V0A2	330.571	355.57	355.99	368.252	354.787	360.073	436.579	483.64	428.551	391.762	339.184	307.426	430.953	497.517	493.194	364.053	373.354	300.929	527.249	549.901	508.164	328.394	339.602	319.502	398.134	498.543	409.265	319.004	323.043	340.306	304.874	348.224	314.977	263.479	254.479	263.931	367.316	372.354	311.008	338.91	452.868	388.484	341.714	327.748	283.444	421.01	338.093	408.183
395474	ATP6V0A1	259.642	316.498	396.467	212.393	290.318	329.243	385.004	366.194	410.269	296.137	215.756	235.891	229.913	270.592	289.787	227.533	178.267	195.47	190.805	260.456	305.871	163.404	244.982	84.9198	188.07	174.941	152.953	141.268	172.984	162.824	61.9088	79.467	67.6312	81.6309	58.3001	58.4878	78.4832	83.4529	71.7126	70.8345	108.181	77.3609	114.78	114.399	122.558	125.059	130.877	121.536
395475	ANKRD15	60.5262	76.3424	68.2339	100.215	74.8987	65.0979	41.1871	39.9476	54.8784	60.4429	57.4805	41.1242	42.4816	55.156	35.813	43.4783	35.5337	41.4147	39.0301	38.7869	40.4768	42.5168	50.7404	37.9467	35.8553	49.2274	34.5007	51.7675	47.889	52.8776	154.849	154.91	130.688	178.521	153.806	157.45	219.805	196.045	167.168	211.187	203.171	169.598	174.193	178.303	177.934	234.958	205.366	212.738
395476	CASP3	288.673	221.802	227.485	172.061	165.942	170.667	111.342	161.609	113.881	106.641	132.913	96.6178	114.277	166.636	138.895	120.574	142.01	135.669	136.958	120.781	125.696	168.782	162.009	239.098	130.486	116.225	166.735	150.186	129.574	211.816	360.457	349.357	331.432	311.537	395.217	368.403	395.895	317.95	365.28	395.858	373.987	355.728	287.732	282.21	283.137	283.12	248.987	264.469
395477	CASP6	140.144	101.172	88.5202	52.4855	36.1031	35.9548	80.5298	123.998	66.9781	54.8492	64.7465	42.4083	86.5634	101.895	75.2441	72.6	74.2415	59.8155	146.098	107.913	99.3529	60.086	66.1725	71.3637	81.4724	85.6891	74.9397	67.4979	85.6198	68.2602	292.679	329.794	305.481	320.38	276.87	309.968	276.524	286.839	272.21	281.374	336.358	280.142	253.71	220.829	230.26	241.373	219.935	237.817
395478	PPP1R12B	62.5809	111.302	135.499	52.9361	63.4212	108.513	65.6568	56.8717	83.4967	56.3264	69.6194	80.2908	61.8104	90.1256	78.9974	87.8474	103.38	96.4739	53.3306	102.03	89.8782	60.8703	104.423	51.0533	59.5934	64.2475	48.8177	49.6508	61.2799	45.7191	21.753	19.3123	22.3751	19.31	18.6626	23.6414	28.2001	29.9276	30.9804	27.4022	27.2904	22.2545	38.6649	36.483	37.6075	25.4012	30.4071	34.0155
395479	PPARD	161.462	169.369	113.925	173.199	141.583	128.718	90.0061	94.221	95.8634	97.1834	89.9297	69.2147	61.6383	90.9519	67.2766	82.377	75.442	81.0682	59.9612	65.8621	61.1843	75.5365	64.1459	49.6059	90.7679	99.4836	73.61	73.1312	75.5222	54.7732	72.6262	70.1223	87.2726	78.268	88.0939	78.0086	71.4316	67.0032	70.6365	62.5637	64.0692	67.1131	81.0616	93.5532	98.4489	64.1015	78.6095	67.5998
395480	RGN	168.85	142.951	170.684	222.524	227.913	172.537	222.653	368.034	303.905	199.487	252.226	191.757	393.219	498.796	430.71	260.374	267.954	227.586	378.456	398.586	423.186	298.001	248.852	211.974	391.362	429.863	335.01	372.984	474.804	366.781	262.088	192.293	248.99	261.581	259.192	282.522	200.057	249.623	242.041	282.226	219.29	347.001	281.418	302.685	306.028	275.613	288.807	262.495
395481	ANXA6	988.658	875.753	1472.11	773.631	798.012	1276.18	517.532	594.25	607.535	633.984	601.316	825.135	903.668	915.848	1026.22	741.591	843.004	1114.11	1047.52	1051.99	1076.19	543.536	699.301	231.531	939.543	797.934	705.5	643.002	598.973	459.369	2007.04	2309.13	2378.45	2017.99	1744.02	1599.99	1936.77	1814.74	1586.4	1441.41	2034.94	1800.54	2564.86	2420.97	2517.75	2415.1	2155.99	2032.43
395483	SOX8	598.789	660.413	601.006	802.246	1026.8	815.701	451.279	553.077	415.836	460.046	481.509	421.638	401.188	289.272	310.504	386.325	365.83	308.947	395.087	342.709	347.774	435.534	424.27	453.969	344.272	414.044	326.458	345.104	323.194	312.766	610.648	715.378	699.489	565.638	512.28	543.482	889.653	690.909	967.023	654.556	904.918	675.147	900.457	732.106	754.064	637.503	444.911	569.58
395484	OTOR	12.3486	11.9055	13.7508	16.1631	17.701	11.9142	40.0737	26.0266	33.5902	28.899	36.8779	35.4298	18.868	19.7034	19.718	48.8381	43.6806	53.3042	17.5929	11.6755	12.4456	21.4937	20.1886	19.3503	17.9292	12.7519	14.9062	22.7695	19.6473	31.5462	17.5837	19.7423	17.4703	18.7359	17.3865	17.5212	20.2137	16.9318	20.1154	15.1172	15.9115	17.0792	17.7221	20.5347	17.9086	15.034	22.2369	14.523
395486	POLR2F	951.612	811.643	794.518	711.996	749.294	713.156	940.855	872.396	725.116	960.31	876.558	825.806	1274.63	1042.9	1050.49	1065.4	1037.72	1047.62	1049.73	1012.23	942.392	941.101	981.361	1141.94	939.22	926.503	965.901	1115.72	1055.84	1048.87	564.197	339.569	331.795	436.745	552.164	569.623	558.093	641.565	689.359	690.958	210.818	684.871	350.102	651.853	686.332	472.327	497.207	528.201
395487	MYO6	24.8484	18.6883	20.2913	18.6636	20.5177	21.039	26.4473	16.819	21.4423	17.2687	16.3315	22.8003	24.424	16.6342	23.4107	27.5599	17.9007	26.1123	19.562	18.2215	26.5978	16.426	21.7596	10.5456	16.619	22.4019	22.0904	23.9448	17.6525	20.1608	22.4552	21.0283	33.4243	22.2858	26.6928	26.0545	31.0705	27.8888	22.3628	25.4128	35.8377	23.5797	27.5894	28.0862	31.6308	31.0688	19.6769	30.0968
395488	MARCO	19.3649	26.8536	12.5853	23.3474	15.7861	18.2804	53.6818	57.7556	51.3133	24.4661	42.9394	28.9951	51.4252	41.5474	37.8423	67.506	43.563	53.6265	30.4525	29.7559	35.7914	31.6657	26.0915	24.0269	35.3278	27.461	37.9746	29.4769	25.9975	26.2897	12.5812	12.1728	13.4342	12.4776	11.2178	12.5034	18.1928	15.0416	17.253	13.4044	11.0871	14.3802	18.5121	19.0834	16.6965	19.012	18.278	21.1086
395489	C21orf91	772.838	467.096	491.141	548.03	568.5	595.763	114.626	198.05	248.592	190.26	227.291	252.217	192.148	270.71	240.916	327.772	330.744	375.188	296.442	225.726	210.813	270.279	207.187	426.404	313.167	372.252	369.43	268.516	249.15	330.925	155.862	121.701	111.759	110.829	168.335	151.941	106.094	129.193	143.144	150.192	118.934	150.785	119.913	103.215	93.4367	96.8342	117.602	92.897
395490	TAX1BP1	1325.55	1055.51	1101.25	1337.94	1133.66	1275.54	1252.72	1110.09	1051.85	1102.82	1095.91	1005.78	1221.33	1101.36	1187.26	1263.83	983.878	1108.37	1213.7	1196.13	1201.69	1092.41	1056.99	1150.95	1041.79	1209.78	1224.57	1108.27	1119.93	1246.67	837.176	1141.48	939.584	953.494	952.926	915.969	809.672	733.686	779.174	854.278	1107.92	828.838	702.111	598.241	583.15	815.633	748.484	839.714
395494	BMP7	11.2067	8.60851	10.4639	11.1719	11.8526	11.37	10.0827	11.3071	10.6985	12.6704	12.1352	11.5294	11.6154	12.1229	10.7136	13.395	13.135	13.862	10.1995	10.7929	9.36397	10.4178	10.6373	11.7022	9.64886	12.0964	9.91315	10.9442	10.4148	10.2621	41.1631	38.1704	40.3476	37.3085	42.2849	40.8239	19.2977	19.9516	17.4249	18.9423	18.2924	16.0882	13.0357	16.2014	14.561	24.6361	23.8059	27.8509
395496	SLC5A1	9.85816	9.37866	7.80778	8.79626	7.9462	8.05782	11.2512	9.58729	9.29448	10.1563	7.43808	9.53987	9.60323	8.4644	8.79425	10.7401	8.50685	9.91024	9.76715	8.11263	8.54106	8.83269	9.27492	11.519	10.0037	8.233	9.14543	10.1157	9.2293	8.72022	10.1577	11.2037	10.1808	10.6003	9.5166	10.4759	11.065	10.4141	9.82891	9.4935	11.0972	10.4361	10.5536	11.1249	11.6	11.23	12.9878	10.9193
395497	ATP6V1B2	276.415	259.854	291.549	350.745	383.276	367.567	278.377	216.658	222.839	346.178	284.826	286.802	264.611	265.75	263.701	246.418	312.876	262.317	243.284	269.006	234.125	269.109	285.562	235.214	252.066	279.504	300.395	313.78	328.55	374.382	452.705	592.583	518.139	515.629	511.013	441.781	477.184	446.385	409.438	410.109	519.188	441.183	405.751	415.64	406.735	516.107	457.158	368.491
395498	VDAC2	5365.24	5307.54	5825.19	5510.5	5323.41	5957.79	4886.77	4235.78	4381.99	4687.91	4596.75	4870.31	4403.95	5021.22	4378.96	4458.99	5210.58	4722.13	4562.27	4681.98	4438.36	4410.13	4380.11	4376.88	4757.06	4651.95	4428.08	4230.97	4765.28	4099.89	4810.35	4646.61	5326.9	4943.97	4827.89	4659.18	4572.51	4825.22	4503.55	4861.58	5568.6	4696.91	5652.83	4930.97	5025.44	4966.4	4856.46	4910.15
395499	TAOK3	47.1057	37.4627	52.8738	88.8035	70.2591	110.808	37.9836	50.2407	66.5579	62.0628	117.815	113.096	43.3319	46.5857	60.7616	67.844	68.0008	81.1707	50.0688	53.3054	46.3783	75.7131	67.79	137.761	37.0494	60.0579	49.9817	73.5354	105.253	138.098	86.465	71.979	81.607	83.1161	80.659	89.2531	75.097	88.396	104.286	88.99	101.697	129.73	102.039	96.1482	124.909	114.397	108.219	128.194
395500	MKRN1	198.216	255.648	339.419	281.638	244.342	260.058	162.042	227.647	258.747	222.935	265.856	271.379	226.428	303.209	320.959	341.812	317.807	296.771	186.115	285.856	367.587	311.336	325.402	173.624	272.911	294.092	389.977	337.543	385.159	390.021	625.21	643.379	629.939	624.545	532.296	514.971	589.322	550.754	484.923	608.138	773.612	561.287	571.529	561.146	607.174	752.378	612.562	710.51
395502	HOXB3	23.1449	26.2754	32.5358	28.227	30.5005	36.3195	37.8755	33.0243	36.0497	36.2197	31.031	37.4228	36.5596	27.2988	33.0731	43.4814	28.1602	22.7241	29.8742	28.3408	29.2718	35.6638	37.3659	44.4337	28.7911	26.865	34.6659	32.236	26.2048	27.0084	18.4585	17.6454	15.1157	23.5422	24.0054	19.1566	19.2369	17.6454	23.2313	22.8714	18.403	21.3743	19.0436	19.163	19.8644	17.9261	21.4207	19.9856
395503	RUNX1T1	151.054	77.2136	88.2174	78.3491	75.4727	71.7541	93.4646	110.943	63.8607	106.011	101.014	68.2349	103.125	68.3028	63.591	80.4846	77.0978	73.3335	95.4324	79.2392	73.9332	63.441	75.2945	115.024	73.9645	69.9031	74.2574	54.984	61.6691	90.4882	147.114	142.088	130.073	142.162	115.844	129.357	109.363	140.743	118.178	139.897	146.663	120.646	124.281	121.063	118.711	136.516	116.626	131.564
395504	GATM	5997.6	5077.12	4846.91	5444.69	4796.21	4975.41	3905.57	3973.48	4678.73	5575.68	5028.83	5161.48	2017.13	1992.57	2036.46	2895.86	2574.13	2594.54	1719.67	1673.49	1794.49	2806.8	2698.64	2829	1080.67	1088.57	1087.6	1509.15	1431.72	1525.14	646.061	583.358	629.52	559.623	592.987	632.151	1546.94	1273.39	1326.41	1139.73	1439.62	1021.95	3237.6	2594.74	2462.59	2483.1	2262	2518.03
395505	PBX1	17.7912	25.269	25.8763	23.7807	26.8701	34.2484	51.2394	29.8319	43.7424	46.335	31.2124	38.0616	41.7266	44.5613	44.038	47.8281	44.0377	43.7358	29.6633	26.2375	32.564	29.8381	27.7752	64.3566	42.0892	43.438	41.8979	30.4418	28.1758	33.0802	19.8732	16.1909	13.8714	13.5882	16.8443	16.7862	14.4478	15.2218	20.0502	18.9899	15.464	14.9815	15.9944	22.6908	16.0241	12.6926	13.5246	17.6058
395506	HDAC3	56.1326	68.2513	82.2303	87.2977	75.0016	73.1221	32.8184	46.8115	56.1007	34.7393	45.8675	48.4798	66.0556	46.1376	60.3204	53.5668	41.6206	40.8266	34.5174	36.6853	53.6764	56.7332	56.1486	27.7893	43.3012	43.7099	52.4578	54.31	50.9923	53.9268	158.337	146.374	187.794	166.122	147.545	137.491	109.269	106.213	107.058	117.028	150.453	121.166	110.699	113.946	115.865	103.224	96.1459	99.4398
395507	P2RX5	536.132	348.134	366.228	387.985	359.619	337.195	240.521	266.852	193.596	305.979	236.335	201.374	236.191	236.134	114.128	256.047	288.771	225.543	173.298	155.672	157.7	175.128	199.412	190.994	172.395	194.479	132.813	173.639	220.13	184.341	111.142	102.307	73.5492	101.813	113.267	101.126	167.368	177.016	150.197	193.451	202.852	186.921	343.844	322.015	338.185	349.16	294.883	308.397
395508	TCF7L2	28.2893	30.6657	43.7688	46.3621	34.8497	43.6124	31.8028	30.6799	40.6233	31.4941	28.7952	40.6125	34.2239	31.3247	32.3845	43.9928	36.4339	38.9012	34.3965	32.2506	34.6185	33.9037	36.6508	28.1848	26.7832	26.7728	35.8456	35.5968	29.4814	31.4176	100.725	59.6065	72.9518	62.4834	102.001	87.4137	68.4745	63.2228	82.0329	104.41	96.5108	66.2811	67.9651	70.3841	73.7961	39.7052	50.9518	42.7269
395509	PDGFRA	88.9647	172.574	332.866	192.452	197.313	306.754	95.8041	87.7715	155.116	64.8364	66.765	103.69	82.6504	74.6134	130.774	75.3202	101.721	123.049	28.7969	35.9824	76.925	75.5688	96.5699	51.9855	50.1673	54.9959	115.617	71.568	73.3815	108.023	129.904	177.204	162.309	140.077	157.663	149.087	103.268	83.156	92.3689	93.8543	145.817	85.5054	106.508	99.9657	112.474	99.6941	99.9141	105.981
395510	TDG	396.045	329.982	331.416	355.496	359.432	289.876	245.289	294.786	233.117	259.712	271.286	262.055	212.352	208.676	182.085	218.376	198.043	173.253	206.199	204.877	221.08	237.51	225.986	222.105	196.103	209.828	210.053	223.223	250.218	246.284	853.956	1219.74	913.652	1082.28	858.622	893.501	919.636	832.623	755.766	807.368	1147.47	825.738	580.849	522.371	550.845	742.461	621.968	646.572
395511	RDX	306.453	509.711	675.993	701.086	500.348	782.713	530.494	509.879	926.885	563.288	523.836	1072.49	542.323	592.522	964.391	1167.4	910.564	1158.42	412.708	612.03	1201.09	618.563	803.072	392.252	485.965	465.801	847.55	675.921	728.537	1000.31	442.04	595.261	591.272	574.739	522.977	503.266	518.025	500.661	443.434	583.9	811.115	483.723	424.86	405.853	438.252	555.021	483.597	496.37
395512	EBF1	218.697	185.419	109.265	264.946	196.803	152.318	236.691	250.555	162.446	271.487	231.233	100.813	296.906	253.297	138.224	187.117	180.734	103.289	189.795	205.146	166.568	186.182	184.862	131.11	161.08	161.92	140.815	168.102	187.733	155.742	106.626	109.332	121.524	106.228	111.379	87.7557	84.6238	86.8959	88.6105	99.8389	116.64	81.4115	70.5434	67.8736	73.243	72.2967	59.912	80.1355
395514	EIF5B	162.697	138.351	161.599	192.017	167.157	176.464	223.534	302.887	288.661	287.106	283.668	260.309	196.283	274.429	228.2	365.144	384.025	335.753	271.032	289.928	286.918	241.312	287.713	298.657	229.268	242.693	269.402	274.332	313.851	336.956	169.73	203.148	193.257	193.504	177.192	181.531	181.21	171.542	175.369	187.296	270.555	190.262	156.322	144.942	153.484	166.971	154.621	152.391
395515	TXLNB	324.46	254.042	237.135	230.097	256.488	259.113	99.0166	218.235	221.379	244.732	277.267	253.161	160.087	190.636	178.278	224.117	210.899	233.569	218.677	209.129	197.828	199.228	222.382	206.444	234.454	270.868	273.321	256.117	260.647	299.133	40.54	52.4677	40.8104	30.9155	39.8743	34.5954	68.1867	75.3151	82.3289	81.4083	90.8557	92.9087	128.335	148.853	142.093	207.211	159.753	170.927
395516	DTX4	9.90282	12.4138	9.40104	16.975	13.2855	11.3055	22.6286	11.9726	16.4354	17.2224	17.9643	23.1452	17.9084	14.1912	16.1539	16.506	14.569	16.7068	12.229	16.6997	15.7549	15.1899	19.0611	18.2394	18.0236	12.4685	17.2869	16.3194	16.8584	11.9349	8.88152	8.20655	9.81869	9.09889	8.32102	10.6925	12.0578	11.0315	11.4133	9.69027	9.70573	10.018	11.3461	11.5793	10.9281	8.90181	10.5637	9.22028
395517	TBPL1	224.838	190.414	213.734	227.943	232.869	246	270.204	364.57	346.062	328.655	388.339	360.782	339.178	375.937	381.838	463.786	463.25	477.814	275.762	274.538	314.294	350.246	410.365	301.97	421.753	455.043	341.98	485.845	556.899	486.405	327.289	282.622	295.997	288.24	298.075	288.903	310.893	322.965	326.908	326.171	299.903	315.599	285.28	303.901	293.479	309.861	272.922	285.21
395518	MAFK	403.281	353.876	405.926	443.838	461.413	414.902	346.251	356.433	291.382	474.796	403.045	279.473	300.789	343.984	269.087	331.19	391.319	304.735	343.275	333.779	297.095	326.576	401.36	303.58	361.734	397.282	327.905	336.613	376.056	311.438	246.326	146.156	206.302	189.061	199.699	194.765	213.745	279.112	282.802	259.061	139.145	305.253	313.252	391.835	399.741	269.198	284.191	270.578
395519	MAFF	196.91	190.894	146.564	277.705	336.063	270.615	99.7101	84.2759	71.3576	112.733	105.966	82.0669	99.5856	91.2112	86.2472	124.738	103.05	106.375	108.621	88.249	98.1451	127.088	131.202	90.7121	55.7461	83.4799	98.7738	115.243	116.001	99.0396	126.228	113.136	134.682	123.747	134.765	142	138.302	138.396	164.355	152.271	128.695	158.171	175.784	178.043	184.846	150.932	158.207	160.149
395520	C11orf58	1411.38	1275.8	1185.51	1432.29	1363.43	1267.61	762.791	892.112	842.56	715.433	716.405	673.52	1000.54	847.679	822.202	759.785	749.867	690.528	937.31	968.948	968.728	896.703	684.061	867.701	771.004	841.782	742.529	885.038	857.158	849.113	1290.63	879.025	1203.58	1151.57	1330.06	1303.78	1063.48	1129.08	1232.11	1365.19	717.273	1415.88	977.083	1172.03	1205.33	1005.26	1026.31	975.561
395522	CHRNA9	15.7551	15.0958	11.9228	11.6193	16.035	12.6189	13.7209	18.2823	18.9732	19.9442	17.0098	22.8787	15.3203	15.3263	21.4587	15.9308	15.0316	17.983	21.9494	17.6903	17.9997	13.7613	13.7645	18.7668	18.1549	12.9882	22.4142	13.068	13.3917	16.0646	10.7124	7.88105	8.91069	10.3532	9.12716	10.5135	8.93947	9.9604	10.5444	9.24731	9.38581	8.98203	9.9324	10.0061	11.1189	9.51309	11.1864	10.4109
395526	SOX14	23.185	23.7012	23.643	19.8328	23.2188	26.0468	27.7901	32.8773	21.6983	21.3826	22.2129	28.9873	24.2624	23.3279	27.7385	22.117	26.1849	27.5591	26.3941	27.6578	23.0283	24.3221	32.4049	40.2371	25.3519	19.8495	20.7602	30.9908	25.6532	23.8885	17.2364	21.323	18.6511	18.3409	22.4974	21.9933	23.2801	27.5591	20.2955	20.4777	23.6235	19.8446	22.9824	21.4464	26.464	21.8453	21.4406	21.0664
395527	CD9	246.599	326.225	377.188	313.185	336.389	288.761	78.3251	64.8612	65.1843	112.679	122.619	106.287	93.3004	70.3157	72.866	86.9327	131.916	129.033	44.2885	31.6595	39.0695	106.036	116.541	96.4372	53.571	48.8547	56.3573	70.8718	87.2739	103.599	104.136	80.3823	93.9467	72.8071	95.4616	86.1198	69.3753	90.0944	75.3291	64.1528	56.4887	62.0425	61.3099	73.2217	70.3655	179.955	194.076	183.555
395528	UBE2J1	24.7874	37.4077	45.7008	52.6628	57.1059	49.4591	71.7119	55.7334	68.5756	66.0426	51.6466	72.0251	52.6423	62.1851	63.4854	50.4941	69.7078	63.5946	42.3619	45.9182	81.1912	41.918	59.6903	33.3542	68.4743	76.0418	74.9365	50.1591	59.9788	66.5853	66.8289	62.0781	74.6807	65.5317	57.6857	50.27	64.899	57.9208	49.077	60.226	68.7566	62.9807	82.6956	65.0403	72.1306	69.9159	63.4875	66.2295
395529	LEFTY2	15.3608	17.7096	14.3014	13.6084	14.0114	17.4033	22.0274	16.5489	27.6374	17.4574	18.1234	19.294	20.3961	22.4233	19.7282	21.0871	16.7039	20.3739	18.0001	22.369	19.7356	19.1513	16.3415	27.4798	23.8624	16.0003	26.0088	23.7326	17.9189	18.6018	14.376	17.4668	14.2685	16.5897	16.0412	14.8405	15.0558	16.3652	13.9636	19.244	16.0282	14.8959	15.2676	16.1745	14.3659	14.316	16.0724	15.2114
395530	COL4A1	309.385	308.478	261.438	342.684	286.743	279.387	456.917	422.224	506.044	350.001	279.2	249.347	259.909	312.965	232.986	267.169	273.495	273.717	182.841	255.664	269.466	345.42	266.289	95.4276	266.428	243.82	175.99	200.526	215.298	160.678	34.7437	36.0019	33.686	31.1984	43.7863	41.0094	46.6628	42.8268	32.8425	41.8173	43.8412	35.2704	67.402	52.8015	50.3118	38.4302	54.6976	44.5197
395531	NID1	412.758	694.647	800.493	963.174	952.904	1293.03	356.249	276.065	470.896	291.122	239.196	342.144	283.858	272.044	377.328	388.315	395.957	404.735	97.3457	144.868	253.554	362.152	399.735	116.013	242.421	314.162	258.175	231.936	273.782	215.172	51.9889	42.8117	59.4609	44.6581	40.8492	37.0431	74.8865	56.6168	67.7418	54.4355	84.3548	53.2755	89.6965	84.3197	115.968	70.0482	72.9196	88.8394
395532	LOC395532	8276.51	8446.09	8754.3	8082.21	8031.39	10977.7	5365.62	4801.17	4804.62	5458.02	4652.31	5062.84	3748.37	4698.45	3196.35	3404.98	4882.71	3793.53	3452.17	5051.43	4497.39	3450.43	5257.81	2606.5	2601.67	2874.09	2079.43	3233.06	4333.71	2742.87	5038.11	6111.57	5386.63	5362.35	4796.73	4649.56	3692.62	3963.73	4092.45	3277.73	3265.15	3276.54	4783.45	4897.02	4973.09	7286.05	6240.08	6631.44
395533	MEOX1	64.2302	38.6798	33.7049	37.1699	56.9724	39.966	104.197	109.253	52.8238	96.1439	63.5997	80.2857	91.6881	66.1794	60.5994	66.0291	53.5199	68.4308	80.735	46.9137	60.5818	40.231	56.7941	84.2257	75.5905	46.6625	93.498	79.9237	65.8942	57.5365	155.933	153.26	164.523	139.428	165.247	158.676	98.5449	108.2	120.438	105.123	112.231	109.056	75.9836	65.4235	84.0517	62.8618	83.1189	60.8013
395534	MYH15	14.1861	10.6176	9.19016	12.0492	11.1908	11.5318	14.031	13.9228	16.1633	16.1668	13.5418	14.5874	13.4766	15.8169	12.2611	13.666	15.1859	12.8265	35.1586	23.6124	23.2445	15.5998	15.3608	22.7025	15.8215	10.6176	19.8178	12.7676	14.1976	11.8924	455.87	357.752	401.788	212.727	278.867	265.166	113.924	188.012	165.67	150.905	80.7101	172.629	153.004	115.456	132.912	47.8234	29.5735	39.1922
395535	OLFM1	158.501	122.458	104.153	52.0285	61.4098	47.5037	19.3081	36.5967	19.0095	27.6309	21.1514	28.6573	23.839	43.0644	27.2315	21.1514	29.1337	20.2037	52.3482	53.4744	43.8253	25.0964	29.6829	42.2892	30.3836	31.3153	34.5878	22.7353	23.1211	26.7992	266.993	273.142	282.091	261.03	240.408	266.805	182.802	196.115	157.747	147.711	168.464	156.463	161.136	144.376	163.234	155.728	137.265	142.119
395536	VSX2	43.7516	40.1602	35.1883	32.4431	27.0402	30.8008	48.7604	43.8427	35.6956	36.8645	37.9822	65.7142	44.0224	37.6652	48.5836	30.1706	43.4814	47.0126	48.4917	52.1549	43.6435	44.238	46.4205	58.1925	51.6559	46.9063	49.885	52.4505	36.3322	31.7489	16.3988	17.8008	19.4559	12.354	16.1044	17.9831	20.647	20.0684	22.9797	20.462	23.1806	23.8703	25.2436	25.4402	23.6163	13.5838	18.6796	20.7181
395537	VSX1	18.2769	11.0419	9.42689	10.0289	14.091	11.0646	19.6288	16.7318	18.505	19.2547	19.7327	17.034	16.8668	8.80096	13.447	15.8958	15.2431	14.3187	14.8162	13.9064	9.68257	15.8677	14.409	21.6277	17.8289	10.8809	18.0159	16.9998	13.7065	16.6319	9.5358	12.7232	12.3907	14.0984	12.6431	12.7315	8.58591	11.0306	10.3199	10.0762	12.0987	11.2618	13.7208	11.5796	9.81384	12.1849	12.1708	15.3852
395538	C1QBP	715.46	776.425	950.047	650.594	1054.78	1051.41	604.58	563.955	652.872	575.819	589.208	652.83	583.943	713.968	607.234	535.877	566.923	574.829	513.929	579.18	581.314	581.076	671.983	522.276	536.191	514.683	508.855	472.006	566.968	521.085	1581.03	1058.01	1384.58	1307.52	1369.17	1355.44	1082.6	1242.79	1162.87	1279.29	720.057	1168.34	927.454	1017.33	1028.4	847.284	871.337	883.773
395542	TEAD4	829.774	908.774	878.777	1331.78	1226.45	1171.61	592.805	543.451	490.162	902.881	823.129	755.375	347.05	395.096	376.355	496.691	483.32	417.91	524.036	619.483	587.811	657.487	668.589	525.337	489.359	487.186	466.365	600.239	648.871	611.43	440.539	377.774	473.628	399.297	415.359	434.618	658.547	721.932	715.799	721.894	792.794	658.485	1505.48	1330.14	1372.26	1114.35	1151.73	955.593
395543	SMAD9	51.9892	52.1113	64.117	49.7312	49.7594	54.0948	75.1719	71.6696	58.9732	65.7373	51.2404	41.2064	89.0818	115.097	71.9561	40.4744	50.968	51.0799	79.8075	83.5466	75.499	50.2054	56.5734	47.6621	45.3979	59.017	54.2501	45.8778	54.9581	50.6739	58.6277	47.3562	51.383	54.4005	43.258	63.8795	43.408	47.2959	43.1224	43.9344	44.0234	40.6211	43.7946	31.6098	27.8336	36.7344	42.4139	45.8778
395545	FRZB	964.006	783.453	819.58	751.002	709.897	829.221	705.633	630.884	670.683	635.992	576.816	497.021	725.797	759.636	622.425	462.054	499.094	415.563	623.952	576.023	578.102	793.763	851.702	747.17	666.99	666.434	599.504	459.644	565.786	446.034	699.61	660.492	694.694	738.535	651.453	641.72	644.751	680.979	591.236	596.378	633.96	551.909	791.806	739.676	732.371	863.796	922.044	817.82
395546	SFRP2	816.914	758.248	741.835	537.959	542.073	519.415	218.043	211.903	185.544	188.31	201.575	177.474	439.464	483.247	445.548	186.111	185.435	196.472	583.908	569.079	509.714	310.05	354.395	321.268	241.433	304.137	268.065	318.832	275.596	315.273	2182.37	2053.78	1959.31	1965.46	2207.55	2302.27	2314.71	2380.63	2489.15	2495.4	2384.1	2102.65	2087.06	2098.7	2000.37	2134.49	2357.02	2155.06
395548	PHOX2B	9.50679	8.33289	8.0603	8.43259	10.2282	8.15502	12.2787	10.3789	10.877	11.1624	8.52975	12.8194	10.4882	9.56253	10.524	9.47026	9.29508	9.84013	9.51792	10.0534	9.95901	11.5526	12.8172	7.28244	7.9348	9.86375	9.22642	10.2795	8.26843	8.22903	6.98323	7.42175	8.0166	7.9206	6.93221	8.0422	7.56123	8.93074	7.59577	6.83402	6.51119	6.15142	8.55092	8.11607	7.95261	7.26305	8.23721	7.62467
395549	DBH	22.214	33.8864	23.9375	27.8871	26.4785	21.7361	42.5593	29.0801	34.0928	31.629	27.9967	44.5459	51.2045	24.3857	42.1105	37.8441	34.0585	34.6884	34.9461	41.929	26.6737	32.7806	35.2023	37.1328	31.1859	24.5327	36.5887	25.1744	29.9024	27.4745	15.912	12.4771	14.2683	16.3088	14.9412	16.3315	13.3412	15.7112	22.4693	13.4242	14.1833	13.786	16.4264	17.2314	15.5227	12.0331	19.7405	15.9179
395550	LY6E	306.211	415.747	486.047	536.556	568.199	583.045	393.247	367.927	425.58	428.127	390.233	394.111	875.19	809.774	1007.69	2667.52	2644.25	2558.5	513.297	603.692	773.487	566.701	672.596	357.675	541.56	587.73	594.032	538.305	568.655	535.754	2013.04	1351.86	2053.11	1700.54	1895.56	1850.32	1210.09	1259.78	1294.16	1210.1	769.624	1120.47	1151.82	1229.71	1251.81	1135.79	1156.09	1140.11
395551	CCL4	9.84374	11.0171	9.43751	9.55098	9.31515	9.20579	13.7683	10.4682	13.4686	12.5194	11.0673	13.7054	15.6456	11.2632	14.1872	19.458	11.0615	14.169	13.7969	14.535	9.25922	11.4406	13.7033	11.5418	13.7008	12.3195	12.0456	14.1418	12.7541	10.1972	10.1502	10.0263	10.0015	10.0656	9.93792	10.3205	10.7947	11.1348	10.4938	9.62296	9.89821	9.03267	10.6581	12.3751	10.3979	10.025	10.2213	10.5568
395552	CCL1	15.3221	17.6538	18.0161	19.9221	17.2174	13.589	23.3941	21.3992	23.3591	15.8861	27.8807	31.8028	35.7386	31.9413	25.7046	23.7376	27.6253	30.6856	43.2653	30.8465	38.4206	52.134	39.5533	56.377	48.682	53.9555	51.3065	44.7276	42.754	55.1119	15.0916	17.5216	15.2187	19.1502	15.5663	12.6012	16.8208	13.7389	15.3766	17.5358	13.7359	16.3946	16.1895	21.7886	17.8085	20.3387	23.3355	13.2817
395553	RBP3	8.96408	9.20169	8.0797	9.45172	8.52949	8.64513	9.99698	11.3921	7.32447	9.33029	8.046	8.42737	8.32754	8.61046	8.52063	9.68957	10.6214	8.49869	11.1816	10.7963	9.93424	13.6204	10.3507	10.665	10.9038	9.86375	8.8338	13.9911	11.29	9.7866	7.40829	6.85491	5.89271	6.80661	8.11091	7.68318	8.22543	8.65506	7.62803	6.70728	6.90274	8.52146	9.07011	7.71693	7.42416	8.30525	8.30064	8.26045
395554	FGF14	7.00763	9.99251	8.69925	8.04934	11.609	14.61	8.95486	8.28616	7.86863	15.0395	7.90361	9.52856	13.7022	10.2182	13.5593	8.71357	8.25114	10.9036	10.7104	9.66466	14.1273	12.7378	8.98441	13.5106	11.8744	9.0352	9.46991	15.3017	9.17814	11.4015	14.1804	9.48333	11.6334	11.059	17.1434	11.6801	9.61243	8.82753	8.60026	11.0254	10.5345	9.97676	9.10588	7.75648	8.89205	10.4367	9.54318	9.21143
395555	MRE11A	86.3276	67.0445	56.838	62.4266	55.0993	60.2855	50.0337	45.3773	46.1151	66.5353	54.0121	48.2924	46.2863	59.381	64.2421	51.7014	58.5791	44.7174	49.466	52.1558	53.4713	55.9432	35.418	50.8352	49.1918	47.8349	60.9485	50.3838	51.4882	65.5071	115.882	120.964	118.963	122.149	93.7052	99.6302	106.87	112.632	94.4149	100.919	167.154	125.082	84.9677	85.3729	91.7211	117.781	102.974	95.0044
395556	STAT5B	337.142	387.56	548.246	552.784	643.302	742.529	433.348	413.129	487.663	574.023	550.101	531.387	459.236	488.708	451.317	524.88	545.745	596.826	449.462	487.311	592.074	498.249	540.305	331.65	538.844	549.309	596.385	480.172	565.035	540.831	134.125	128.219	157.77	152.473	150.951	135.214	182.647	177.737	167.158	160.531	194.484	198.44	282.183	290.832	317.202	270.761	260.468	263.437
395557	NUDT16L1	524.331	457.448	499.637	475.381	436.736	398.784	679.691	623.235	627.8	651.612	549.033	460.411	770.126	637.821	555.042	650.182	628.216	553.226	581.994	611.926	591.132	637.027	686.911	469.454	498.029	519.851	448.506	554.097	593.286	481.444	1406.46	1083.12	1598.14	1476.88	1375.49	1353.14	1239	1313.63	1135.47	1229.89	842.191	1354.31	1005.31	1082.26	1126.55	1009.41	940.988	927.802
395559	EPHA4	8.73384	8.6158	9.94405	9.67964	8.16474	8.33567	8.14854	7.05537	7.53303	9.04713	6.71915	8.35664	6.89251	7.07259	8.43287	9.07471	9.36557	8.09036	10.0171	7.35255	7.59208	7.7173	8.98042	8.98139	6.71209	8.11984	7.80817	8.66299	7.54285	8.2857	38.0418	38.025	34.1944	30.4544	31.4806	21.5265	15.3174	13.4774	13.4629	16.1092	20.0371	14.585	11.1451	10.2587	8.78881	12.0771	13.987	14.0642
395560	NRP1	162.364	201.948	281.583	193.114	147.161	184.006	139.26	189.54	222.388	139.185	125.858	154.374	181.363	212.114	212.564	119.364	103.119	129.661	149.673	181.66	256.713	126.413	129.548	156.423	154.481	144.591	237.359	107.202	116.426	158.245	163.669	208.168	197.956	189.521	147.92	165.347	173.461	152.516	151.501	161.1	220.723	133.029	178.911	164.88	164.006	233.432	213.903	250.398
395561	WNT4	72.3382	59.9606	45.0867	43.0317	49.6795	44.2878	42.5977	40.1916	44.1439	52.3634	43.3258	48.9958	39.4768	34.9955	35.1325	38.7067	37.3463	42.6524	47.8706	38.2369	43.1092	59.4959	29.3697	50.3325	41.2766	40.9167	45.0546	48.9553	43.9651	38.166	42.9637	34.322	45.3943	39.3309	49.1376	51.3636	28.4426	30.4089	30.0242	28.0925	23.9139	34.6019	58.9873	54.0642	61.5875	55.6836	56.7625	51.8063
395562	WNT11	14.6213	11.6109	14.0166	15.5656	12.9542	20.1627	16.6809	13.4311	11.9564	12.0755	10.7886	13.7139	22.3196	13.3979	15.8604	12.0987	10.9953	12.8422	14.9079	13.3931	10.6112	11.9267	9.93231	16.1531	17.0684	10.8449	10.5041	12.4525	12.8848	13.3441	256.371	252.496	277.673	244.649	242.681	229.725	99.9444	105.564	92.348	119.094	125.21	121.047	53.6155	56.0338	63.8461	93.416	87.0994	76.8929
395565	VCAN	136.846	104.58	86.681	66.8849	69.0884	74.4709	19.2951	22.0625	26.7275	26.1292	33.4699	17.9188	41.2981	44.986	44.223	36.4553	58.3043	41.9257	76.0124	64.3801	57.4052	31.8523	18.8932	38.0727	44.0826	39.9006	49.2726	34.7952	39.6525	48.8939	960.138	921.375	901.527	645.686	720.723	722.329	955.805	935.17	931.31	923.184	931.716	761.56	673.559	615.374	573.053	412.992	410.653	370.181
395567	SOUL	37.4494	36.316	33.622	29.285	33.421	30.6776	59.7944	46.9645	50.5312	29.3163	31.6623	47.3841	49.1715	39.6845	42.5918	43.5254	38.1432	48.4411	32.6508	32.7653	40.4131	47.0098	50.4316	61.3158	53.8944	33.5654	43.0395	50.9619	43.2712	42.305	29.0518	19.6585	26.8778	27.7455	29.9832	27.5171	30.9752	28.5386	31.665	19.6027	24.7423	21.267	33.0421	29.5858	24.1058	29.453	35.3898	29.6545
395568	COL5A1	2941.12	2345.8	2276.83	2649.89	2213.67	2231.91	1474.96	1221.41	1111.4	1488.52	1139.72	938.694	1347.55	1271.41	1022.06	921.119	946.18	679.183	1151.21	1161.91	1027.01	1252.01	1123.57	1001.45	842.321	835.403	639.691	869.939	854.821	729.116	2040.36	2665.4	2366.1	2063.95	1933.28	1915.97	1877.93	2090.8	1938.42	1601.26	2211.09	1730.25	2216.03	2159.34	2211.33	2532.84	2457.99	2558.04
395569	GDNF	5.88403	5.79333	5.38429	5.92924	6.06963	7.4171	10.6117	5.71767	6.11971	6.30421	9.17325	8.42739	10.2913	6.15282	7.28897	6.42936	7.06152	6.47588	6.83366	8.04783	8.09311	8.16947	6.41655	7.20295	7.31774	6.54955	6.18893	10.8751	9.35528	8.68379	6.26617	4.93085	5.56913	5.37484	5.64712	6.33737	6.05377	6.09685	6.30931	5.24854	6.18461	5.68457	5.53124	6.88941	6.15583	7.00006	5.49783	5.3335
395570	TOP2A	140.076	162.346	170.437	123.965	122.968	124.906	68.9836	83.131	82.4129	56.5004	59.3362	54.4835	51.804	59.0505	48.9646	30.3132	31.1447	31.4282	65.9293	60.4173	67.9966	69.9223	70.0709	58.1563	38.2818	36.664	31.9169	29.6169	29.3596	28.6416	459.552	590.28	516.693	581.103	548.824	484.003	564.63	530.339	459.399	465.522	562.471	423.402	453.725	399.027	407.359	404.181	389.308	412.076
395571	FZ-8	19.7059	24.6863	20.3462	18.7201	25.1152	27.3132	36.0364	17.341	26.4778	42.2495	30.9653	32.4627	31.7062	21.5527	35.904	29.4178	23.2919	32.227	24.0254	26.147	25.32	25.281	46.9559	32.5138	22.6186	26.8072	25.3009	30.3653	22.0236	21.2535	14.4679	14.1039	15.0922	17.0433	16.2369	16.8146	14.6347	19.8292	15.8565	14.7475	15.0066	16.8547	17.1945	17.3712	18.0492	14.5489	20.0945	16.1724
395572	FZD3	11.6164	12.1611	11.6501	11.2392	11.6376	10.0144	13.3774	12.7638	13.4653	13.3514	11.1364	13.0172	13.6482	13.9874	12.8456	13.5751	12.4084	14.1646	13.4926	12.6519	12.827	13.7616	15.2261	13.8404	16.5093	13.3616	13.3066	13.9229	11.9811	11.9471	10.9898	11.0132	10.9283	11.9374	9.97604	11.4981	10.4204	11.0729	11.3946	10.0875	12.3819	10.4712	11.6248	11.9807	12.195	9.98271	10.7448	11.6621
395573	SOX10	84.1757	63.9052	62.8018	52.0212	72.7624	65.3129	41.8932	40.6618	32.0333	36.5474	36.5173	38.0217	34.3389	27.5496	34.0657	39.1177	39.6511	39.5652	36.9865	21.4639	27.3792	28.7477	37.5459	47.04	41.0407	25.0698	37.4183	37.7095	36.9197	30.9637	42.5992	54.614	42.0356	53.3353	42.31	51.0223	35.3051	33.5893	35.7746	33.8296	33.4694	33.1921	36.6918	39.8474	41.6684	40.1159	47.4492	45.4632
395574	PAX2	14.9074	17.3446	11.3318	12.262	14.2721	15.4249	25.5103	13.0801	16.0002	14.3621	22.1289	16.8584	21.9802	14.2981	22.8029	21.3474	17.9007	21.0743	19.5194	21.1377	17.9378	21.1608	17.2237	28.0375	22.6276	15.7549	22.681	27.0454	16.6168	16.331	8.84569	9.82989	6.91771	8.45553	9.9043	10.7881	8.22543	8.48608	9.68739	8.96513	9.20464	8.02055	9.83844	10.2429	9.27527	10.529	8.70815	10.4875
395575	ESR2	13.9061	12.2554	14.1921	14.1966	10.2729	10.3433	36.9455	34.8401	18.6309	22.9177	20.997	15.0496	39.8654	36.3686	25.6641	23.1291	29.6851	25.4643	44.5475	25.9498	23.2278	41.1703	28.0549	44.1742	39.5569	28.82	32.2005	45.9371	43.1645	43.7554	21.6393	32.7564	23.8856	25.4872	22.0115	21.2507	26.6796	24.0133	25.6091	26.1397	30.916	27.9056	16.8107	22.5053	19.7917	15.605	13.3414	15.4893
395576	DACH2	12.4607	9.1488	8.66538	10.9403	9.21237	9.44639	11.4808	9.46298	9.82091	11.5622	10.5441	10.3761	15.5091	14.0303	11.4681	9.51455	11.3888	8.53985	6.50034	9.17849	12.8679	8.65171	12.7394	8.89399	10.7136	11.9564	9.8999	7.80033	7.80435	9.03865	9.48373	8.28784	9.35731	8.17642	9.23836	8.24169	8.60257	10.1383	8.79391	9.38804	8.51515	9.93897	10.4559	9.51041	10.4559	13.3739	10.0657	10.8291
395577	NEUROG2	7.00908	6.3365	5.92619	6.26495	5.40455	5.43805	5.55394	5.55788	6.13495	5.75661	6.3628	5.71758	6.42083	7.01297	4.84878	7.59383	7.88829	6.57138	5.45509	6.48302	6.35129	6.90407	9.72561	5.62667	7.32767	4.58193	6.33763	6.12944	5.7784	5.20421	5.6782	5.25921	5.86336	5.12148	5.67227	6.85666	5.13995	6.48389	6.17438	6.43668	6.44777	5.92765	6.52642	6.54314	5.89486	6.1094	5.16331	5.62708
395578	NHLH2	41.1197	40.5062	36.685	44.7185	41.5187	34.983	39.0502	44.1693	38.2928	31.2285	49.4497	43.9848	49.0667	40.9726	42.4803	41.3426	53.8533	46.3512	52.4898	38.8978	43.5031	47.9251	40.9389	54.9051	43.3552	51.8082	35.8779	36.3052	27.4941	34.4708	28.976	32.0583	27.0276	31.9085	29.602	35.6225	32.276	26.6318	42.7772	33.9289	27.8055	33.5826	41.7815	35.2092	44.151	31.7625	31.0863	39.8624
395579	KCNN2	51.5127	46.5042	41.4076	51.7825	58.4764	35.9188	52.3869	54.1538	40.4416	47.9142	36.4622	37.2343	43.7162	35.9934	28.9904	29.0086	24.5957	22.074	26.7739	33.21	31.1958	33.1428	35.3089	33.6509	34.7273	43.7928	32.2593	34.1736	24.5902	28.9908	51.7321	55.872	45.0337	46.143	37.9993	48.2669	76.5677	72.7524	64.1524	68.1823	88.215	72.1589	109.412	97.1732	104.617	70.5339	65.1499	71.3276
395580	PAOX	88.0463	85.634	99.8397	87.1857	83.9361	76.101	68.5508	88.2977	87.6771	65.16	69.5474	81.469	67.2174	94.9327	93.4328	82.1156	57.758	74.2186	92.545	90.5793	95.9544	96.4511	74.3077	60.0151	96.099	112.554	84.6122	83.0531	66.6807	74.7329	107.381	86.2109	111.348	100.025	94.7515	93.2776	99.3991	110.964	111.863	103.379	80.502	119.799	117.859	121.198	121.554	104.18	103.065	97.9046
395582	VAX1	10.8378	22.1634	27.8625	19.2097	23.0754	21.7878	33.0476	16.3579	20.8022	25.2274	23.4203	32.8697	21.0728	23.8444	27.8346	30.4562	25.8119	26.0803	29.2524	25.6982	23.1384	22.268	20.284	24.3584	35.4271	19.9835	22.8237	17.6119	29.8605	16.058	15.6862	14.7767	17.7393	13.4349	14.2421	15.7931	14.8912	17.3397	19.4447	13.1546	12.1083	18.7421	13.742	14.0402	12.6869	13.0362	16.583	13.9396
395584	SPRY2	580.77	431.066	422.499	478.784	396.519	367.031	298.448	334.821	322.783	285.916	308.034	245.572	274.115	288.435	274.347	284.451	275.408	256.196	298.602	242.241	253.258	352.983	387.103	414.282	296.08	283.533	315.188	266.498	299.298	359.31	807.632	959.032	814.683	834.352	764.932	773.255	863.037	903.221	955.237	802.091	1100.96	917.841	944.423	826.223	868.398	644.447	709.982	735.672
395586	TSPAN18	19.6165	13.9229	10.8385	17.4822	13.3595	13.5671	11.7781	14.8744	13.871	17.1118	10.7251	13.7796	14.572	16.2093	11.1276	10.2379	14.2592	15.5589	14.6872	14.4383	12.0999	16.6966	11.3681	14.6213	11.7982	9.52012	14.3044	15.0529	10.6053	12.304	12.1991	15.1988	13.3727	13.9121	12.8508	13.2333	15.787	15.9714	23.0933	14.746	10.5984	10.7664	19.1742	14.073	13.6295	13.3678	14.9919	14.0399
395588	MEIS2	12.3605	23.9787	17.5364	22.3235	19.4306	20.1833	29.144	15.599	20.2824	22.8514	12.805	29.9339	25.0049	15.5839	29.1909	18.9304	16.3624	24.4498	21.4481	18.1025	16.473	25.8928	14.409	26.0798	20.7211	14.4416	18.3822	17.23	14.9092	13.5556	53.451	47.8383	51.0488	59.439	63.058	57.6327	40.0816	42.305	47.1808	43.3796	44.7158	51.9385	23.4137	26.7546	23.8722	23.6539	25.9164	27.4282
395591	NKX6-2	18.2484	19.0805	18.5575	16.5076	13.253	13.3727	15.8299	16.0323	14.7504	14.8996	15.9161	15.6895	16.3848	16.4964	16.0311	19.4532	13.3151	15.1315	18.5979	15.2557	13.3477	20.803	13.4671	24.3396	18.9277	13.2945	20.7152	15.2644	14.623	14.4905	16.5253	18.3575	17.041	16.9602	14.8286	18.9264	16.5529	20.4827	17.9633	15.9855	17.3831	16.7817	17.2524	20.5776	16.4092	18.026	16.2353	15.8367
395592	TH	9.85852	12.7382	10.3578	10.6504	9.7722	10.5512	18.9277	11.9693	15.2385	10.3513	11.594	13.5551	11.1521	11.6369	11.3807	10.7599	10.8947	12.1457	14.8729	13.5062	12.7192	11.4801	11.8602	16.7685	15.0466	10.1187	12.639	11.1472	13.8578	12.4029	10.1552	8.97819	9.68197	9.2215	9.54454	10.5775	9.5004	11.2237	10.6289	9.4692	9.0792	7.64133	11.3606	11.0973	10.4145	9.14426	9.17574	7.78341
395594	HAS2	19.0484	13.7165	20.8617	29.0123	18.9851	26.8516	25.0478	20.74	22.7355	24.1533	19.4315	21.2509	19.8464	18.4943	19.8966	15.8951	21.9872	24.364	23.4275	28.657	18.6073	18.0104	27.735	25.4669	19.6028	22.0612	24.7878	15.8771	18.5661	22.2225	279.89	401.565	306.83	350.894	284.916	275.247	233.46	199.539	219.529	210.475	301.719	245.046	236.378	231.363	216.041	314.708	241.757	251.614
395596	EPAS1	42.2904	109.578	187.165	104.547	148.388	242.96	128.459	106.521	186.176	142.3	110.454	179.65	153.65	149.621	225.03	148.322	172.846	253.563	122.038	118.568	222.594	171.569	229.304	136.45	173.472	164.95	232.771	215.187	231.43	282.938	77.1195	66.2879	69.1396	74.0974	73.4351	58.0101	67.5228	49.9254	57.0125	66.111	86.6275	59.5536	74.2609	64.3031	78.2479	93.1921	80.695	101.494
395598	TERF2	83.5158	88.9427	116.306	121.439	109.789	101.791	60.6987	76.9654	84.1233	69.3128	73.2759	80.0632	85.3984	81.4744	73.6782	86.9953	83.2419	74.8253	74.8928	75.0547	94.4795	74.7275	71.8567	46.0579	84.3158	77.3205	84.9731	79.7814	82.5988	78.9028	147.541	161.276	138.851	140.579	126.062	111.256	180.459	186.143	167.059	169.045	195.678	158.127	152.529	156.618	166.916	182.839	174.072	145.643
395599	DMN	226.798	190.669	183.354	180.026	167.115	187.252	703.214	717.092	726.317	555.356	529.623	449.476	531.981	621.916	471.717	908.671	1004.6	831.197	636.21	727.201	732.191	612.524	669.502	611.524	874.23	864.134	857.327	746.159	888.809	782.656	74.1504	97.6084	63.9851	56.6758	55.078	74.2032	72.262	55.3361	54.0705	63.4237	76.5152	68.9183	62.4457	62.9812	59.5358	101.715	81.6614	90.0165
395600	LECT1	34.0877	40.5206	43.6062	91.7684	135.913	95.3029	17.2915	18.9616	11.5583	16.0718	12.6441	13.2439	10.8656	14.358	14.7052	14.4124	14.197	16.5322	12.6009	11.7854	11.5375	13.4177	15.8906	19.1978	9.90557	9.62037	15.4352	14.3517	15.5462	11.0007	1162.34	1314.08	1150.11	1410.13	1190.85	1263.8	831.215	836.88	828.387	702.111	1048.38	738.773	552.326	530.297	516.404	1167.55	1182.57	1218.05
395602	PSAP	296.046	596.653	801.547	784.351	643.451	787.899	546.802	504.133	706.991	494.792	477.056	645.243	589.674	570.01	759.904	1028.98	872.547	933.722	330.765	633.485	1021.9	661.948	815.297	248.913	598.842	704.17	765.566	693.232	768.175	731.978	584.025	619.066	714.54	636.938	524.706	457.055	574.285	471.169	473.784	483.788	779.659	494.555	559.301	504.537	605.485	751.345	658.327	719.145
395604	CHRNB3	7.57205	9.06287	6.90624	6.73078	8.51243	7.50251	11.9735	8.57115	8.12147	8.51108	9.38725	8.14975	7.92548	7.65831	7.97973	11.3217	9.77097	6.85859	9.96866	8.80668	9.14287	7.71631	9.53589	18.0783	9.82175	9.52565	9.94674	9.24988	8.00791	11.44	5.85243	6.05984	6.52889	7.37907	5.76136	6.59082	7.89407	6.10887	6.97157	7.30829	7.40477	6.66409	7.30153	7.12934	6.53253	6.23577	8.77645	6.43586
395606	CHRNA4	49.8253	51.7034	44.2805	36.6602	49.7089	38.1107	42.4606	40.6391	37.0422	37.1909	35.4999	56.5559	51.6549	42.3032	46.425	43.4924	36.9487	49.9983	49.6305	37.0853	46.0645	43.062	45.895	54.8358	52.0854	35.4999	48.7691	51.2576	43.2183	41.2249	43.5725	45.4322	45.7631	52.7964	43.7161	50.3681	48.2487	49.1442	55.1909	53.645	59.9909	53.9741	48.4543	52.3476	52.7964	40.616	50.1213	41.3176
395607	CHRNA2	19.8535	27.0148	21.2044	23.9378	27.4745	21.2646	24.3989	31.507	21.527	29.6355	23.5028	30.4742	22.3214	24.8193	22.4142	30.2831	35.6643	30.9978	23.71	30.2275	30.4811	26.0722	31.5285	29.3658	28.2133	24.693	31.7899	32.569	22.2763	19.4354	19.8495	15.0296	24.4461	22.5514	18.3872	19.5528	20.1683	21.7152	21.9215	17.2499	19.3359	18.0048	12.2398	19.3523	22.2718	20.729	20.6414	19.431
395608	CHRNA1	43.7323	52.5646	71.4671	39.1826	43.6092	40.0663	43.7587	31.8157	54.1136	54.1835	40.1052	50.1939	41.4466	48.2138	37.1637	32.6355	31.5519	30.775	42.7679	30.9727	64.1856	53.2375	43.7832	37.3059	43.1857	55.533	52.0185	58.4848	56.7173	32.6741	660.866	852.101	842.919	656.172	596.4	552.703	969.656	1071.51	857.189	843.751	1042.15	761.905	536.572	600.786	666.91	476.411	547.906	480.879
395609	MDM2	75.2235	35.4261	66.9607	57.7597	39.2366	52.7302	41.908	34.7871	57.8792	62.9194	65.0606	68.8332	63.3129	58.4173	78.3766	87.5269	61.9627	82.3069	91.6227	63.9176	94.3169	67.2002	65.3549	50.2404	66.2399	59.2021	45.9359	69.6366	65.0219	82.2978	33.5439	43.4052	31.0864	39.9839	31.328	35.5156	35.6189	34.7868	32.5024	43.0091	49.9618	48.2932	29.3994	36.2794	30.6123	44.9805	30.5985	32.1446
395610	ANGPT2	73.4756	41.5285	47.6863	71.9546	47.7206	56.5893	58.0821	67.8287	53.5067	46.3349	42.6227	40.9042	71.5291	80.5813	89.0807	28.7952	33.2649	27.4044	78.2517	55.2088	69.0429	50.1371	56.5395	65.1434	47.2434	64.7718	65.6533	29.2492	30.9458	40.067	225.751	263.947	220.223	169.59	146.772	164.018	224.679	199.54	186.287	188.97	222.808	181.185	196.548	176.473	165.115	208.95	194.694	177.81
395611	LOC395611	142.587	89.5255	74.5127	115.026	109.395	82.1025	134.384	150.641	150.359	122.154	142.518	147.413	194.39	253.567	267.467	133.784	166.638	164.097	275.982	285.784	258.586	198.541	234.148	180.858	241.006	323.71	277.098	205.324	198.922	169.047	150.725	83.9725	83.9011	97.8029	161.959	146.093	104.784	117.115	151.117	161.71	54.7202	149.969	111.525	133.098	90.1047	103.914	129.646	114.524
395612	GSTA3	21.1638	21.0509	21.0892	18.8482	24.526	18.7953	25.5202	43.8671	29.307	24.4854	50.2172	34.1791	44.6336	73.4316	42.8077	49.311	63.1801	42.4596	50.9722	55.4054	40.3095	47.6179	34.5293	47.3135	62.7656	60.4502	50.0469	38.8539	39.7645	39.7978	56.2581	29.6582	45.5774	37.3524	51.9917	57.1308	31.4426	34.6388	39.1629	39.07	20.5256	45.1956	37.0765	33.3106	36.4509	41.4003	36.9502	40.7674
395613	CHRNB4	17.0022	10.7378	13.8555	10.3244	8.9065	7.97636	13.8167	12.7408	10.745	11.2698	16.6156	12.2218	13.1189	13.2786	11.5064	9.86427	10.7884	10.4265	12.6009	15.4476	9.93457	9.82696	20.3698	14.5117	10.6356	11.8693	11.3091	8.73736	8.60417	8.99046	27.2247	25.2117	32.883	35.1242	24.2164	21.693	32.903	37.3952	27.7237	38.7316	48.4635	47.3966	37.0363	28.1516	30.239	39.9577	41.4869	22.0423
395615	SHH	21.0145	28.1402	24.2349	22.6853	27.8283	26.1267	32.0798	26.6301	32.5357	24.6161	28.5735	34.7746	31.0098	20.7418	30.7282	24.9585	21.1813	26.7638	22.5407	36.077	27.7631	28.2291	34.4911	29.4956	25.8939	24.4596	33.8112	28.9667	29.4665	22.3327	26.4413	19.6214	23.7228	36.8602	30.8469	31.1617	21.8333	23.7316	16.8492	15.2321	17.8312	20.0594	18.3651	15.2002	16.6559	21.897	20.807	24.8659
395618	RGS6	10.3257	10.8155	11.3518	12.9189	11.0738	11.5381	13.3402	11.9222	12.8046	14.6864	13.2433	13.5493	13.366	12.5258	12.0697	12.7423	13.289	13.2922	12.6009	12.3877	12.0362	13.7418	15.4298	20.095	17.6875	14.153	13.5028	14.4412	14.8881	12.7004	14.8089	15.3938	14.7853	11.2214	14.2666	13.017	13.4565	13.5234	12.0233	12.4084	13.7111	13.0293	13.7513	13.2852	13.5992	11.3243	13.3486	12.1884
395619	RGS12	7.94621	8.10289	8.26018	8.74968	7.70126	8.63856	8.64361	7.57223	8.34397	7.99168	7.83348	7.59201	7.84388	6.8065	7.5696	7.28441	7.66215	7.48585	7.71649	7.02464	7.37674	7.13935	7.60077	8.07903	7.5256	7.31679	7.69236	8.06688	8.15893	7.38874	11.7309	12.4599	10.9398	10.5431	9.12139	10.849	9.24981	11.3205	10.4329	9.13422	10.5654	10.2624	9.05861	9.12332	7.91775	9.23292	9.22918	9.27656
395620	RGS7	6.57731	6.12902	6.75249	5.60071	6.19738	6.21296	7.52303	5.37899	6.02213	6.77686	6.14998	6.42524	6.96265	5.42924	5.54695	6.50533	5.83139	6.02297	6.56049	6.23149	6.87956	7.32609	5.79134	6.75116	5.77694	5.75801	5.94414	6.01209	5.95236	5.53775	6.75658	6.20366	7.03802	6.49564	6.67115	6.92334	7.92688	6.65948	7.09377	5.89858	5.56213	6.094	6.76631	6.06526	6.00993	5.45668	6.39411	5.76096
395622	ADMP	22.6701	20.0579	17.3395	15.7308	13.5662	12.5528	23.8078	17.7771	23.2348	16.0026	19.2601	21.7988	33.3296	19.0671	20.6609	21.7673	14.4001	23.1407	25.8437	22.0335	19.0034	25.8761	26.4085	18.371	17.7498	18.6954	24.5875	19.966	23.2522	19.7424	12.2947	11.058	11.4039	12.4739	12.5866	12.985	11.107	13.9759	11.954	10.9833	10.9149	13.9152	14.4392	16.3576	14.3263	12.1909	18.2658	13.7488
395623	CER1	14.9123	15.4893	9.53786	9.42543	10.278	13.2258	19.818	15.5325	17.0451	13.0101	16.8428	17.0039	17.3692	11.6661	16.8837	12.5238	12.3154	19.1746	21.7074	16.3083	11.1483	21.7064	12.3753	22.7723	15.164	11.5817	19.0415	21.2197	12.8713	11.1613	7.00069	10.2274	11.2959	8.04362	10.0625	10.524	9.73475	8.67556	8.0865	8.91979	9.03013	9.12697	9.77807	9.7897	8.47724	11.1237	12.3892	11.7948
395624	FOXF1	9.77859	10.6254	10.3709	9.92901	11.9241	10.5582	13.0347	9.73783	10.7302	14.7137	12.5581	13.4906	17.3158	11.7099	10.7567	14.885	13.2257	12.4451	12.3593	13.6373	10.1406	14.1904	14.9608	15.0219	11.9417	12.2777	11.7958	9.34192	8.77385	10.5619	8.55976	7.68088	7.70209	8.3196	7.63499	7.76194	6.69807	8.722	7.64662	9.00142	6.80266	8.10947	8.22846	10.0868	7.8536	8.01339	8.58263	8.34376
395625	EFNB2	16.5615	18.0585	23.9567	19.1337	16.9833	20.0734	15.3322	15.808	16.8919	22.232	14.8969	16.8358	18.718	20.7216	16.2684	23.9447	19.6042	21.5785	14.0561	15.3291	24.1573	18.5854	14.8676	15.624	18.0924	22.0098	22.0165	21.8106	21.5626	26.5377	17.6706	19.5438	19.9811	24.3703	20.0748	19.0761	23.6481	15.0905	17.8045	21.5197	26.0091	20.2058	19.8908	21.6051	19.9196	19.0319	15.921	19.7079
395626	UCHL3	450.845	343.413	320.707	342.505	304.3	272.879	422.953	470.795	575.753	424.592	414.288	539.029	475.58	598.72	602.895	391.966	383.506	426.289	565.562	634.543	658.905	509.81	526.913	443.882	407.561	446.006	449.006	460.489	481.786	505.067	1141.21	766.97	992.519	900.181	1266.36	1222.8	990.648	966.68	1153.64	1138.09	570.717	1049.06	812.114	934.624	890.305	821.812	906.196	793.605
395627	MAPKAP1	116.347	90.053	68.9487	101.05	111.609	103.082	116.809	216.157	106.728	226.681	191.543	119.708	181.357	201.038	124.257	139.122	235.379	185.364	167.003	155.167	138.136	148.103	131.025	121.66	176.645	226.249	122.077	164.945	156.168	112.465	123.992	120.081	136.27	129.968	118.109	113.098	113.383	122.472	100.766	105.427	137.182	113.521	103.755	100.875	113.466	114.023	108.756	109.172
395629	DDX5	2270.16	2154.67	2389.82	2527.86	2186.87	2178.2	1630.38	1672.68	1859.56	1452.97	1580.17	1822.67	1159.92	1444.46	1677.25	1628.67	1552.27	1570.73	1481.32	1519.08	1765.12	1802.13	1661.97	1714.23	1397.27	1451.34	1592.04	1751.26	1835.8	1868.38	2944.42	3802.79	3473.59	3220.71	2667.8	2933.47	2982.34	2692.05	2648.53	2450.42	3923.47	2867.98	2331.03	1823.36	2230.08	2326.95	2125.22	2079.94
395630	RNF12	186.976	216.012	250.35	460.432	521.86	492.77	246.002	235.401	175.364	429.247	369.752	289.321	214.185	208.844	166.266	311.58	365.894	275.048	163.753	181.649	206.875	316.866	455.469	340.228	203.379	207.8	221.074	342.122	364.238	341.37	418.527	515.195	461.345	485.356	413.983	406.14	377.567	394.922	330.528	378.608	551.454	383.221	348.381	286.113	320.491	409.813	375.55	391.137
395631	LDB2	50.3993	49.9098	62.0019	41.343	39.9392	53.3247	26.3137	29.5415	29.6692	29.7617	24.8494	25.9087	20.6987	31.0428	33.5717	39.9428	43.0384	38.5378	24.3273	26.3402	36.8922	40.121	29.6329	27.4964	33.1223	44.356	27.1727	35.8013	33.4859	21.3377	102.823	91.3591	108.837	100.814	112.503	111.728	51.844	34.7056	60.1543	69.0934	75.3304	81.2475	54.9658	56.9878	50.2378	64.3474	65.9552	59.462
395633	MYF5	212.927	264.593	223.894	297.033	320.003	265.991	187.137	158.272	163.853	161.001	136.296	122.126	192.209	162.536	159.914	152.57	160.312	130.74	90.2379	107.641	123.836	114.509	126.199	51.4786	133.354	185.013	146.415	118.845	122.782	101.025	114.664	81.2783	110.433	74.0749	77.3814	80.0585	107.281	143.09	123.443	115.105	59.2325	122.97	172.189	193.402	194.602	91.0908	100.234	92.7528
395634	ELAVL4	24.508	14.484	12.1794	16.0375	15.7042	14.1966	14.2105	13.6803	10.7847	13.3358	16.5806	12.9326	13.3474	11.4476	12.481	12.2335	13.5918	12.3996	13.134	13.1555	12.8173	12.84	13.3859	11.0661	10.883	11.9199	10.3764	14.5299	15.1362	12.67	29.8998	38.5202	26.2799	37.0245	32.1514	50.703	20.852	28.5332	24.0121	35.4077	36.2344	37.703	15.0118	19.7952	15.6277	16.9141	22.048	16.749
395635	HDAC2	729.784	889.609	869.071	755.726	1155.63	1203.48	491.014	568.365	522.204	617.405	573.726	625.305	385.026	475.654	500.154	324.12	447.754	462.011	424.858	498.74	531.508	435.024	588.459	440.634	576.047	524.773	580.387	424.669	409.4	456.306	2163.78	1564.99	1582.26	1517.77	1813.77	1667.52	1481.16	1533.43	1450.82	1609.74	1824.79	1504.65	1379.13	1201.99	1081.14	1152.11	1388.3	1366.97
395637	ELAVL1	389.843	407.408	465.554	456.17	415.929	473.459	324.43	325.931	367.257	327.693	365.168	353.246	362.428	434.222	445.773	417.067	400.416	379.211	331.864	366.787	501.362	347.574	374.734	317.972	402.214	408.549	469.277	433.742	441.387	529.033	974.501	935.028	1005.72	877.522	942.912	872.954	978.775	995.779	900.07	952.206	1069.66	717.165	986.267	715.105	730.367	712.433	742.294	845.216
395638	FOLR1	26.8448	40.2243	34.4916	40.0687	43.1856	29.8601	42.8656	30.9405	47.4591	44.7418	37.0682	53.9809	50.8334	35.5224	49.2377	31.9808	41.4452	44.0948	48.4427	39.4397	41.5495	42.5498	38.883	44.7077	44.065	39.369	46.965	47.59	41.044	39.8191	26.6399	27.0242	26.3168	25.0982	31.185	32.5955	28.9183	30.8878	30.1032	27.5105	24.8762	22.6553	32.8156	28.4632	24.6561	22.1978	30.356	28.532
395639	NUMB	95.7234	85.4297	108.966	106.772	97.8919	98.5025	49.1782	67.6702	64.792	68.3841	51.4518	55.1289	55.2019	58.9634	69.088	60.4638	68.6553	75.6995	52.4668	55.1523	70.8691	48.5024	54.7839	48.4494	62.8693	62.6612	70.6075	54.4654	52.1469	61.2211	59.1311	59.4264	57.1463	53.2622	50.8556	51.7029	74.9339	64.8221	67.0379	69.5242	79.4007	62.1668	99.4677	105.479	105.394	85.4374	89.3341	93.0068
395640	CHUNK-1	16.5364	24.3506	20.6994	15.1227	17.9342	16.6024	38.8563	20.7302	31.4059	29.9378	25.766	24.0566	32.4704	20.4184	27.1135	25.1561	22.0403	16.8921	27.1989	23.1741	22.3601	20.9929	29.6701	13.5935	26.5238	31.3153	22.312	25.0024	19.8071	19.9001	10.6717	9.69806	10.5785	7.52242	10.5233	10.2896	11.0133	12.246	11.2034	11.566	8.87735	10.9487	9.55875	12.9187	9.84855	10.2325	11.1623	12.9307
395642	DUSP4	25.6567	17.9397	17.0941	15.2064	22.5964	13.6661	17.8194	18.39	15.9802	15.8935	15.6142	21.9366	17.5474	16.5379	20.0013	22.7777	15.5028	18.9697	25.904	16.1724	18.1898	21.1799	13.3793	21.4223	19.3634	14.1675	23.5826	18.1077	15.8598	12.6789	85.8332	76.0425	74.7068	73.108	90.4579	94.2919	56.6857	67.1552	62.5563	56.425	35.7797	48.5538	38.9578	29.888	31.9143	31.6153	34.8398	27.605
395643	PDLIM4	71.5043	106.824	156.802	85.135	74.536	109.622	66.4946	89.8688	85.1017	76.0265	39.2109	63.8978	85.3768	79.6602	100.811	104.446	101.498	82.071	48.4692	66.921	74.6824	59.0746	85.4689	16.3888	64.5604	68.9369	57.6759	71.1461	76.7362	59.4972	118.517	105.29	146.937	99.6651	137.142	105.29	76.0069	81.9688	88.4662	106.85	116.23	92.32	100.183	96.1638	96.5404	71.4431	89.1072	83.2704
395644	USP15	181.718	141.331	157.08	204.563	176.666	167.171	241.056	279.282	283.405	330.851	316.539	297.985	192.505	207.044	210.205	147.985	250.045	224.786	171.701	189.14	199.673	158.343	194.145	176.223	218.557	277.519	256.484	227.902	214.826	321.684	127.967	110.338	116.515	99.1367	122.821	101.827	95.5556	91.5262	90.4009	105.211	122.537	79.88	79.0889	71.4352	66.7701	101.163	78.5432	91.1195
395645	RGS17	17.6545	18.7422	14.9615	15.7948	17.373	13.3419	17.7734	14.1811	15.9587	14.8954	13.5198	13.1009	13.9601	13.4728	13.5424	15.0079	12.1745	14.2083	14.9634	14.8847	12.4616	16.5246	13.5424	19.1799	18.3646	12.8958	17.9929	19.8797	14.8565	13.6795	20.2112	24.1417	18.2683	23.9587	25.9271	20.8874	21.7995	16.6411	16.7547	18.9128	14.4674	19.089	17.2009	17.9323	14.9024	15.2584	17.9663	18.8512
395646	RGS20	9.74899	10.9249	7.44239	10.5394	9.11177	9.7888	11.9449	8.80913	8.78332	10.9346	10.3409	9.5832	12.8246	8.83771	7.95487	11.7306	10.8605	9.12753	9.73149	10.4579	10.5053	9.94534	10.0021	12.8395	8.79325	10.5761	9.8354	9.07506	8.58265	8.97426	12.8373	11.0672	12.9891	10.1678	11.7891	14.8586	17.8157	17.1697	23.9207	20.3374	16.9882	21.9092	30.1978	36.2794	30.592	20.6184	13.8266	18.3057
395647	RAP1GAP	74.5849	60.0826	50.778	38.9392	34.9511	34.4027	46.5407	38.592	28.4005	35.61	40.825	39.0747	42.6094	43.4634	38.1347	29.9613	27.8977	24.7344	45.2167	43.7335	42.26	31.421	34.8716	45.2167	41.9853	49.8362	42.0213	28.5129	31.9786	31.5158	80.997	89.7442	80.3344	71.7053	62.6261	68.4321	90.7114	93.7067	87.0511	96.0252	126.87	97.877	104.23	89.9028	95.7278	88.6561	78.9754	78.2178
395648	GPRIN2	7.07128	6.68912	7.55688	6.71884	6.35497	6.13046	8.73736	9.13398	6.44426	6.08226	6.87612	7.19993	7.62994	6.17105	5.5546	6.72962	7.31677	6.04176	10.7464	7.13652	6.69111	5.18606	6.01919	9.52039	6.95071	7.14631	8.19639	7.22584	6.30659	6.74441	6.68259	9.38838	7.9976	10.9173	7.62803	8.3487	7.72007	5.02014	7.42795	6.3028	8.17516	6.65437	7.04221	6.22485	5.31607	8.67489	7.83666	7.32186
395650	PHOSPHO1	41.3006	36.7606	48.8512	47.0272	40.3738	65.7103	75.6772	69.8833	85.3837	44.8184	67.1699	77.3894	91.7808	116.413	122.737	92.6595	88.4119	116.435	77.1973	87.7838	124.898	67.2002	89.1161	47.5794	87.7838	113.054	81.8919	72.5142	86.4323	78.0273	31.0708	31.6017	32.1579	33.8546	36.5871	39.6569	32.9895	40.713	31.9621	27.7827	24.947	24.9115	39.3231	35.4237	31.9699	24.8905	32.4852	23.1296
395652	FKBP9	813.232	610.32	579.365	634.322	574.826	531.941	216.204	303.046	293.834	179.751	252.848	214.541	317.093	442.026	373.214	323.755	364.049	322.273	471.25	498.765	490.77	392.721	255.255	359.534	335.387	415.328	340.876	381.91	416.404	331.793	1221.77	1767.71	1459.94	1631.26	1280.8	1311.68	1056.4	1123.12	918.044	1015.91	1291.99	1003.7	1042.87	880.458	979.646	1423.72	1324.53	1431.27
395653	HPRT1	478.276	565.144	578.225	329.251	367.51	360.764	417.181	408.136	418.447	473.07	458.628	487.898	525.678	459.309	517.801	416.08	463.533	483.919	569.329	498.182	570.247	456.816	545.113	570.797	439.524	479.516	485.742	478.495	555.138	581.177	289.366	200.83	285.327	213.954	238.59	246.179	316.414	336.598	335.438	362.765	340.471	333.802	492.429	464.344	450.149	338.55	327.128	334.458
395654	HBEGF	97.9846	104.032	96.6362	86.9853	89.0931	88.4424	271.834	202.821	173.038	140.587	105.832	136.294	196.151	158.615	150.73	159.125	121.031	135.505	169.088	130.515	128.83	109.34	135.369	157.301	134.073	125.82	140.766	154.948	131.008	100.159	63.7591	47.0859	65.1764	77.9807	56.568	65.0831	64.3648	55.146	84.4167	67.9989	57.1103	60.4282	59.7859	81.7792	78.1574	67.811	85.0483	82.1984
395655	NOTCH1	26.0486	31.0557	27.173	32.7625	32.6216	33.7076	36.3115	32.2536	35.2096	36.3733	36.9462	32.1588	38.5082	28.0118	31.2954	31.599	34.317	40.0418	28.6769	38.5023	34.1838	31.9731	33.4106	33.554	33.0654	37.1252	30.3297	33.5688	29.6675	27.8927	30.3872	26.4155	27.4552	26.6732	26.7667	29.8056	30.2265	32.0611	28.1005	28.3135	25.6428	24.7724	30.6783	33.1043	29.0267	28.4273	31.4034	29.4267
395657	SPON1	16.271	12.1681	14.148	12.5822	11.3551	9.15937	8.64417	7.44712	8.38979	9.25158	11.1462	9.18954	10.1838	13.6582	11.5035	10.1388	10.3374	9.7386	7.97419	8.6613	8.27506	10.2701	12.1631	8.33011	7.6501	12.2456	7.37241	9.58211	11.4658	13.1554	37.0479	50.2826	46.2781	26.9842	37.5755	29.3313	12.1934	13.1016	10.4584	10.5493	20.3501	9.76759	8.85677	8.28011	8.13678	12.1997	10.6231	9.59397
395658	RBBP4	394.097	413.22	423.37	432.25	330.431	322.66	184.509	255.361	255.736	272.492	265.758	279.896	250.823	303.873	278.951	316.604	289.39	306.269	278.524	293.065	301.196	241.21	270.777	191.188	242.004	262.146	213.896	259.237	285.876	286.413	883.558	972.098	982.028	956.092	996.867	890.129	906.102	785.618	742.153	780.407	1043.43	667.414	691.41	633.415	689.122	635.95	644.235	605.771
395659	XPA	738.559	464.138	635.503	710.221	598.298	598.856	477.746	435.803	357.279	788.169	668.969	479.535	755.842	792.205	580.157	777.915	763.295	650.413	760.217	805.542	694.756	552.32	865.204	556.18	498.403	570.796	583.102	697.353	796.217	722.695	615.897	540.161	618.732	550.832	591.909	553.312	778.071	819.322	766.275	744.251	641.964	690.598	552.823	489.749	534.79	455.297	444.581	425.105
395660	PRLR	61.5299	52.9476	34.207	65.3549	49.6948	43.38	10.9087	20.4651	10.94	21.0308	11.6384	9.96026	13.6547	15.8549	10.5202	11.138	8.92715	11.6586	17.5987	15.9133	14.4785	14.6367	16.1531	22.7852	14.6811	15.7162	19.3232	13.4108	12.5756	19.6717	15.5752	18.758	15.6391	16.5139	14.2482	14.0543	20.0716	21.3492	15.1935	15.1894	22.7524	17.0189	11.7674	9.86996	10.543	15.0024	13.8058	15.0457
395662	NEGR1	117.266	199.032	253.834	143.286	144.91	200.143	102.251	85.7672	103.361	123.201	65.066	65.8811	73.136	78.9465	60.5019	69.645	84.2509	63.7392	58.7925	48.1552	59.888	70.9035	63.5992	58.5881	68.2604	61.1508	67.3006	63.9321	67.9155	91.0654	48.206	37.8501	54.6756	51.402	41.1939	46.9047	65.4151	75.5733	58.8057	64.0753	48.0203	63.8644	100.318	108.621	111.331	78.7601	82.7892	59.3765
395663	IL10RB	40.5174	40.3013	45.8342	49.8081	55.6308	63.1623	45.648	58.6376	49.9174	50.1316	49.1965	42.8609	75.3128	71.0376	70.7734	52.0432	60.2309	65.8817	44.0026	54.2094	58.6788	51.3611	63.67	42.4437	52.4494	53.9173	49.3023	48.4669	57.2427	64.1938	56.6991	53.392	54.3658	52.0842	56.9982	56.4086	49.4182	52.8809	59.2353	52.0487	54.4984	57.4378	52.7986	56.548	55.9265	62.6477	48.7799	53.1894
395664	IFNAR2	39.3342	53.2996	61.8177	57.7602	45.375	56.7061	15.3318	20.7694	26.4047	16.3502	18.5679	29.8712	18.4058	27.477	35.5782	32.6993	34.9294	42.5734	18.9969	30.6959	51.8942	34.4836	42.6063	17.2026	28.6843	35.2981	48.3696	31.8968	39.7095	50.6046	107.213	119.446	118.194	108.527	105.108	93.2348	113.782	94.0692	100.86	105.699	140.739	104.174	114.815	98.7262	106.694	119.423	110.509	102.885
395665	IFNAR1	163.42	183.342	203.228	184.97	134.061	187.65	58.9274	71.8575	87.1796	65.1141	53.8627	52.3822	74.9194	89.5979	83.7974	100.192	95.4536	84.5811	43.2924	56.9902	78.6261	101.895	95.192	45.0553	83.1081	95.921	114.191	72.1123	85.2869	80.2141	147.36	170.653	152.305	151.381	127.049	138.758	133.816	120.421	91.7665	103.274	153.95	103.896	128.15	106.766	112.294	127.846	113.58	135.302
395666	CD44	23.327	22.7839	21.4921	23.3051	20.6077	21.9944	31.3768	26.4273	27.6523	25.6475	28.1621	30.8792	32.5983	34.2492	31.6635	40.3102	36.7646	36.5235	31.5931	32.804	33.1782	32.3105	30.9332	36.2221	36.1128	33.6086	40.0254	33.7781	31.5686	36.9065	77.5137	88.148	85.4547	79.7702	75.4165	71.4045	67.1541	62.5457	58.7686	67.4266	88.7769	67.2468	70.7908	62.3381	70.1209	96.9749	89.6635	90.6199
395668	ODZ1	6.43949	6.23421	6.28687	6.74174	5.61102	5.7188	7.27715	6.87224	5.86366	8.07461	5.98064	6.82698	6.76104	5.73954	5.70577	6.2815	5.3454	5.88817	6.77712	6.06722	5.26269	6.99674	9.2789	7.80197	6.62102	6.95446	6.23897	5.47809	5.8033	5.90984	5.01385	4.89329	5.08128	5.2257	5.08006	5.36819	5.2763	5.18066	5.01065	4.84408	4.92159	5.65309	5.09062	4.72291	5.06588	4.94059	4.9938	5.06728
395669	PLEK	10.3041	12.3644	9.89212	9.31297	11.3766	10.7701	18.9526	11.6338	16.7478	13.6853	11.9652	13.4859	14.0136	15.8314	12.6507	16.5311	14.6574	13.7655	10.8171	13.5092	12.8056	14.343	12.4632	12.4597	14.6398	14.768	15.965	13.9278	12.6736	13.447	10.5867	10.0199	10.6519	10.8399	10.017	9.51908	8.88416	9.72819	10.1957	10.2637	10.7004	10.1441	11.8349	11.2592	11.1687	9.14062	10.1121	8.70331
395670	MEF2A	374.406	396.98	301.567	424.612	329.214	318.946	382.904	410.217	354.152	533.19	404.898	330.286	496.829	517.168	468.072	352.074	449.043	373.591	315.576	364.133	383.246	341.476	410.478	361.626	370.326	442.138	402.545	403.994	412.822	450.768	321.332	234.393	258.117	230.211	287.005	245.689	385.51	336.512	338.432	362.129	351.491	221.331	447.036	426.875	394.28	359.051	366.853	364.458
395672	UBE2A	280.291	282.009	374.02	326.968	316.56	451.815	534.471	538.458	678.427	577.177	516.702	666.1	628.039	685.548	594.567	528.802	519.117	559.166	548.876	610.193	703.141	515.461	612.008	356.95	512.006	519.569	548.043	496.188	589.998	561.311	515.578	504.871	623.969	499.065	542.733	509.265	556.784	542.938	501.339	448.662	627.867	474.586	538.25	483.447	504.416	479.605	458.667	421.743
395673	BCL2A1	7.48207	9.857	7.4584	9.31997	8.80294	9.08223	18.3838	12.1393	10.5287	12.8876	13.5552	16.3535	12.6679	14.4145	16.7742	44.0335	27.4638	20.7846	17.3089	9.2844	15.0918	17.4873	19.872	21.145	24.3853	18.5062	22.588	17.6909	22.225	18.4947	7.4424	9.96528	10.2883	8.99296	10.332	9.39581	8.76098	10.8181	10.9585	11.7693	8.27056	12.6009	12.9878	12.1343	10.2573	13.9125	11.1003	10.7656
395674	MCL1	232.052	290.686	321.002	332.579	395.356	466.023	176.053	251.027	253.784	145.91	173.794	153.39	239.121	313.375	214.902	343.902	493.745	369.901	163.854	197.117	213.881	213.72	261.732	85.7287	468.719	529.917	341.836	183.578	252.407	144.512	109.796	96.5978	134.022	115.333	93.0284	90.3783	121.222	110.91	79.8811	88.029	118.407	99.0397	102.608	106.381	123.855	120.222	122.241	111.681
395675	TMCO3	41.0544	36.7336	39.9731	43.3492	40.2747	45.5169	34.9082	36.8135	25.907	39.71	42.135	33.3686	36.6759	28.3993	21.6432	23.76	24.3248	22.555	35.8331	29.5069	27.5785	27.7982	28.4841	32.2456	25.6681	33.1911	32.8813	30.1626	28.1114	21.0663	74.9478	93.1415	77.1832	82.0209	75.5207	69.1613	85.6497	76.4606	71.3147	78.344	106.284	84.729	69.2334	64.383	63.8392	87.3527	71.7102	84.5146
395678	RBPMS2	314.05	234.299	259.316	205.553	201.327	182.109	140.507	167.045	163.913	136.117	130.148	94.693	168.772	140.151	159.908	106.063	114.735	101.803	208.925	183.593	172.637	149.492	154.637	182.122	143.87	154.338	163.74	114.314	118.833	136.604	173.63	141.116	130.149	136.102	146.047	146.083	172.004	187.899	184.26	201.767	175.291	215.078	288.737	271.483	213.347	260.955	272.141	248.98
395681	JAK1	292.178	279.051	328.458	375.256	377.187	431.351	186.905	174.959	188.029	231.815	205.599	203.863	163.637	133.358	160.507	251.645	250.662	241.666	177.427	150.15	165.392	212.358	231.69	196.809	149.729	181.609	168.135	205.053	189.076	211.061	220.302	250.662	252.5	243.111	217.73	189.906	239.105	215.709	200.367	219.69	336.946	199.225	243.994	227.943	244.814	209.635	225.727	240.808
395682	ZFHX3	10.1611	10.2186	8.9517	9.34643	8.84015	9.71555	12.8761	9.43385	10.602	10.6298	10.0985	11.6101	11.2901	9.44631	9.70663	11.5757	9.16563	10.7293	12.5628	11.3124	9.35793	11.8158	10.4419	14.139	10.7851	9.19435	11.956	11.4179	9.26957	7.8013	8.70521	9.33577	8.93763	9.21412	9.31806	9.99204	9.34841	8.88693	10.1772	8.20316	9.40518	8.79147	9.52865	9.23263	8.65212	8.31898	9.89626	9.58022
395684	IL6ST	20.2722	23.1101	28.416	32.5024	29.6262	33.3002	17.1389	11.725	22.0836	21.4078	18.955	19.4218	16.4057	20.2559	18.716	19.9165	27.7344	24.5269	13.2402	12.2558	24.8299	15.7219	22.1991	10.0578	14.8635	23.3876	16.4269	14.7895	19.4667	18.2694	7.17956	8.99215	8.09407	8.57633	8.64293	6.59069	11.6221	10.1089	7.55549	8.72195	11.3242	7.93694	8.38553	8.24614	10.3141	8.83333	9.8562	10.9234
395685	WSB1	1732.77	1724.91	1543	1496.27	1583.48	1626	992.691	1090.27	1104.12	925.407	1126.04	928.284	756.613	999.902	941.535	1000.47	923.383	893.551	1016.39	938.543	963.855	907.442	943.35	1052.2	977.884	1010.26	949.933	892.557	963.846	972.953	1269.57	1440.7	1282.63	1237.83	1107.31	1057.29	1791.95	1913.1	1625.03	1585.61	2193.93	1566.84	1875.43	1636.66	1744.63	2178.37	2081.08	2177.68
395686	TECTA	58.1514	56.3999	53.5246	58.5722	51.1346	37.2932	126.532	60.2924	102.299	72.4498	80.438	88.6983	99.4722	56.7183	111.566	141.865	67.9267	85.6355	57.4088	78.7191	76.6974	87.4882	104.439	60.9037	72.2153	64.2123	79.6421	52.9606	56.4611	74.1303	23.8752	31.5757	29.8217	29.2692	23.4196	34.263	30.4803	31.3045	31.3218	25.6833	15.8102	28.7887	33.4474	36.9522	28.2793	21.2177	32.3722	23.4546
395687	LSAMP	125.556	128.146	129.599	119.727	122.143	94.3151	49.3446	53.2612	41.6191	70.4705	50.7872	41.1846	41.2168	40.4832	47.3433	43.4048	30.0409	37.7376	51.3184	51.118	34.5222	41.2939	48.604	25.9601	48.0773	41.6477	44.5593	50.0304	43.7888	35.5636	349.728	250.747	376.135	330.839	320.713	338.288	184.231	220.075	194.485	187.506	151.63	204.858	192.239	195.144	190.394	125.211	126.237	123.298
395688	PTPN1	58.5827	46.558	47.943	61.8566	40.7012	40.3266	42.9633	43.8427	47.6236	39.6665	52.3705	38.8834	35.9876	38.093	42.1794	50.6045	36.8135	40.0626	40.7012	37.5339	36.5564	43.265	42.2625	55.3182	37.5248	36.7038	45.3307	57.7093	42.4888	62.5821	32.6272	31.7304	35.0204	32.7452	32.9985	30.1981	35.206	33.919	35.5576	30.4167	36.9951	24.073	37.0221	27.0023	33.8086	31.7454	33.342	23.972
395689	ENO2	35.5941	33.7187	37.1598	45.1486	39.0281	30.6096	48.1467	34.8063	38.8194	36.9517	29.3554	43.2538	49.4323	44.4384	37.1889	38.9795	41.3423	50.6264	45.5895	38.154	41.6838	41.0611	40.7356	49.2091	53.1163	36.8229	49.2557	37.4502	35.2981	38.0321	50.5856	61.7109	59.0264	58.2039	58.5373	64.2521	58.0456	46.7975	56.498	50.2577	52.6846	52.081	56.546	57.9061	50.23	73.944	67.4088	54.5209
395690	PGC	15.8465	23.8783	16.44	14.5332	18.1301	17.977	14.87	14.5532	15.9253	15.1652	16.0495	16.8523	60.0766	94.1459	61.4794	90.6938	59.0749	57.6142	22.4612	25.7202	18.4883	49.2807	46.5244	26.6922	14.6091	17.072	19.2609	30.2687	31.056	24.4827	8.72445	10.0906	9.97489	10.9636	11.3011	12.6095	10.7741	10.7198	12.292	10.7126	10.7431	11.4909	12.3366	11.4677	12.5889	9.2573	12.9195	10.8055
395691	PGA	74.8611	50.0899	61.2701	47.3242	47.6715	52.2259	96.0387	84.762	66.0165	72.0854	61.9948	42.4621	532.144	563.347	476.808	496.324	500.242	391.811	97.8832	135.769	96.0669	269.279	290.594	109.512	59.6026	50.8734	62.1874	70.0845	56.1256	61.1308	49.7127	47.708	54.9571	39.7557	43.0197	43.4155	49.2559	49.4311	55.5466	44.3768	46.6686	36.4639	56.1923	56.2602	49.9678	51.6332	44.3112	56.0858
395692	ZP4	14.7889	12.9809	11.0427	11.9555	13.9587	10.1968	22.239	16.8648	17.0318	23.7468	21.2208	15.8042	26.6937	14.9555	23.2427	26.835	15.4771	16.9024	22.2898	19.2817	12.9352	24.6305	27.0746	23.2903	20.6382	12.5499	22.7485	21.2771	16.0741	12.0525	10.552	12.1702	12.7893	15.3376	13.6133	8.825	15.8029	17.1046	13.6972	11.9279	14.5576	10.6041	17.1754	15.3159	15.5616	9.45086	13.9905	10.888
395693	ATF4	1341.13	1303.07	1394.35	1262.36	1255.51	1299.06	1898.3	1716.96	1838.3	1749.39	1617.4	1542.85	1966.21	2076.97	1897.04	2613.07	2613.96	2249.49	1753.42	2136.44	2127.32	1936.78	2038.49	1532.74	2257.21	2296.13	2137.36	2141.71	2400.28	2038.49	1508.53	1093.99	1540.81	1301.27	1351.09	1381.66	1553.79	1578.63	1708.87	1595.24	1446.33	1482.08	2056.49	1893.07	1997.03	1659.53	1736.24	1615.55
395694	ITPKA	7.92094	8.10273	7.17847	8.30675	7.03247	7.80841	9.50705	7.67124	7.91251	9.75264	8.3783	9.69758	8.1699	7.22355	9.72788	8.04541	7.15962	8.76917	8.15664	8.76696	9.21074	8.47679	10.1109	18.5735	8.05854	6.38266	10.6964	9.7635	7.26934	9.44756	9.36744	10.656	8.08912	10.9422	11.492	8.39036	8.83145	11.1838	8.64437	9.83496	8.58338	6.75589	9.56616	8.66418	7.85485	8.5204	7.7981	8.79839
395695	AKAP9	399.517	372.429	300.896	413.769	398.417	300.065	459.633	478.335	325.896	599.572	536.389	392.582	342.455	305.555	258.559	321.438	350.856	232.42	316.905	260.16	222.157	363.007	396.287	410.957	353.082	375.284	329.739	346.744	373.353	360.364	233.713	314.302	260.804	293.816	257.337	253.95	386.805	386.005	375.825	470.544	590.545	488.413	376.646	353.223	356.822	501.863	438.497	448.283
395696	GC	28.3828	39.9923	29.5371	39.3194	32.4175	25.578	46.6628	31.0187	52.3707	42.113	42.8448	42.9401	63.4797	47.6975	48.265	63.0731	54.2429	73.2045	51.5817	49.2462	41.3569	47.0392	56.1792	60.2769	49.8965	40.0387	35.9155	42.5589	37.6709	38.2846	16.2159	16.1095	12.4244	20.2221	16.5475	14.7835	19.1409	21.3474	21.8053	16.3231	23.2011	19.0045	21.8933	17.7602	19.2571	14.2835	18.2894	20.111
395699	NEUROG1	12.9049	9.66439	10.5785	17.289	11.2728	13.2983	13.8126	12.9086	11.8713	14.4872	13.1985	16.8848	12.0566	9.57242	17.0544	14.5585	10.5009	11.7988	16.6398	13.4557	9.35104	11.819	15.2531	17.892	13.5798	12.1248	12.3025	14.547	12.0714	11.1268	10.6705	10.1699	9.76152	9.01067	9.17955	11.6345	9.06641	9.44463	11.7789	8.15059	6.912	9.43975	8.48756	10.3685	9.40148	10.8817	11.3193	8.64828
395700	RPE65	10.4671	9.66873	9.52417	8.6285	8.10647	8.14612	10.7968	8.67824	9.53807	9.6876	12.1776	8.8477	8.88407	8.47628	9.60797	9.09703	8.58043	8.4262	10.6776	10.5189	8.71864	10.1244	9.13388	11.9493	10.1093	7.81976	8.61867	9.46828	9.77178	9.78684	8.57826	7.8469	8.2365	7.54926	8.02406	10.0161	11.479	12.9657	9.98669	9.67517	10.777	9.74096	10.5056	9.97625	10.4554	10.0178	9.53815	9.23439
395701	EZR	36.1027	37.5535	41.2064	24.8332	30.3181	36.7712	27.9768	34.9492	34.7197	23.1453	25.4962	31.4518	28.0236	32.3297	41.8918	48.4861	43.3487	37.0442	41.4323	41.0097	50.7044	42.2093	44.7236	52.432	33.5429	30.2324	48.1798	33.7306	45.0822	38.0852	77.999	100.065	92.5077	101.844	81.9325	84.2336	75.3036	70.8391	61.1309	57.8626	75.8688	52.5009	79.6212	76.3802	66.6674	131.384	111.49	121.638
395702	MTPN	565.516	743.176	824.97	661.69	657.658	665.272	697.784	669.501	671.976	378.596	403.101	440.969	520.225	558.934	592.13	535.114	520.661	522.869	681.079	708.331	767.942	521.681	566.31	559.503	536.726	588.343	614.053	432.587	418.021	492.299	1411.99	1450.93	1263.04	1309.63	1203.01	1175.23	1279.57	1154.2	1134.34	1180.23	1522.5	1076.94	1193.53	993.56	1060.01	1167.52	1126.77	1221.52
395703	WNT5A	124.043	89.159	102.058	84.3196	86.5441	91.4903	64.9051	52.3591	41.7936	60.3874	55.9216	47.1886	47.59	52.1087	41.5464	45.9618	52.0302	47.2842	40.2763	44.5716	38.3874	36.352	46.203	51.4462	51.7726	57.2664	50.517	42.5919	39.7671	52.3348	207.966	213.927	214.526	231.411	239.511	241.562	143.141	161.441	144.176	132.815	124.441	149.502	115.941	106.523	115.009	107.068	113.735	90.182
395704	FGF12	31.3793	20.8838	24.9405	14.8577	13.6502	20.4744	18.9027	12.0863	14.5143	10.6231	14.9605	12.9091	17.0299	16.8738	11.6161	14.523	16.5143	14.2076	21.831	20.0344	12.6816	12.3835	15.292	16.1189	15.0715	19.0173	17.6561	15.0016	13.1348	13.3223	27.4506	22.4879	24.0687	30.1326	45.2094	43.7737	21.7616	26.6933	28.9093	27.1827	25.042	28.021	39.559	42.0101	28.8922	20.6305	23.6793	27.885
395705	LHX2	7.21731	6.09285	6.14558	6.93258	6.92266	7.17863	7.44262	8.15277	7.7604	7.61534	6.37235	6.58218	7.57486	5.97346	6.92544	7.22493	6.09933	8.21654	6.86946	5.60373	7.48412	6.67897	6.79794	7.21795	7.0182	7.47386	6.40916	6.57461	6.5787	6.49083	5.83179	6.05984	6.72527	5.60337	6.14701	6.39979	6.09462	6.91714	6.15194	5.85441	5.29738	5.6149	6.60959	6.75266	6.01588	6.50332	5.99491	7.01885
395706	SCD	9.60798	10.9481	10.5097	10.1903	8.28692	9.28821	10.1608	13.5259	15.3058	12.2381	10.4845	15.0932	11.7045	10.5736	12.2508	10.94	10.6609	11.8349	13.707	13.5323	12.9526	11.1608	10.9054	12.125	12.5925	10.3771	10.6022	13.1925	12.1858	9.65108	10.8563	12.3027	11.7337	10.9737	11.6212	12.5863	10.2635	11.5389	10.6409	11.1396	11.1067	11.1014	9.4952	10.4415	10.6723	10.247	10.587	10.4508
395707	ATP2A3	15.8189	21.5646	22.2613	14.0059	18.647	21.7415	28.9063	22.0481	25.1695	21.5475	21.1833	16.7675	23.658	20.9208	21.1685	26.8467	22.1423	21.7891	22.1229	20.8855	20.519	22.268	19.1684	29.0077	25.8905	23.5098	24.2806	22.6402	21.1828	20.6117	10.6671	10.9605	11.5215	10.2862	11.1316	11.4022	11.6585	11.2539	11.4565	10.7439	12.1248	11.6431	10.451	13.2504	15.0636	10.5489	11.661	13.5215
395708	LYG2	68.8357	37.5639	46.0651	47.7111	51.6657	52.46	25.4524	24.5419	19.4288	17.999	27.1466	19.3119	43.6984	52.6486	46.0652	48.1699	72.7286	66.2273	19.6076	24.9037	16.9028	17.1507	27.1694	17.8303	31.1097	32.9021	30.2095	31.8849	29.4808	35.5278	20.5788	19.206	20.3088	25.3732	25.6339	27.0404	17.8146	18.3691	17.3503	19.1455	15.138	12.3296	27.8791	26.9907	25.0284	466.273	542.36	480.309
395709	PALM	33.8945	29.6014	29.1367	28.2342	30.2345	35.0673	56.4486	38.5156	52.738	48.1515	36.2672	43.0934	46.4851	32.5727	38.1648	51.3421	41.7666	37.9994	44.0977	40.3803	43.5538	42.6316	39.8612	46.5112	50.1585	41.8789	49.9845	38.2804	33.4537	35.5212	26.3808	20.5564	23.2917	28.8296	28.362	24.5734	24.9456	24.2169	31.0813	26.1248	22.1226	24.6536	30.1486	31.5219	27.331	21.8252	27.9785	23.6483
395712	ABCB1	68.4381	62.8491	45.6066	36.6479	50.6463	51.6899	29.549	46.8665	40.0467	42.4937	41.1205	39.9759	41.8559	55.4229	47.5694	47.2458	68.1847	47.9855	43.794	37.2032	38.838	52.3349	63.5838	47.9404	54.2454	60.0895	47.9355	120.295	138.447	123.144	12.017	12.17	12.17	12.6708	10.2682	9.38838	11.1872	8.02634	10.949	11.0821	11.495	12.3707	10.5242	10.8909	10.6147	11.536	11.0961	12.3334
395713	TFAP2B	12.5047	9.89614	8.19076	11.4098	8.54403	10.9452	13.9217	10.1287	12.3715	15.6417	10.6161	10.5084	15.0824	15.1736	11.6479	13.1702	12.0377	11.1928	12.3777	15.4346	12.2214	13.8199	10.9425	11.0126	14.0827	12.0124	13.629	12.9347	11.0255	13.4377	22.4624	16.2934	18.266	22.3762	26.0408	28.2666	10.0633	10.9657	9.55064	8.85943	8.20716	10.1167	9.36449	7.66174	8.14832	8.92245	12.6604	9.74249
395714	BARX2	28.2538	22.4709	35.0024	28.2074	25.4645	25.2247	39.4546	40.8242	40.4533	36.6392	29.6254	31.9437	31.6471	32.7207	37.6005	31.6903	30.9219	24.0895	41.5306	33.6244	32.6246	34.428	36.3491	37.8873	37.8616	33.8954	38.404	41.0539	26.0463	28.7677	62.6002	37.5785	63.8372	59.9497	47.8232	56.527	39.0858	37.0576	42.2881	53.3434	59.2104	65.4654	28.3435	47.9067	45.5669	28.9155	49.7718	19.2963
395715	SERPINB10	54.6412	41.8927	57.032	41.8978	33.811	24.78	10.2879	12.6367	13.5151	11.1591	10.0119	14.4474	18.3269	22.4443	19.6319	22.9038	19.7508	17.9993	16.56	13.3697	11.939	17.4111	14.7356	19.8343	23.6796	23.6584	26.2295	12.1454	12.6475	15.6954	10.2085	12.0955	9.32925	10.9977	10.4238	11.9658	9.94477	14.2109	13.6999	8.02295	11.5823	8.9127	24.7334	23.5697	25.2019	33.7143	42.3994	35.2583
395716	EYA4	39.5042	26.8638	20.5211	35.0534	24.4981	21.1073	35.1298	77.9895	40.568	95.2692	100.539	49.9293	57.7439	52.9518	32.2198	110.431	105.697	56.5846	50.0404	31.8212	34.8752	86.8242	63.6815	61.9534	65.1724	49.3618	45.0292	82.4359	88.0252	74.0907	11.9726	12.0883	13.2087	15.4837	16.5527	13.4241	16.9609	17.8579	16.8573	22.5957	31.3	22.5719	26.9995	24.984	25.361	23.8333	25.3682	22.9838
395717	EYA3	41.1419	48.1346	38.5979	37.1864	39.6335	31.0953	44.2308	49.6133	69.028	63.9428	54.9679	67.0157	62.6822	62.4573	53.302	52.313	58.2462	59.5552	53.4836	56.2844	56.6946	52.5799	56.0571	42.5946	51.5773	61.1778	56.849	53.3921	50.3808	51.8667	70.6361	55.8704	68.8503	66.726	60.4663	58.9224	66.5246	53.6588	55.1082	53.7939	73.26	53.6512	54.7218	49.0509	53.7406	51.1676	52.6098	45.7715
395721	KCNA4	12.2118	10.782	12.7018	11.7607	11.6721	11.7746	12.8243	14.9169	16.5948	11.1636	12.6747	11.1367	11.8978	12.1099	13.4941	14.0025	11.5133	10.8618	12.4437	10.8109	10.387	11.9007	12.3214	18.6458	10.8536	10.6876	11.6839	12.1624	12.3841	11.4195	10.8668	11.6997	10.7155	10.3713	10.0827	10.9193	9.96204	9.37455	10.5663	10.2659	10.4689	9.88268	10.7275	9.68887	10.4202	10.7019	9.50321	9.89539
395722	CLU	89.8212	91.7764	109.875	45.7709	70.656	57.6787	128.722	122.451	84.9968	104.245	92.7436	57.9603	204.24	169.924	113.702	229.045	394.671	288.2	141.934	189.463	177.304	197.785	234.217	94.8552	172.286	210.83	134.518	156.629	183.286	125.708	48.669	38.3254	32.7605	32.83	32.2171	44.6388	25.6249	39.0077	29.6901	34.1	22.1965	24.7257	30.5998	38.1361	36.3613	24.834	25.6202	22.3738
395723	RCJMB04_32c11	5413.09	5446.02	5399.75	6333.39	6355.65	6628.94	6088.76	5576.5	5342.66	5700.89	5838.79	5623.91	6146.49	6173.84	6215.36	6588.87	6301.22	6235.41	5624.77	6232.02	5766.37	5979.09	5780.29	6110.23	5606.29	5850.39	5803.33	6228.94	6077.95	6239.03	5126.18	3974.97	4686.57	4392.72	4978.33	4941.6	4330.05	4056.03	4437.57	5026.18	3257.48	4615.85	4279.07	4531.94	4450.76	4499.15	4410.28	4865.35
395724	HMGB1	781.432	1144.29	866.46	895.208	1003.28	861.189	339.341	413.409	390.163	427.427	500.548	353.317	307.284	417.585	425.331	388.491	358.983	333.681	425.95	525.673	649.637	527.839	463.268	468.929	528.247	512.667	585.53	545.426	462.037	486.081	2327.29	1459.45	1994.18	1673.92	1965.57	1932.82	1706.9	1734.97	1958.82	2064.81	1460.87	1849.4	1134.64	1210.62	1277.13	1122.45	1140.88	1243.67
395726	FTCD	17.1815	23.8717	22.3124	20.3263	34.8225	26.7327	67.6262	29.6092	51.6498	47.0387	36.5072	47.1836	59.2484	37.1792	53.737	36.302	28.7595	54.742	33.0983	29.1328	45.4257	63.1563	41.0795	49.2441	45.8228	32.6644	35.3035	48.256	39.4506	34.8023	15.3306	12.5432	11.4182	16.1794	13.8184	11.0123	15.6061	15.7729	17.4087	15.7873	11.0782	13.8296	17.2519	11.2327	14.0947	12.8582	11.091	20.1374
395729	PCBD1	92.107	79.0936	81.7299	109.54	118.469	95.6962	67.8729	67.2843	47.7001	51.4353	54.4924	54.4319	66.8989	46.324	59.9747	61.3016	50.2644	50.7732	60.9436	55.4375	54.6596	53.6687	46.9156	61.0328	52.917	72.9642	51.4999	52.8067	47.7549	51.7876	223.187	114.747	172.429	127.495	233.646	225.252	122.771	140.991	209.13	208.997	90.8909	179.129	113.505	154.633	135.613	86.3844	93.844	68.2248
395730	KCNAB1	21.9141	17.7103	15.4725	18.3314	17.1399	19.2703	25.9989	24.1691	17.5371	16.2229	19.1474	24.3449	20.1642	23.1205	22.5501	15.2496	14.4632	18.9941	29.0801	16.9683	20.4767	20.5109	22.9597	28.8502	21.8552	18.3395	23.2298	18.8878	22.8572	15.9717	95.7861	105.488	86.7729	114.732	118.984	111.497	105.743	115.093	92.4527	116.139	147.913	109.609	104.99	92.9922	74.4617	120.774	118.857	108.259
395731	CNBP	1999.47	1884.66	1872.22	2086.25	1976.09	2025.2	1761.27	1629.81	1773.1	1680.56	1622.36	1678.58	1779.73	1836.35	1861.32	2241.98	2024.74	2128.2	1811.72	1939.93	1924.17	1742.98	1890.66	1384.88	1910.17	1942.71	1865.67	1853.92	1823.86	1936.61	2114.47	1850.62	2125.94	2108.53	2086	2005.24	2249.46	2014.42	2121.24	2262.61	2315.12	2036.15	2341.12	1998.88	2023.53	2058.07	2190.18	2106.86
395733	BLNK	47.907	31.3023	23.3306	24.7007	19.3567	15.9819	24.8518	33.2541	22.5184	18.9713	24.2298	19.9162	41.8752	35.9197	31.7918	33.0959	30.9764	32.1383	64.0535	45.1624	41.8935	39.2133	30.1925	59.9924	32.7745	39.8354	37.886	37.471	41.8107	30.491	50.4028	62.3227	55.7184	55.9558	49.5689	56.2867	48.1665	56.8386	55.0457	53.6777	59.4238	62.5409	55.2117	56.606	61.937	86.9595	72.4884	72.1692
395734	RHOB	139.83	175.646	254.03	178.744	160.31	210.299	115.468	101.892	90.3566	114.959	116.418	105.076	93.7027	90.881	88.5882	125.926	108.553	116.974	136.388	148.021	157.936	117.501	152.935	124.87	91.1704	102.91	103.835	115.211	109.241	127.656	391.88	370.056	453.571	437.472	375.65	373.223	471.62	460.328	409.357	422.242	486.83	448.31	618.499	571.839	629.236	527.39	541.922	505.135
395735	OTC	5.78664	5.47615	6.76449	7.01185	5.1726	5.55295	5.29791	6.56065	7.21443	10.1675	6.65336	6.44865	7.98311	6.32152	6.54636	6.30178	7.19686	6.20071	8.21333	6.97454	6.91795	8.78292	6.79471	8.05556	8.4313	6.6234	7.32677	7.12833	7.86989	7.7707	5.80559	5.60559	5.80355	5.14137	7.66585	6.21963	6.49792	6.148	8.0563	6.76492	6.31636	6.40241	5.39138	5.85413	5.63122	6.08523	5.81994	5.62582
395736	NEDD9	32.9676	37.4467	39.191	36.6008	37.1287	40.6308	21.5319	19.001	21.5157	22.2444	20.7736	20.9383	17.9239	22.4918	21.8689	22.843	24.5552	27.8101	19.9203	21.1804	25.8821	20.8657	20.4691	19.2784	20.9317	22.3031	31.0497	30.4251	31.0893	41.9354	23.2567	24.1348	24.1193	27.1798	25.0446	23.7359	16.5244	16.6514	16.7723	16.4082	18.3782	15.2543	17.2339	15.6413	17.3346	17.8061	18.2362	16.5492
395737	HOXB8	12.9267	11.6358	10.4565	8.63584	9.35885	9.23542	21.1747	9.06571	14.5393	11.5479	8.4934	9.11085	18.3919	9.44367	11.143	15.2001	10.2727	9.75444	12.0109	9.0971	11.2197	10.5438	21.1909	7.57445	11.9308	10.6555	9.47944	8.56646	7.96842	8.39636	10.8026	7.91529	7.972	14.1537	11.088	10.6417	11.2251	9.43777	10.8408	9.38969	9.39139	9.95819	5.89885	12.5225	9.8396	9.57257	9.88607	7.72252
395740	PAX9	9.75322	7.99582	7.90425	6.8023	7.06763	8.13141	9.70794	9.12206	9.40838	10.7968	9.48604	8.75404	8.90657	10.5821	8.38118	10.7331	7.76076	8.81892	8.33372	8.69402	8.80082	7.89501	9.44466	11.2113	9.29069	8.19495	9.29729	9.62257	7.93614	8.71876	10.79	9.11979	11.9423	9.4791	10.2853	12.4719	8.16225	8.84156	8.05169	7.20126	7.51385	7.03792	9.40819	8.15959	8.84736	9.19278	9.65384	12.7318
395742	FLT4	7.8885	10.7852	9.54247	9.43935	10.5426	10.0672	11.4056	9.38432	10.1499	9.50181	8.4454	9.65647	10.2086	9.39225	10.1509	9.70508	9.60659	10.3253	8.57393	9.46976	9.18967	9.18393	9.73446	9.60178	9.86573	9.89739	10.3416	9.41414	8.92663	8.02608	6.89592	7.12489	8.33037	7.58356	7.41733	7.87015	7.65853	8.15733	8.08298	7.38657	7.84087	7.59149	8.55606	8.09555	8.41271	7.21257	8.07403	8.60927
395743	GAD1	6.40825	5.15091	4.9243	5.43422	5.08652	4.49175	6.84335	6.21015	5.16455	7.4009	4.80809	5.54777	6.07436	5.08969	5.83116	4.66995	4.59849	4.66443	6.21525	6.0054	4.78185	5.69928	5.5698	6.60853	5.07375	5.6738	5.45927	6.25537	5.83547	5.21988	6.97053	8.67386	7.56565	6.08288	5.34242	5.75049	5.03504	4.8297	4.32309	4.11951	4.63506	4.59535	4.79398	4.95735	5.16247	4.77506	4.65922	4.79427
395744	LOC395744	18.5033	21.6026	15.6631	14.7243	16.5493	12.2522	27.9034	23.9178	24.5839	29.301	19.7226	23.8965	25.6395	22.9645	21.6175	18.0932	19.9608	22.3533	37.3387	22.6889	19.7485	18.4923	19.9103	35.484	28.4023	22.3155	30.6609	23.6839	15.8386	23	14.1901	11.1021	9.52697	9.31356	9.63494	11.5441	10.8966	14.0531	12.1674	10.8133	10.2713	11.2086	10.5945	10.5618	11.89	10.835	11.6497	9.93878
395745	EYA2	10.8665	11.1973	9.70101	9.31152	10.4475	12.0024	12.6201	13.0934	10.3682	12.7323	9.77114	10.4798	10.068	7.41915	10.8597	9.13934	8.25679	8.2065	10.5836	9.54425	9.81893	9.5818	8.69217	18.2187	9.22511	10.8597	9.31614	15.046	8.58799	9.85383	84.8536	63.6917	71.8679	98.3411	134.27	119.453	110.066	109.498	140.23	152.151	55.5327	247.009	38.2013	85.9244	96.7752	68.0326	75.5874	92.376
395746	OAZ1	4374.91	3895.09	3909.64	4060.03	4006.85	3848.63	6055.08	5908.28	5824.13	6000.76	5806.29	5557.82	5912.03	5541.45	5303.11	4976.16	4924.75	5084.49	5605.39	5802.43	5146.24	5472.62	5158.16	4791.11	4907.47	4659.6	5021.98	5064.75	4878.27	4888.32	5485.06	4974.15	5768.46	5297.74	6100.17	6121.15	5384.34	5360.72	5351.85	5950.13	4743.8	5274.73	5662.07	5610.92	5202.06	5484.18	5841.76	5401.48
395747	ETV4	63.9645	81.8134	56.4187	60.4362	63.9633	65.9226	67.5391	53.1937	65.0105	54.8607	45.6291	63.2375	50.8005	40.3073	68.0921	52.1987	52.8624	56.1322	77.6374	70.0386	54.2434	61.2118	70.8252	90.6201	58.8069	48.4081	59.0587	50.144	45.1051	54.4081	102.048	96.4512	84.0825	103.935	84.645	89.1088	89.869	72.0104	84.6449	110.474	75.1501	93.4886	61.8902	60.9591	68.9078	57.255	44.7392	72.0609
395748	ETV1	74.4265	83.8115	81.0636	71.2265	70.9894	57.9819	27.8155	30.3397	37.5042	23.2912	22.3606	22.2708	35.5328	50.393	36.5811	35.723	65.5899	42.112	36.7076	29.4717	26.1816	38.8933	43.9603	25.5919	29.4583	38.207	36.9576	45.1734	55.197	55.5724	292.067	294.553	252.007	270.433	274.858	280.839	200.889	216.121	196.553	232.513	249.499	215.478	167.643	177.101	140.239	158.181	167.742	156.505
395749	ETV5	189.864	164.164	167.954	264.576	242.81	244.849	117.445	120.606	115.015	168.974	161.621	134.857	129.493	122.787	110.469	165.161	200.345	158.579	77.1301	87.1815	82.374	145.324	167.603	82.5044	90.6818	113.423	74.0442	134.764	141.879	105.21	190.153	133.466	188.238	159.64	178.801	174.594	127.382	128.249	164.365	181.741	136.268	160.628	128.286	143.5	145.019	98.764	91.6365	90.1113
395750	ETV6	39.2489	39.6444	54.5245	46.0578	50.5112	61.3032	38.4728	34.0639	59.1559	43.8722	41.5184	46.4555	37.1601	38.4225	46.0845	73.19	56.0371	71.1221	39.2313	49.4839	58.1444	47.6532	54.4654	30.2898	51.2925	45.4822	60.0774	51.8756	51.2295	49.7534	94.6034	74.7675	104.206	100.91	90.7948	86.5352	65.589	76.3068	60.2311	77.1436	77.7229	74.9651	75.5598	73.6549	80.3866	70.8852	69.0685	63.9478
395751	TJP2	307.306	205.557	169.977	202.543	185.006	203.407	108.608	138.593	103.2	96.5735	92.3451	73.345	99.6073	123.718	99.2203	130.876	155.76	127.773	117.254	118.949	89.2743	133.602	172.712	143.077	154.622	193.4	155.915	175.548	185.423	157.782	87.1302	102.47	85.7806	89.6917	80.6227	79.4106	107.362	90.2515	98.6258	91.7619	98.591	107.632	95.0435	95.393	102.347	106.093	98.4412	111.974
395753	MAP6	12.2631	13.2986	13.225	16.0762	18.0511	16.9884	18.7556	15.7164	16.4219	18.5073	15.8325	14.6291	15.1079	14.2473	15.365	12.4343	12.2493	14.7911	23.0625	15.5509	11.5805	14.3886	17.5739	23.2324	16.2093	12.9332	13.9006	13.3424	16.979	14.3682	20.687	22.3138	18.1764	21.3576	20.1839	21.4589	15.439	20.4749	21.334	22.0835	23.03	17.3952	16.85	17.3562	13.22	16.2513	14.8778	14.4511
395754	NEUROD1	5.65859	5.44294	5.71253	5.6134	5.22021	5.71412	5.8909	6.4427	5.15917	5.72448	5.6616	6.26634	5.85471	5.87675	6.2594	6.33812	5.55759	5.4046	6.21659	5.35232	5.32956	7.26893	6.09561	6.57348	5.20347	5.68024	5.30427	5.16736	5.4584	5.32126	5.26806	5.75112	4.93989	6.66832	5.41201	6.14843	5.27106	5.68079	5.41707	5.51356	5.36819	5.73076	5.50411	4.98373	5.14578	5.39419	6.22976	5.83144
395755	PODXL	717.372	549.945	583.496	684.361	612.447	566.04	437.622	626.149	485.794	428.142	493.421	386.441	619.211	721.872	582.913	860.687	825.688	718.587	706.458	623.412	557.069	593.043	588.658	615.842	683.932	708.889	507.398	811.116	853.049	670.189	73.3056	85.7342	83.2783	84.7537	86.447	96.4945	74.4638	84.2344	95.8132	96.0746	94.4049	125.364	132.206	130.532	132.092	150.953	149.344	127.693
395757	CD5	18.9349	21.6234	16.433	20.2676	19.7563	19.396	20.5707	21.474	29.4362	25.9951	29.7897	27.1899	22.4974	24.8424	19.3988	23.8854	24.6096	27.8674	26.2718	27.2803	26.5527	26.5052	26.3427	25.1973	27.5139	21.2635	23.8261	30.3912	19.3644	24.1847	10.5016	13.0424	11.5569	12.1418	11.1431	10.744	14.2043	13.712	15.3098	15.2233	9.62049	11.928	12.404	16.5802	16.682	13.9179	13.7356	15.3742
395758	SDHA	2313.18	2474.15	2630.59	2613.76	2579.94	2644.81	2079.43	2230.56	1998.16	2201.01	2313.82	2080.45	1840.21	1835.42	1821.5	2011.52	1767.88	1646.51	1925.51	1926.57	1909.1	1728.9	1925.51	1812.06	1659.75	1707.04	1622.28	1742.08	1783.86	1810.4	1285.04	1445.28	1438.12	1541.99	1212.95	1303.22	1209.82	1020.58	1136.14	1302.59	1720.77	1349.86	1005.08	923.288	919.833	1443.46	1436.98	1335.52
395759	SLC8A3	23.2346	25.7075	36.6771	27.0991	22.7645	19.8057	22.9874	15.9821	21.5668	18.5019	21.0726	28.331	15.7535	16.5685	22.1124	19.4764	17.3093	22.8624	20.3831	15.8057	17.3673	25.2051	22.9302	28.1468	18.2343	16.5851	22.0632	20.5196	14.276	20.0805	25.6688	24.531	24.181	29.5512	27.0197	23.7567	36.3851	30.7138	33.7318	37.8417	43.844	35.2523	50.3665	50.4056	50.7871	45.6993	45.0196	38.5477
395760	SLC8A1	7.62253	7.4496	8.95778	7.75633	6.49827	7.62624	10.4597	9.27862	8.06488	8.89185	9.00823	8.28729	7.30478	7.98502	9.13702	9.96415	8.3676	9.70977	8.48098	10.3653	7.76197	9.08575	8.90919	8.88529	9.2008	8.92575	8.77845	9.30769	8.28925	8.77147	7.3923	6.23354	8.0374	7.54677	7.09425	7.13078	8.22543	7.9623	7.01952	6.80466	6.86911	7.18175	7.50871	7.10545	8.30737	7.02464	7.18001	6.88904
395761	TNNT3	7964.64	7917.67	7966.12	7837.46	7643.53	7325.2	10221.4	9871.05	10263.1	9694.18	9714.21	9850.27	10314.6	9888.8	9938.82	10576.7	10181.1	9927.49	10396.8	10582.7	10021.8	10108.2	10018.2	10446.9	10186.6	9954.06	10372.1	10462.6	10239.8	10619.9	1721.31	1555.75	1968	1730.91	1687.26	1655.94	3791.62	3934.82	3492.38	3236.83	3287.43	3233.75	5960.18	5291.92	5570.87	5435.17	5419.85	5201.27
395762	LOC395762	153.941	120.982	95.4109	87.6314	79.7283	75.0067	58.558	55.2457	48.407	63.5521	61.8263	55.7967	76.9508	64.1637	60.7618	56.2937	51.3474	39.6813	63.4787	59.4075	56.0356	59.7358	69.3675	49.1943	59.2651	42.584	64.032	56.3258	59.5537	57.8965	131.6	151.076	123.489	130.391	105.595	130.717	165.276	155.124	123.488	139.248	172.276	129.385	92.8584	89.9268	93.1226	125.725	111.664	128.607
395764	CASP1	64.5776	64.6209	53.7256	61.2594	67.1817	57.9268	85.9692	93.7938	84.0152	80.2315	70.7699	74.9343	138.447	118.956	90.8214	113.465	104.547	89.1095	92.1378	115.769	87.062	87.8485	119.855	88.1585	106.428	99.8476	86.4749	74.9114	87.013	64.3078	88.9827	77.5291	103.072	82.9347	88.4381	95.3039	77.997	74.7426	71.3058	81.8765	67.3337	85.297	90.5744	89.8812	84.6249	82.1545	86.0251	68.6724
395765	NPPA	13.2708	12.4791	10.3656	11.2527	10.3416	9.54228	14.7252	12.1548	10.6028	11.116	13.3443	14.846	11.6015	10.2482	11.3682	12.0273	12.8545	11.9855	13.8714	9.97422	12.6613	10.9622	12.1158	19.3203	12.8791	9.41488	10.3662	11.9619	10.9065	9.01107	9.03119	6.37732	6.9541	7.68295	7.99926	7.30568	10.2933	8.08981	8.31054	9.73257	7.06797	8.92018	6.91014	7.32298	8.86032	8.34386	7.40295	9.57977
395766	USP2	207.835	237.51	291.921	382.568	345.852	455.186	331.265	302.783	371.736	459.073	477.506	430.583	436.856	493.969	390.861	406.739	547.688	495.684	206.318	312.36	353.464	281.929	369.85	94.7035	343.061	420.764	257.453	266.205	342.357	187.933	27.0376	22.8439	34.6557	28.9958	29.6788	27.8347	39.8326	39.3807	50.8301	36.3835	29.5682	36.6677	51.785	51.8548	62.0718	32.7245	37.9894	36.6845
395767	XRCC6	74.7329	45.5223	52.3194	59.6787	46.4639	56.0249	54.5226	86.6578	68.579	59.4397	64.8074	48.3369	42.558	58.4062	48.9756	58.0678	53.7201	48.6558	77.9582	62.3857	57.5907	55.9296	70.8078	52.2228	44.8128	53.9185	42.4431	54.1672	70.5962	59.1836	163.451	167.508	182.747	171.421	161.968	150.802	160.21	160.15	148.648	145.853	159.864	164.323	139.931	126.621	146.117	135.731	138.715	115.733
395768	MNX1	9.29049	7.5301	8.77333	7.80797	10.5387	9.36479	7.9646	9.07808	8.2366	10.0212	9.21031	13.7158	10.9642	7.29194	8.93747	14.687	8.24726	12.0486	8.58579	8.27121	8.86338	7.86645	8.04121	11.7542	8.37965	7.87507	10.1284	7.9204	9.30459	7.48122	10.3804	8.63881	9.4673	9.22568	11.2953	9.17677	7.7428	6.68854	8.88667	7.87507	7.50757	8.30174	8.2927	8.17398	7.15186	7.71745	8.59672	7.82518
395769	MNR2	16.8515	21.3753	24.8243	18.13	20.8278	17.7432	30.5805	20.356	21.0996	23.6422	21.6191	25.3293	21.9628	19.135	17.5195	26.0337	21.8709	19.6752	24.3406	20.4214	20.5475	22.8852	27.7266	20.6756	25.0962	19.0624	21.1294	22.5446	19.4477	18.1407	15.5814	12.3388	14.0869	14.4591	15.1654	15.0806	13.5376	15.4587	17.1384	14.8936	12.7246	14.8415	16.0255	15.3756	18.6257	13.1173	15.3643	15.4139
395770	TRHR	21.2819	23.9752	27.1266	16.6384	39.0352	18.5791	25.4397	37.8713	20.2642	22.7539	21.7906	36.4371	45.8725	18.6688	34.3897	29.3703	31.5761	26.8431	30.8599	27.2803	26.3543	28.0285	23.7971	66.7204	29.2501	22.4395	41.6432	24.0218	17.2941	26.6265	11.8762	16.7081	13.2172	13.2534	16.0313	14.3872	17.6954	13.3151	17.9809	12.6496	16.6915	8.5565	16.6276	12.7803	13.8881	11.0932	14.7198	16.8855
395771	GJB6	8.61013	7.53749	9.5303	6.11647	7.27417	6.53035	11.9412	13.0634	11.9182	9.06109	10.0119	9.51865	24.2165	22.8789	24.1351	12.7103	10.901	9.59374	9.10665	9.38685	13.0097	10.9876	11.1383	13.3914	14.2436	21.4825	21.1948	15.5584	18.6466	19.2189	35.3704	33.1118	37.5473	49.1108	47.8895	54.5178	45.5508	51.2386	39.5204	8.0305	8.86994	8.5565	18.3575	17.6824	16.0839	24.514	22.9756	20.8414
395773	CDD	29.0596	29.9892	25.631	30.7574	31.0071	28.5899	53.0371	29.9391	43.8059	41.475	34.5818	45.6464	38.6695	31.9775	43.7511	44.9023	29.9853	33.6923	45.0813	37.8446	25.5403	43.3223	43.3952	45.1266	55.4598	28.2734	32.3192	35.1447	29.3827	30.6514	18.9459	17.5243	16.8692	18.8362	18.5978	19.1124	18.7708	22.1541	22.0463	15.2577	18.5993	14.71	18.9677	17.3297	17.9577	14.0384	21.5634	16.9012
395774	GSN	2249.67	2527.42	2177.88	2046.65	2307.65	2299.82	3203.12	3479.88	3148.97	2794.89	2868.96	2969.82	2477.5	3115.73	3187.69	3009.48	3256.3	3340.84	2662.3	2548.31	2362.47	2943.73	3188.48	3150.03	3440.99	3640.02	3540.52	2810.35	3049.9	2869.24	931.471	1048.41	1116.66	1041.96	904.093	790.278	841.303	762.685	671.909	641.495	903.286	725.686	1015.18	1004.33	1116.53	1431.71	1277.5	1258.91
395775	DCT	10.5877	9.18021	9.01514	9.4553	10.2505	8.6237	12.8529	12.5005	12.2784	12.2101	10.5579	12.0904	8.34982	9.69145	12.166	9.26999	8.46578	8.92189	10.7264	8.25831	8.31766	10.2741	8.79994	9.34263	8.4457	7.81067	10.7213	9.63603	8.79582	9.57496	9.17814	7.70533	8.98168	11.2473	13.3312	12.6686	7.29537	6.54521	6.80871	7.10801	6.38666	6.93056	6.70375	6.91643	7.29989	7.79525	8.9751	7.92744
395776	LHCGR	17.7157	10.2734	14.0261	11.7522	16.8115	15.5273	7.78146	7.69484	6.7718	7.56473	7.13652	9.48434	8.2796	8.91433	8.28413	6.90481	7.03533	7.63117	9.76946	8.16119	6.44279	10.4987	6.97095	7.35587	8.89399	7.11447	8.90187	9.17521	8.31585	7.37221	10.5991	12.12	8.17198	9.48344	8.51243	9.37966	9.37834	9.29226	8.32418	8.56139	8.44397	8.43422	8.77989	9.04099	7.9494	9.12615	7.37188	7.60555
395777	PHEX	14.4555	14.843	18.1033	16.1722	15.1891	17.563	14.8586	10.602	12.6893	12.3893	9.51697	12.0856	10.7907	9.68872	11.8769	10.1008	9.41712	9.93765	11.435	11.3186	13.8264	12.058	13.5072	18.0019	11.1003	9.29968	12.8736	12.1184	11.2607	11.0524	34.6564	52.7302	45.1323	55.6262	47.7723	45.2203	33.9832	34.7837	28.5454	31.2497	43.3761	22.8081	15.2399	15.9391	14.7657	30.737	22.0472	28.6401
395778	C6orf72	440.066	524.157	424.505	494.322	488.332	486.912	463.024	399.218	367.24	445.341	418.402	348.711	344.596	325.524	285.091	351.2	398.787	357.909	318.593	303.841	296.367	377.285	385.812	415.138	318.344	315.352	365.609	335.854	342.816	399.366	258.923	207.765	260.207	232.61	219.662	210.605	525.833	559.802	473.969	503.505	598.137	490.011	614.781	565.669	607.989	551.068	550.879	497.361
395779	COCH	14.9862	24.0628	24.4907	27.1229	26.8717	28.8268	10.0325	12.6758	13.9444	10.6688	10.18	13.4881	10.3896	8.90163	10.7485	11.7586	12.4345	15.7645	12.3656	9.97973	10.6997	16.3645	15.0344	18.4916	12.5365	10.3797	13.4488	11.2021	11.3927	10.3207	10.0757	11.1817	11.2787	11.7305	11.1395	10.084	10.9595	9.7379	10.0022	9.69996	10.2176	11.46	13.0035	13.4528	10.3772	15.0976	13.6679	14.1535
395780	APOA4	35.9476	39.0633	45.736	39.9579	49.9849	42.1075	91.5608	51.8191	62.781	76.5862	57.9751	71.2939	79.1796	56.5675	75.8685	68.6922	69.2513	75.5961	55.5704	65.513	63.4238	55.9933	75.2639	69.313	65.225	60.2105	59.3547	61.8877	51.9351	44.0154	18.1149	15.4229	18.9935	19.6613	17.9622	18.0741	19.7927	21.198	22.486	22.351	15.7018	19.9327	19.6166	20.7921	17.6878	16.6197	21.544	21.6222
395782	T	14.0551	13.4743	11.4037	19.6554	17.1224	12.9581	13.1886	12.7888	10.8152	10.9536	12.0967	11.1466	10.4259	11.1267	14.4293	11.1598	12.0363	13.9443	16.9939	11.0323	10.6381	12.8229	11.4666	18.0493	14.0408	11.2249	14.5774	12.8273	11.3437	12.3185	16.2343	19.0542	17.5321	20.4744	16.9154	17.4065	15.7479	18.8452	17.7035	14.145	16.5383	21.3014	18.3177	16.3512	14.8669	22.0549	18.4763	14.5715
395783	CHD1	82.8964	59.7166	66.9367	103.165	76.6069	71.7806	82.9912	84.4701	64.8591	109.344	93.0297	86.1196	76.7242	79.1678	66.922	86.7519	87.7448	75.9298	87.7774	75.5544	88.792	79.7806	91.9526	105.857	91.2292	92.6202	92.1275	99.343	119.529	132.696	60.8927	68.0152	63.4761	54.7059	56.4057	56.1041	73.8297	72.0529	68.191	69.1128	67.5041	75.328	48.5682	48.331	49.2269	47.1904	45.4517	48.9242
395784	CLIP1	15.7397	14.3018	11.8017	17.7116	14.6454	15.3875	11.9152	10.9727	10.5086	13.1038	11.4278	10.9631	11.1042	12.8864	11.8587	11.1843	11.5554	10.5546	11.46	12.0112	13.1504	12.4205	11.5416	10.4071	13.0698	13.733	17.2197	12.4365	11.411	11.718	10.1249	11.5035	11.7803	9.92831	10.8045	9.76221	12.2129	11.7051	11.3544	12.1661	12.3177	10.5868	10.4959	9.66501	10.542	11.0363	11.3992	11.1435
395785	HSD17B4	534.506	468.919	381.932	420.302	521.705	435.307	606.487	521.574	434.151	625.863	546.617	406.321	561.541	488.255	370.177	460.916	438.71	429.808	495.083	530.112	456.432	491.049	554.005	417.598	424.698	449.767	369.94	472.843	505.728	390.451	328.229	360.098	282.728	253.034	238.265	225.704	306.177	325.368	244.784	280.644	313.103	281.382	201.469	218.098	209.886	320.175	273.628	284.989
395786	AXIN1	26.4418	29.6248	30.661	32.8195	36.3951	29.8785	41.6085	34.744	34.0843	39.1461	41.3374	35.5542	41.9642	35.913	36.0049	41.2411	39.839	39.4869	35.4943	38.5459	35.7061	33.4413	40.0359	32.2746	40.7712	36.9296	32.5348	39.3118	41.6831	32.2037	29.4322	30.0041	31.9233	32.2396	32.1696	27.0985	29.4409	27.103	22.243	28.4045	32.3226	26.6141	27.2585	26.4035	27.3696	24.7615	23.0916	23.5137
395787	LOC395787	152.837	183.018	159.812	155.875	151.116	147.497	165.062	170.734	201.092	224.032	165.669	157.883	253.451	207.861	203.327	221.446	225.994	188.378	210.97	173.815	192.072	174.023	235.588	139.481	159.431	158.394	156.383	237.108	213.575	184.835	322.777	354.674	408.959	377.947	330.287	300.619	364.375	376.94	311.663	300.616	423.101	342.787	404.452	324.15	318.435	391.463	312.054	294.547
395788	TCF15	106.673	86.9461	106.502	82.0457	108.248	137.942	155.892	118.175	135.154	240.021	147.75	149.339	208.691	150.45	77.9582	124.116	160.991	175.949	105.747	118.987	108.969	168.142	267.465	77.9397	142.612	158.823	110.525	226.06	218.12	121.376	54.4072	39.4057	40.6894	82.381	79.8083	86.736	75.7295	103.043	92.0782	41.5406	29.5773	68.3342	72.4696	98.9517	105.482	102.562	119.599	99.4649
395789	RFNG	153.339	126.945	131.11	152.865	141.77	138.69	139.8	150.475	138.98	181.413	199.535	156.253	157.575	195.365	171.133	220.452	203.824	176.615	153.136	165.152	166.5	171.606	178.236	169.318	148.212	153.697	140.901	213.387	231.29	220.763	90.0308	124.704	98.1178	110.611	102.101	103.688	126.577	124.254	116.736	114.803	136.541	111.852	135.957	129.533	126.868	166.027	139.41	146.186
395790	LFNG	286.132	276.18	308.236	295.773	285.334	296.458	267.844	303.603	229.069	248.787	290.488	224.402	276.896	296.198	271.805	246.659	259.397	223.44	307.264	276.545	234.861	313.474	336.659	292.714	288.952	320.339	291.637	324.125	341.57	339.464	360.65	311.818	352.198	305.807	427.755	387.442	327.681	341.308	401.462	403.587	367.84	390.481	445.276	458.281	469.727	355.056	360.55	342.902
395791	ASCL2	26.3276	22.3541	22.589	26.2151	21.6832	19.9979	35.1077	33.4811	32.2063	45.3897	39.3393	40.0446	38.7257	27.9047	24.9129	27.3351	26.5287	27.4359	29.8655	30.3419	26.981	35.9572	23.5673	40.1905	31.5773	20.2281	31.2531	35.3076	26.3172	36.9874	28.2299	21.421	27.3297	29.8703	26.0912	30.9598	29.0459	30.0229	27.4572	29.0268	32.0088	25.0855	32.4061	22.6871	25.9331	24.8851	27.6721	25.9767
395792	TBX6	20.2024	22.5992	15.5559	14.1433	18.9771	15.1924	25.9337	19.4778	22.7895	19.6436	18.6613	23.6124	20.1733	15.1919	19.9576	17.7728	15.3426	17.8924	27.2002	21.9838	27.2404	24.6905	24.8144	40.956	25.3513	19.5996	23.5341	17.9247	16.1892	16.5435	10.486	17.2617	9.97691	11.7872	14.1602	12.5118	12.6497	12.6846	14.5446	11.1136	15.6748	15.0823	12.5956	13.2852	14.746	12.9784	13.8198	15.1107
395793	TBX19	9.45604	16.5715	10.1025	9.45254	11.2554	10.8241	20.3432	13.1267	11.6046	13.088	12.7751	11.7401	20.5107	11.6616	13.0528	13.7605	11.5232	14.0624	11.7229	14.9312	14.15	17.6638	13.5764	17.154	12.1219	9.11455	18.2613	16.1365	10.3696	10.626	9.19063	10.6421	13.4984	9.73987	8.92247	10.1267	11.6963	11.1337	13.5116	10.2295	9.11786	10.4114	11.2682	9.59825	11.9884	12.1992	12.3924	9.87626
395794	FOXD3	82.0601	79.3878	99.3698	86.1548	99.3592	87.6537	95.0909	80.9806	71.1031	210.876	198.509	166.326	48.0793	50.5353	39.7417	119.615	143.793	125.445	18.4987	19.0698	28.2093	64.4861	66.7748	37.9712	18.3134	27.4049	16.6077	55.2987	57.9455	51.2511	79.9847	63.6153	76.2194	63.019	71.7107	72.9331	125.921	138.096	151.116	152.597	110.359	152.289	265.647	313.937	275.043	244.659	261.866	223.779
395796	RPS27A	7005.19	6586.02	6937.41	7065.23	6634.32	6808.87	6532.19	6089.45	6257.99	6023.03	5814.62	6032.09	6256.61	6061.77	5827.58	5765.91	5691.86	5491.23	5758.11	5908.73	5748.5	6027.44	6185.42	5616.18	5798.07	5630.23	5765.28	5481.46	5442	5527.43	9581.23	8742.28	8793.37	9393.2	9519.7	9791.98	8693.15	8708.68	9033.67	9467.49	5789.32	9380.02	8070.17	9346.35	9281.45	8299.14	8528.65	8387.51
395797	ENTPD2	148.722	141.71	110.06	97.7658	100.908	124.229	244.235	208.182	240.868	128.628	119.395	77.121	192.738	275.402	174.902	91.4705	92.0242	73.2045	221.71	285.784	255.448	109.943	161.157	87.1635	154.439	152.789	107.671	108.511	129.858	112.664	100.812	76.8796	90.17	60.4769	59.5822	64.4136	91.8539	104.292	121.294	61.1215	54.968	64.5196	209.785	217.347	220.065	131.638	106.925	131.49
395798	ACAN	16.4481	20.0523	20.379	46.3077	48.8617	35.5879	31.8564	19.7964	23.4852	26.8478	26.8241	25.8979	27.8098	19.2197	29.4354	28.4123	22.3225	27.0245	33.4843	26.904	18.2707	29.5891	27.3357	29.2574	25.4379	22.2387	32.6717	24.684	24.9256	22.566	24.4726	28.1486	24.1288	24.4439	27.5274	25.1253	20.4283	20.6864	21.7893	19.161	18.201	20.1219	15.1694	18.9665	14.7521	21.8122	20.1704	20.6007
395799	SERGEF	5.62934	5.31424	6.22376	6.66965	5.43016	5.6585	11.9279	9.79523	7.19034	13.3131	12.1443	11.7756	11.6189	10.8016	9.22017	21.239	24.3407	27.9759	7.47981	8.94322	8.71352	9.76349	12.6663	9.51109	7.18651	6.87614	7.88222	13.8653	21.8004	14.451	6.86418	6.32477	6.92866	6.1723	7.05703	6.19156	7.15044	7.67104	7.65436	7.07486	6.89725	7.92482	7.63847	6.83879	6.83036	6.23127	5.92937	5.90062
395800	CEBPG	580.593	680.425	569.594	611.028	715.969	768.219	992.908	966.283	1227.76	1309.02	1147.55	1400.08	709.106	729.054	676.044	644.625	943.877	905.413	736.384	814.111	828.574	873.998	1001.42	805.566	768.787	743.86	652.425	818.852	991.703	847.354	509.965	479.554	454.854	489.22	505.904	438.484	543.784	548.515	484.929	541.878	580.105	517.293	515.979	517.83	447.124	554.815	473.15	528.157
395802	PROX1	45.3515	22.5367	20.9881	25.8941	26.7698	21.6886	19.4958	27.1457	12.6121	16.5641	20.8706	17.6359	20.6996	24.7178	19.4594	35.739	32.5555	18.6222	22.7135	18.3687	16.4524	20.1867	19.2003	29.4707	19.0754	25.3596	26.2205	18.9197	24.6386	18.585	51.9775	62.3046	46.7965	36.0024	35.7186	48.3222	26.2048	31.2994	31.6333	35.8167	36.6259	40.7129	24.0862	28.4589	26.4032	40.4538	35.7285	35.1829
395803	SFPQ	201.339	182.982	180.531	193.592	209.291	190.23	130.383	100.33	108.561	162.351	141.178	108.791	126.941	166.642	131.829	123.271	156.851	141.957	137.039	164.042	197.567	110.174	180.418	109.105	111.785	150.057	106.177	159.268	182.564	141.736	432.011	371.767	455.393	438.352	420.238	326.2	390.701	485.069	335.225	515.226	486.96	374.354	334.433	367.727	345.007	352.139	406.193	386.346
395804	PSMC1	375.247	382.505	400.872	550.727	510.385	465.092	538.478	501.604	447.136	685.124	606.562	494.628	545.593	461.153	449.05	691.061	687.086	638.882	448.926	520.821	519.611	468.696	614.206	431.943	470.633	497.611	449.445	577.778	578.665	599.761	1066.99	885.044	930.875	938.56	1161.15	1074.55	820.884	861.274	766.682	923.511	799.541	990.254	665.958	680.954	658.531	742.756	681.883	684.045
395805	MYOM1	5.42315	5.12414	5.35293	5.33978	5.04763	5.1096	5.5889	6.53381	6.52477	5.89601	5.59312	4.76728	5.06743	5.5672	5.08286	6.0848	4.92655	6.28148	6.40155	5.35954	5.71804	6.23685	5.98792	6.11156	5.18484	5.62147	5.70618	5.59629	5.78984	5.55131	5.15299	5.20717	4.3778	4.99131	4.25075	4.826	5.36075	5.23597	4.52365	5.55566	4.8399	5.8565	5.84453	5.10473	5.55878	5.67871	5.88863	4.9309
395806	PTCH1	19.09	15.7275	12.713	19.5962	13.2392	15.8135	20.0278	20.6395	25.4132	21.2357	16.8271	20.0389	13.6024	18.5064	16.6628	24.866	16.7987	16.9552	18.3621	15.8951	13.8893	15.3031	17.7948	23.604	16.0859	22.2443	21.7435	17.8088	15.3124	19.3935	13.9114	12.3865	12.2199	12.579	12.592	12.2804	11.8788	12.0086	13.5918	10.2478	12.9123	12.6792	12.6784	13.2634	10.5978	14.9176	14.0097	11.3659
395807	NOS2	32.1562	29.1164	30.6464	27.0261	31.2416	23.5913	26.1558	25.5796	15.0784	30.5937	24.5664	20.2312	18.0297	14.2044	16.4424	14.9134	18.5944	13.1467	25.4789	28.2225	14.5177	26.0919	30.3895	24.3167	17.6275	17.2954	16.6085	15.0679	18.3295	22.7793	33.9356	52.2653	37.1857	33.4354	33.8402	30.8045	52.149	58.595	53.9506	50.7824	67.9926	65.3965	55.8905	57.4053	61.116	86.4969	67.937	89.0116
395808	CAMLG	234.352	217.916	194.347	268.398	226.315	206.865	170.498	255.225	194.535	233.197	254.54	212.339	159.94	269.661	185.727	223.892	226.518	150.182	169.473	180.673	147.635	247.303	201.587	203.96	204.729	231.997	243.232	228.499	246.468	254.354	277.857	241.231	312.285	298.662	288.954	280.137	228.108	229.021	248.668	268.621	228.421	256.463	237.035	223.882	222.039	221.946	201.388	175.463
395811	SLC11A1	22.6803	24.6642	24.6528	22.6032	18.4383	34.9733	32.283	18.1922	21.1392	23.5116	26.4584	44.2209	26.2793	25.4587	38.2828	39.6424	32.5555	57.9267	21.345	25.6017	28.4794	28.0447	26.8107	34.8454	22.844	40.6077	31.3834	26.6377	23.1635	25.8377	18.7058	16.2462	14.6565	18.5092	16.712	14.9669	16.0245	15.9372	19.2428	15.8429	11.7187	17.8506	19.4696	17.6818	15.9864	17.1102	21.2062	14.6131
395813	HAND2	19.0758	28.8427	20.9754	23.4346	20.7831	20.503	33.6438	23.5569	30.3727	26.6725	20.868	27.562	26.3598	22.8009	25.7487	24.1497	21.0578	20.7701	22.9273	25.3643	24.8323	26.0919	25.4128	25.9012	29.0985	27.2756	24.0534	22.6883	15.477	19.8529	22.2922	19.3271	18.6782	20.1714	18.7374	20.6327	12.3118	14.6705	13.4895	11.15	16.7438	13.1385	11.8609	12.3356	13.3666	14.4627	13.8344	13.7699
395815	PTPN11	54.1844	31.6596	33.4516	36.0008	32.3092	51.0818	33.8129	67.1752	67.2841	32.8059	45.8395	56.5626	36.576	63.0105	67.8306	47.9497	68.5881	53.327	48.8102	47.757	75.0322	60.0155	39.3404	37.5212	39.8125	52.2924	46.1594	40.7477	56.7592	62.1662	50.3807	44.3655	50.39	50.6836	42.8916	40.4535	46.0407	38.2257	39.1617	60.1625	69.5077	56.8269	34.5724	38.0742	37.8445	48.222	41.2881	46.2593
395816	PLA2G7	42.4446	35.8772	49.4695	56.0897	43.9752	45.0209	94.6732	112.765	101.346	36.8893	47.934	56.0846	62.9778	64.6366	61.7975	60.6991	63.315	67.8749	77.1901	107.913	90.8594	73.4296	71.4556	71.4556	91.6201	122.718	71.7001	64.3216	74.1419	73.4661	45.864	50.6821	48.4132	35.1031	30.1341	30.9245	45.4877	51.5801	43.8417	35.5	50.0677	38.6613	53.3355	44.7925	50.6638	47.7853	46.5776	39.3598
395817	IGF2R	306.395	200.879	245.018	397.71	331.365	340.042	121.976	160.87	121.602	192.932	198.806	148.597	145.887	143.332	109.74	181.411	166.074	150.355	147.812	123.909	96.925	148.368	130.03	164.32	169.045	170.528	151.159	149.7	152.584	152.152	95.6805	102.818	84.1751	83.2147	67.6125	73.8813	110.289	104.121	93.3783	90.0662	111.255	106.408	90.8133	91.3952	95.3543	134.658	115.6	134.771
395819	PRELID1	218.95	219.734	250.217	247.633	209.45	198.505	136.195	125.244	125.286	193.93	166.154	135.137	207.091	175.224	138.136	191.306	183.813	162.929	141.093	168.899	155.008	199.404	232.29	112.441	112.265	143.681	110.309	174.293	193.867	161.764	767.392	485.449	783.21	710.832	781.529	783.447	573.262	615.777	567.572	645.943	288.175	653.93	465.845	520.512	529.672	547.789	575.373	533.405
395820	DLL1	34.2725	39.5972	40.3777	42.657	47.2089	50.3886	46.0737	48.6371	36.2676	30.0991	30.2557	34.2466	46.0327	35.4058	35.235	36.6979	46.7172	39.6545	39.2514	41.6793	37.5856	36.5782	32.9963	50.052	40.2509	40.6209	48.5059	39.542	39.4134	35.3088	41.4806	50.6775	47.2108	45.5448	41.8931	42.815	49.5985	47.2299	45.9541	39.0495	48.9287	50.9863	55.0712	44.5926	53.0832	42.1547	44.2748	44.6585
395821	ATP6V1A	207.352	177.028	165.029	189.894	208.679	169.748	76.6762	94.1133	69.0268	135.717	129.136	88.6399	102.423	83.3989	77.825	90.0887	90.7062	87.141	121.182	102.548	88.1258	91.3221	91.0844	109.466	81.715	91.7726	84.8289	95.5994	103.427	118.509	160.729	215.454	178.683	184.363	149.539	162.447	158.254	162.294	129.149	149.936	200.173	152.888	154.302	143.422	150.874	191.103	150.628	188.123
395822	NEO1	138.951	275.408	271.959	240.314	244.789	346.501	131.326	64.8795	60.8085	170.398	118.814	102.958	67.7568	72.3916	56.1538	140.422	114.268	81.0478	53.9921	59.8633	90.8594	79.0445	106.224	36.5993	49.1964	63.9716	69.7388	100.979	92.2665	110.312	444.326	425.566	326.728	355.206	398.284	381.02	171.006	273.969	275.028	273.728	214.874	245.821	258.673	259	298.024	238.284	223.818	244.043
395823	KIF4A	77.7255	74.7233	67.3422	60.7816	54.2415	46.78	46.8083	48.791	40.5628	33.1252	35.0849	30.2445	34.4763	34.1815	33.7562	30.1511	25.9071	27.8447	48.374	39.141	37.9913	47.5669	39.5123	52.7518	25.1393	25.5776	26.1407	24.7884	20.7984	25.819	372.544	441.433	385.26	349.619	343.409	336.872	326.605	325.397	329.167	309.968	330.566	339.108	260.537	262.074	253.517	268.535	222.69	277.804
395824	LOC395824	51.8527	48.5157	41.198	48.2796	38.0261	36.0867	44.9524	38.427	49.0512	45.1103	46.1941	53.8786	49.3133	37.3812	45.3551	51.1978	42.5362	47.5287	46.8419	43.0612	40.3648	52.8644	42.2832	49.7298	50.9239	43.0601	46.6655	44.5575	45.0378	44.8266	42.2784	39.7233	47.1181	38.6202	38.182	44.0253	62.5357	65.1562	68.9325	54.692	54.5703	58.3986	75.2205	71.936	85.3152	62.815	69.8867	66.5671
395825	SEMA3A	111.291	90.2642	67.0774	88.0291	84.387	72.38	53.7304	59.4962	50.1613	62.8142	62.9985	40.6726	53.8289	66.5912	41.0276	37.5369	50.6394	31.7175	46.1732	43.4356	35.6386	43.5398	53.4771	47.3364	46.9734	41.4428	43.1924	52.0364	63.9985	53.4858	275.913	351.882	287.314	289.487	246.87	268.793	241.617	235.243	194.923	222.871	342.56	240.302	191.059	156.336	161.271	181.987	172.649	211.752
395826	GREM1	23.5359	19.8052	21.3266	24.4174	19.4668	22.2135	33.5081	18.2267	17.9807	26.8607	21.4685	26.0154	29.3426	59.9916	37.598	23.6573	24.532	26.3036	61.6795	37.8315	34.5674	21.6605	23.3625	29.2867	53.9086	58.1778	47.5812	36.9429	56.4818	32.0837	78.1783	46.3951	43.2586	59.2795	87.587	66.6648	20.5208	26.0906	23.7775	27.733	12.484	21.8666	18.7045	17.7644	16.1149	22.9878	34.8585	25.9993
395829	WNT9A	24.8059	16.8305	17.9321	20.9073	21.3616	13.8494	23.5641	16.7536	18.2686	26.8716	25.7211	16.4788	28.8221	27.7352	23.4	29.0086	27.6005	23.8641	35.4601	36.1737	41.9774	21.683	24.6541	23.3059	20.3238	28.6489	19.5165	22.2791	34.6056	25.2713	47.4918	40.5134	49.5071	53.055	45.8134	45.2794	26.6268	31.694	28.8665	30.3075	29.488	26.0919	40.8022	35.3926	42.7074	41.4837	39.8244	38.465
395830	PON2	889.561	674.393	701.703	1492.01	1339.6	1447.88	1523.61	1636.08	1394.6	1777.54	2337.48	2031.34	1674.71	1833.71	1512.41	2263.05	2180.32	1997.78	1327.23	1396.28	1183.73	1329.96	1308.48	1644.65	1903.82	1853.06	1685.53	1783.92	1842.27	1712	209.839	172.098	202.369	271.543	245.136	224.895	221.58	241.71	212.673	345.413	235.101	401.469	363.636	353.284	343.728	346.08	309.892	340.738
395832	PXN	55.6847	66.5912	50.6599	88.7971	67.1817	57.8921	52.703	73.6179	97.5123	56.0147	85.3711	75.8648	63.8978	82.4204	67.9051	124.364	111.81	85.1202	36.1169	77.2346	86.748	93.6174	97.7086	34.6824	101.893	82.5113	87.2996	67.5838	87.6507	73.6505	42.8469	54.4826	69.4741	71.2013	51.5975	55.7515	75.2461	67.2701	71.1241	59.6769	73.26	67.0264	78.7074	76.736	89.5448	79.0309	64.0549	76.0184
395833	PGK1	1791.97	1781.87	1723.79	2906.2	2797.38	2672.3	10533.7	10323.5	10520.9	10544.5	10510.2	10654.4	10663.8	10667.1	10674.8	10617.7	10696	11072.9	10512.5	10161	10322.6	10420.2	10476.8	10485.8	9957.77	10417.1	10703	10246.2	10386.2	10740.6	1681.78	1551.6	1871.17	1745.37	1686.63	1618.22	1489.47	1440.57	1426.07	1422.94	1582.01	1441.78	1407.37	1229.25	1263.34	1496.13	1331.78	1292.78
395834	PDE6C	11.2987	10.0395	7.04221	8.37187	7.99934	8.80028	7.43154	8.80745	13.9241	9.88033	7.38115	12.6624	9.33564	10.6917	9.90105	9.15856	8.76953	9.60097	9.40182	10.4258	9.33171	9.96147	10.0275	12.7078	10.6285	8.59473	8.64352	9.34525	8.74986	8.67487	6.20514	7.70407	6.8747	7.40665	5.95564	7.65912	7.77808	6.74815	6.39824	6.96201	7.33856	6.68089	7.41004	7.20269	7.48877	6.72222	8.00141	7.27499
395835	RPLP0	2793.07	3473.84	3587.05	4119.88	3973.84	4017.84	5537.36	5100.98	5269.5	4692.05	4379.52	4135.67	5034.43	4619.74	4768.79	4703.33	4103.63	4142.98	3884.13	4718.7	4667	5088.2	5692.23	2909.39	3996.47	3900.37	3589.84	3738.18	3876.62	3060.93	6456.05	5785.71	7034.96	6777.26	6243.06	6432.78	5464.72	5622.51	5396.02	5773.07	5587.21	5878.15	6182.98	6038.84	6222.99	6008.88	6122.51	5697.83
395836	MERTK	80.8994	60.0826	49.1374	70.3742	69.2769	56.3733	56.864	51.3624	49.4859	51.0163	57.0456	47.4055	59.1615	42.926	49.9491	65.447	54.5398	55.0766	41.9709	47.4125	44.1644	54.8145	46.587	48.2826	49.0654	46.7613	56.0001	57.2088	52.7859	59.2911	71.7578	73.833	68.1296	73.2448	76.574	68.639	48.3341	48.548	50.7828	46.0568	52.7154	43.5395	58.9991	56.2737	59.8587	56.0255	58.4406	66.072
395837	FGG	7.10608	10.0355	6.3993	7.61074	8.22181	7.06382	10.6795	9.73041	9.14389	10.5799	7.64998	8.37322	18.1223	13.6766	15.7452	19.1834	39.2755	25.2147	8.7737	13.0775	11.6307	12.8984	10.0359	16.1244	7.85255	9.23063	9.50129	9.86377	7.28579	7.7479	5.52606	5.93387	5.291	6.09214	5.51233	5.69745	5.52543	6.82325	5.40725	6.90837	6.92022	5.59701	6.22396	5.98872	6.1727	6.96609	6.67029	7.24604
395838	MIXL1	34.5848	47.1544	28.2794	35.1655	36.2348	46.2427	62.1391	50.1883	45.4543	64.7323	60.2893	75.1346	53.1092	43.9807	55.4973	50.205	54.7448	65.6756	43.8644	61.1852	56.0601	52.6367	58.1661	62.8437	74.104	47.2918	49.3342	56.2641	61.2619	40.7716	21.9733	15.3957	22.7753	23.2891	23.0044	21.3064	17.2523	21.1768	23.3578	25.5467	28.0738	20.1201	21.8866	24.4038	31.5906	19.5993	26.3596	24.8029
395839	GFRA4	21.4673	30.0381	22.6832	19.3279	21.3437	17.1171	30.2664	20.9058	24.7386	25.3563	20.1659	20.3148	23.5986	18.2603	24.1979	22.2689	15.7021	19.9935	23.2794	20.6814	19.018	22.6678	18.7275	31.1508	27.188	18.8421	20.2174	29.3458	20.4909	18.7869	16.4719	15.9284	19.2095	15.6665	21.0321	18.9441	20.7434	17.7353	16.245	17.353	13.4379	16.1421	15.8052	15.2364	13.8487	12.9461	17.7036	16.8634
395840	GAL2	237.855	268.836	241.754	182.38	208.778	175.418	84.565	54.1107	86.9015	59.8585	55.3129	54.2404	72.1694	48.1623	75.1832	76.6193	59.9949	70.636	56.4086	54.3386	58.872	88.8392	73.6471	72.1509	88.4304	66.1579	99.41	50.4046	55.2584	77.7221	111.987	63.7836	56.207	81.8625	100.321	75.0669	63.1211	56.207	63.6794	56.4411	34.5384	56.4411	67.7508	118.024	100.432	460.024	488.707	518.58
395841	GAL1	113.173	94.3894	105.611	69.5207	68.0095	67.1016	22.5936	25.492	18.2799	18.0414	23.2327	19.3311	13.0514	15.8624	15.184	19.1496	15.0187	15.0081	20.2963	12.7564	16.1015	18.6017	15.4321	18.4753	18.4817	16.7318	18.2802	18.7031	20.4908	12.2522	26.3826	19.1343	20.6932	17.001	23.2649	23.2591	13.0477	18.607	17.3199	15.239	10.011	13.9472	22.6649	27.0647	24.2002	285.813	274.45	333.94
395843	SIX6	7.55232	8.06921	8.48682	7.21373	8.42124	9.75327	7.92858	7.29917	7.31487	8.77661	10.8718	7.92576	7.48323	8.08667	8.08046	8.67193	8.95821	9.6505	10.7121	9.54346	9.48958	8.68934	12.668	9.70952	7.58092	8.89427	7.54615	10.6102	7.67744	9.43694	7.149	7.30247	8.37661	7.46811	7.49406	9.45844	8.04907	7.62584	8.22562	7.99161	7.54856	7.16301	8.64277	7.56359	8.44993	7.84461	8.83267	7.9819
395844	ALDH1A2	222.256	116.822	123.225	103.626	77.7184	68.05	110.872	103.293	79.5861	80.5334	82.3572	56.76	106.421	98.7279	73.5892	70.075	68.8836	50.9017	171.112	128.446	109.351	97.4641	104.198	88.3542	82.655	110.978	95.0481	68.194	67.5453	77.3294	535.439	685.045	492.967	479.016	431.452	408.555	438.879	369.546	343.854	428.846	587.053	415.92	325.823	292.299	303.443	344.964	327.315	376.187
395846	GJA8	19.4875	15.5391	13.877	19.9465	17.252	13.9246	25.3757	18.7263	18.7516	17.9761	19.1707	16.5192	16.2628	18.0229	18.1812	19.3118	19.2427	20.7429	18.2335	17.0963	17.4381	20.3573	16.7114	19.182	21.3275	18.3454	23.5587	15.4138	20.2301	15.0373	15.5738	16.6642	14.1143	18.2032	14.3277	17.9554	16.6946	13.9314	16.2919	12.9827	16.3986	15.1738	20.1898	19.606	16.3457	15.4765	18.4718	17.8572
395847	SETDB1	30.5341	34.275	32.4494	32.986	29.9185	29.8299	46.0371	35.6886	44.5096	33.309	39.7827	45.1961	40.5307	38.5395	39.3743	57.9645	47.4659	45.4523	34.7112	42.5289	34.7676	48.8117	37.3373	44.6046	34.9338	41.9905	39.8261	40.5619	37.5927	33.8126	34.1656	31.5518	31.0813	30.8914	32.8565	36.6685	31.1453	27.4496	29.9822	27.4107	27.2438	31.2854	40.1362	34.4757	36.7521	30.7661	31.4398	32.8586
395848	RNASEH1	246.457	180.287	230.82	223.425	192.666	170.848	220.662	286.056	331.969	242.641	297.594	330.506	365.116	423.092	404.264	314.144	269.5	272.364	343.139	330.95	330.065	226.739	274.357	220.384	297.394	297.562	305.623	302.299	316.108	379.111	543.173	482.785	563.71	461.747	658.529	590.784	555.895	386.294	562.949	639.376	454.476	527.658	546.565	561.098	454.584	437.661	453.006	443.434
395849	RPL13	5172.41	5886.93	6131.96	6167.37	7075.04	6689.24	5821.35	5379.52	4901.79	5266.25	4972.7	5000.87	5303.66	5141.79	4617.5	3917.46	4637.2	4202.65	4988.73	5268.38	4823.54	5512.74	5499.37	4239.45	4553.82	4538.54	4085.9	4782.87	4971.24	4350.88	8339.86	6825.36	7792.6	7764.84	8111.49	7924.68	7397.11	7963.31	7869.07	8025.91	4687.11	7769.73	7607.64	8078.72	8038.22	7407.93	7342.04	7466.58
395850	MMP27	12.345	11.0247	12.1757	11.4027	9.35442	12.062	13.5754	13.8023	12.0146	9.57742	12.0616	12.9757	9.8116	10.7067	12.8729	10.8363	9.98465	10.4264	12.1514	9.83013	11.5259	12.5775	11.0148	12.2687	12.0094	8.13767	10.6505	14.1745	12.341	9.98465	93.6632	71.5656	87.6143	70.3513	115.566	112.963	50.3421	53.9895	49.7383	84.0094	69.6737	63.6639	26.2739	21.8612	24.5309	33.0893	37.233	39.015
395851	HMGA2	10.225	14.6395	12.5584	10.9687	12.1143	10.5047	11.5199	13.7467	11.6804	14.5194	11.8428	13.7648	12.4935	12.2126	12.6194	15.0434	12.3994	12.206	11.5208	16.5204	15.0316	12.206	10.1404	13.6631	13.0136	13.5405	9.29729	12.0453	9.66037	15.4508	199.198	180.964	161.873	118.949	110.425	116.63	96.1916	79.9306	97.5902	106.364	119.834	72.6507	88.4371	63.6598	79.7001	35.4647	27.2392	24.174
395852	ID2	159.166	178.311	174.678	137.193	186.334	139.23	124.508	120.99	117.218	112.093	100.365	91.1953	139.813	141.666	125.591	129.824	145.982	127.644	146.864	124.059	130.382	122.567	113.081	116.719	129.793	154.195	121.104	128.978	126.745	132.865	766.178	564.786	697.904	675.996	790.503	804.772	361.934	373.525	414.489	534.176	311.412	528.375	271.252	250.42	246.98	312.636	307.776	296.755
395853	HSPA8	1304.58	1914.01	1359.8	1407.51	1940.21	1955.57	2704.45	2514.29	2325.82	2713.07	2263.78	2023.67	4511.25	4345.38	3827.91	3739.76	4991.7	4755.92	5099.07	4956.1	4651.77	5640.48	6112.51	6015.99	5048.81	5226.76	5253.04	5653.48	5443.2	5520.51	1998.56	2286.69	2043.46	2273.65	2130.24	1933.49	2323.96	2312	2074.71	2844.21	3845.57	2607.18	2247.74	1812.62	1912.44	2656.85	2623.13	2383.82
395854	GDI2	492.529	733.146	761.673	863.905	808.079	872.129	609.027	708.487	682.919	751.925	735.081	718.492	617.525	754.624	757.092	679.619	693.434	715.425	812.617	720.193	798.09	757.384	805.275	669.384	680.062	658.996	672.261	725.155	748.426	730.321	1780.68	1776.22	1942.85	1858.92	1792.52	1483.96	1464	1235.38	1268.16	1429.73	2013.43	1264.15	1241.03	1156.17	1131.16	1245.91	1228.21	1349.23
395855	RCJMB04_24e7	1653.36	1974.51	1880.21	1533.17	1617.58	1678.22	1781.42	2004.37	2192.12	1788.23	2223.7	2384.03	2573.29	2926.91	3493.24	3103.27	3117.3	3242.67	2851.83	3117	3625	2928.84	2746.34	2535.85	3256.27	3128.54	3783.66	3559.96	3689.85	4691.86	2806.46	2296.67	2961.31	2558.67	2756.77	2643.88	2859.85	2711.39	2713.34	2918.81	2820.94	2783.03	3103.66	2809.24	2737.64	2637.76	2729.45	2673.41
395857	CASP2	68.3865	60.6043	58.9286	64.564	54.9852	47.7649	34.4772	39.342	36.393	23.8472	37.7004	32.7764	42.3688	41.035	36.6382	38.2559	33.0977	32.3988	41.9188	34.0826	44.0129	34.1497	28.3272	35.954	38.1494	47.7074	45.8595	36.1368	38.0065	39.3368	169.59	218.161	190.833	165.188	165.321	169.631	180.395	158.545	154.265	165.291	234.912	167.518	149.407	135.675	139.918	156.266	146.173	135.438
395858	H2AFY	91.9662	101.293	64.4009	94.4679	88.2546	87.094	124.156	121.308	178.689	135.302	132.26	152.098	123.022	138.376	182.775	160.626	159.061	210.58	120.034	120.099	174.961	73.7496	110.6	81.856	93.0453	97.5805	129.704	111.708	99.6843	131.061	96.7303	82.0759	80.1035	71.3633	97.6748	99.8597	72.3922	83.0983	70.5399	86.8622	77.1311	78.712	91.5289	81.3883	79.8083	77.1391	83.4218	79.6576
395860	ST8SIA1	26.3297	34.1283	37.106	29.7166	23.9099	37.4704	40.4442	31.9749	39.6439	28.4122	26.9244	44.7301	31.3153	21.7392	31.0414	37.0902	29.633	32.7698	32.7579	28.1371	36.259	30.7801	37.7931	45.9021	39.1865	26.3354	34.4184	34.2254	27.6628	36.3827	163.027	166.207	175.711	174.322	120.617	145.582	173.677	162.347	173.702	159.446	216.983	144.9	121.475	120.165	114.678	113.586	84.8178	109.605
395861	KRT19	12.1496	11.0392	11.7786	13.5086	13.2432	12.5696	12.2508	13.1101	12.2757	12.973	12.7163	13.6113	15.0424	10.255	13.3342	12.2984	11.3224	14.2247	13.2563	13.6023	12.4582	13.0793	13.5326	14.5846	12.5113	12.5058	15.3445	13.4017	11.4901	12.8451	49.7979	43.0163	51.1531	48.4201	55.0054	50.5854	34.3371	26.8928	31.3459	29.9707	31.7651	27.1073	18.3001	17.9032	14.4733	19.5008	23.399	22.3427
395862	PITX2	173.927	140.092	137.934	126.699	117.257	111.136	35.962	30.6171	30.905	56.5116	52.7436	46.0502	33.623	34.7834	33.1918	39.8775	47.1026	37.5095	24.3767	28.7974	24.8335	39.3886	31.2765	36.2992	32.9748	36.1345	25.2263	33.657	30.3882	26.3987	271.981	179.694	233.412	186.512	216.934	227.354	135.54	134.355	154.924	164.691	144.011	186.776	148.976	148.442	145.412	110.315	110.13	121.085
395863	HPGDS	16.7981	10.8766	15.8757	11.3844	14.0862	13.0274	18.8953	19.7121	13.6669	14.974	16.5657	21.607	29.6417	32.6733	18.1786	18.9892	16.4007	17.9714	27.7706	36.5582	18.8732	18.1459	16.3988	18.6268	22.6915	19.0028	17.2145	22.416	18.1054	14.3943	34.1221	21.6533	21.781	24.6292	34.5996	47.0323	17.5369	18.509	20.4952	14.1896	13.9583	20.6602	18.7273	19.0019	16.945	16.0508	21.4412	18.2662
395864	HESX1	13.234	12.2879	10.8878	12.3036	11.5591	11.1865	12.1033	12.5053	11.1224	11.1113	10.7366	9.9172	9.15	9.94493	10.6182	12.019	8.93723	10.4857	12.2309	10.2375	10.5281	12.1111	10.8144	10.8966	13.3202	10.0161	12.1959	11.497	10.2621	10.7236	12.3895	12.6467	11.5558	15.0186	12.8072	14.205	12.5437	13.4092	13.3067	12.7215	13.5446	14.6812	12.4283	11.2169	13.1992	12.0081	14.0325	15.0028
395865	LEF1	12.1476	11.9015	9.9484	10.0787	10.7694	10.3041	12.4836	12.1544	12.8281	12.3195	11.685	10.6296	13.806	11.0035	10.6205	14.1873	9.77097	12.2529	12.2904	11.3759	10.0245	13.4858	11.1679	12.3459	11.9323	12.3014	11.3324	12.7844	9.69638	9.39278	75.7422	60.4568	71.5803	85.7333	85.8791	82.5476	26.2563	24.2084	26.5865	26.499	35.4326	28.4952	24.649	28.8993	27.0279	27.2543	24.362	28.144
395868	TLX1	36.9384	43.556	32.2392	34.7157	30.9793	36.8008	36.8497	39.4308	38.7502	42.5412	30.0351	43.0449	34.7332	31.4455	41.0358	28.6208	37.905	41.6468	46.9534	37.4475	38.389	49.376	38.4015	36.4221	33.1031	36.5025	28.9181	39.1855	25.8262	39.3392	13.4849	16.5818	20.5615	18.5603	16.308	19.8387	22.2755	27.0482	19.98	17.0776	16.7643	16.5743	23.398	26.3527	20.2895	16.7344	25.2129	22.7333
395869	RHOC	84.002	115.648	137.292	154.556	191.428	178.877	180.598	127.582	101.962	247.392	164.112	118.605	122.828	80.0699	62.599	138.346	144.332	96.4882	72.4745	83.5466	96.9194	110.165	146.691	66.3135	85.8138	100.775	63.1741	85.7757	82.004	76.6191	34.456	25.3214	35.657	29.4731	37.5427	30.8252	28.2922	48.5589	17.3797	33.6453	29.6134	30.1235	35.2835	35.8766	42.9399	48.131	33.345	40.981
395870	RAC3	66.0059	99.9434	100.474	98.0707	92.8578	98.6127	130.321	90.3889	121.862	91.6369	79.9565	100.91	106.577	102.159	108.865	132.663	119.792	91.9586	66.7696	112.001	164.207	100.246	96.1698	80.2638	81.9634	75.3479	100.281	107.781	99.3768	116.799	196.909	162.45	274.321	195.839	213.469	194.976	163.593	171.811	162.05	208.357	193.784	213.981	237.389	222.806	235.417	236.409	261.631	228.821
395871	RAC1	412.952	584.719	613.466	543.398	529.927	688.851	646.046	563.356	567.277	563.999	523.563	560.199	500.716	635.647	585.184	677.122	756.581	706.871	530.204	614.729	743.395	576.565	629.664	427.853	526.142	582.338	481.313	504.602	628.312	557.899	828.066	618.312	816.926	621.708	702.233	710.516	623.144	558.719	751.807	751.647	791.203	691.391	659.665	659.744	685.218	439.779	519.99	498.89
395872	IL8	9.92216	8.05112	8.06346	7.64863	6.51855	6.46927	8.73736	10.9639	6.76608	7.22622	6.9107	7.67984	11.0068	8.32387	7.82678	7.00107	7.47695	9.17299	14.5192	9.28476	11.287	7.47231	9.81225	10.1116	11.9139	9.77825	14.6794	10.0254	11.2721	10.5888	7.39196	7.1224	7.65182	7.41746	6.80982	9.22572	8.05781	7.97838	7.31212	7.51467	7.12482	8.01813	10.1065	9.34937	8.76801	8.82241	8.90364	7.75972
395873	K123	10.5666	9.84653	9.56008	11.0034	8.36975	8.16805	16.3727	10.2027	9.99937	9.54873	11.2351	9.60567	10.8021	9.79938	11.2574	19.4837	17.9955	15.5083	13.5399	8.85491	9.96045	10.7752	16.6858	15.246	11.2214	11.0195	12.8705	8.6922	11.0031	12.6163	8.75601	8.81814	10.4854	9.71022	10.061	9.15179	8.60965	8.38837	9.13786	8.63941	8.77037	9.2553	9.17657	9.34452	7.92443	10.2985	10.4272	9.49822
395874	PSMA1	1252.55	1186.46	1486.85	1292.87	1223.73	1252.06	1322.03	1459.16	1534.54	1151.97	1257.93	1282.79	1142.37	1276.99	1350.11	1401.67	1462.05	1355.45	1241.56	1396.74	1447.57	1397.16	1339.98	1181.74	1183.42	1170.08	1206.46	1288.76	1353	1190.14	2282.78	1667.93	2270.41	1988.02	2084.96	2155.18	1799.66	1962.24	1943.11	1934.95	1254.97	2065.08	1920.3	1853.28	1879.08	1550.62	1498.47	1447.39
395875	COL12A1	220.445	181.969	249.411	520.981	436.732	441.543	60.4678	48.0687	43.7827	95.1453	86.8979	68.4303	36.9856	30.1617	23.3783	61.1087	49.3655	41.7026	40.0656	34.6217	38.7353	30.6486	22.5194	38.4968	42.5781	30.6075	37.7165	43.4807	31.1063	36.2222	699.246	863.197	745.765	834.489	653.061	640.09	474.294	504.125	402.274	438.047	533.625	464.62	257.741	266.212	276.675	570.891	539.488	574.249
395877	SERPIND1	45.4366	43.4653	41.2064	42.0846	62.6878	46.3458	22.7133	27.3644	17.9579	22.9705	21.991	24.245	26.6744	15.3748	23.1675	25.4189	25.0891	25.3272	26.4183	22.1714	15.2579	14.9688	16.4985	22.8513	34.1837	16.2223	24.9645	21.6293	15.1372	16.5035	42.5039	55.3285	31.8277	49.413	38.3611	45.6463	31.0484	39.9911	31.4279	34.7347	36.4319	31.0541	34.258	35.8363	29.8884	42.3589	55.0388	40.0977
395878	PAPOLA	419.806	362.981	381.193	512.831	415.088	466.44	440.547	412.004	434.681	403.281	482.412	493.766	473.138	525.95	510.075	633.641	719.211	609.265	380.133	490.457	511.438	402.812	388.25	455.566	444.344	510.802	507.027	482.256	534.897	548.949	406.503	402.768	429.247	392.185	387.319	378.237	393.628	367.41	342.984	385.987	476.687	373.064	333.505	301.959	323.395	314.431	329.867	333.587
395879	SPI1	53.5856	28.8089	29.4351	36.4862	34.0187	34.8268	89.9287	99.5946	75.5164	111.696	105.05	69.2862	123.265	113.532	115.64	176.767	187.337	152.695	133.62	101.311	105.182	141.32	137.831	137.898	129.496	161.103	121.496	104.608	122.093	116.899	64.1257	63.5454	64.4691	62.3979	68.3385	77.1292	70.6791	75.9974	78.0597	90.2549	72.6074	87.6941	87.712	91.5367	92.9886	98.8336	108.728	95.473
395880	RBMS1	656.093	720.011	588.366	385.242	546.282	500.692	550.228	624.379	423.441	606.544	558.27	369.582	523.507	567.206	410.195	431.782	577.051	420.354	645.211	528.3	498.838	509.475	616.547	706.848	449.945	507.862	457.88	564.585	545.133	536.213	481.494	434.316	497.783	401.554	385.87	359.304	416.649	409.338	412.737	354.784	416.555	359.452	449.366	391.348	437.035	433.745	388.143	424.653
395882	TENP	10.3532	8.6068	7.77663	8.63119	8.2026	8.40083	9.30588	10.7366	8.44716	8.38248	9.6067	8.52607	14.473	9.87686	10.7313	10.023	8.42737	11.9117	10.6666	8.7253	8.21176	11.0698	11.6327	11.5072	8.00764	9.26135	10.9928	8.71701	11.4795	11.6757	15.0179	16.2596	13.6205	15.2571	17.806	17.7168	15.0565	11.3532	20.1065	18.4834	16.9379	20.5827	19.7636	18.0759	25.1931	18.994	26.959	15.2438
395883	TMOD1	573.524	819.101	752.742	381.623	485.666	487.236	374.767	319.131	263.107	314.415	264.411	210.897	262.924	219.604	253.2	160.815	116.103	145.883	365.046	354.225	300.614	274.915	331.066	367.495	290.854	295.759	267.914	167.985	168.204	124.473	425.767	433.371	398.264	273.657	283.837	236.864	677.025	726.924	610.856	488.042	514.834	566.717	831.423	777.848	790.296	673.478	626.77	667.684
395886	MITF	59.0191	66.2039	84.6012	98.3867	108.027	113.309	108.069	91.9002	105.768	155.907	131.169	150.207	102.359	97.4793	127.847	159.686	163.772	162.718	45.6893	57.9661	90.6416	115.282	136.446	90.8757	90.7164	99.6095	112.758	145.854	148.482	185.177	35.4556	41.8956	41.5418	43.8096	38.1147	37.7438	33.9539	29.472	29.2885	27.8283	32.2834	26.6276	32.3239	31.4683	31.0643	38.6217	40.7965	35.8832
395887	AMH	30.249	32.2158	23.4477	26.0738	27.4365	26.3094	40.6339	33.4885	26.993	38.1715	36.5115	30.4509	24.1461	22.5494	42.7809	31.0525	22.8186	31.1935	38.1618	33.2419	31.2554	36.1824	32.1503	50.8737	28.1125	28.6162	29.4826	28.307	35.1991	33.2292	24.3975	23.6404	16.4597	21.6243	23.1904	22.8726	27.2803	27.1737	34.1221	29.5254	22.9038	26.7765	29.999	37.9158	35.8508	33.3294	28.0585	34.717
395891	CACNA1C	21.569	26.3108	26.5439	22.2862	24.197	23.2111	19.3387	18.8406	18.3109	17.7416	17.4531	17.7022	17.9065	14.5714	17.19	17.977	15.509	15.8803	17.263	17.336	16.9762	17.1869	15.9344	19.6772	16.8288	14.8536	17.4587	16.6251	15.227	16.0181	18.1815	19.1353	17.4749	17.7898	16.3326	15.8189	14.3674	16.1424	14.866	16.2639	15.7213	14.8479	19.3827	16.8085	19.5515	18.4679	18.6892	18.9189
[truncated: 11,485 more rows]
[truncated: 6 more columns]
